# Supplementary material for: Genetically predicted causal effects of gut microbiota on spinal pain: a two-sample Mendelian randomization analysis
Source: Front Microbiol. 2024 Mar 25;15:1357303. doi: 10.3389/fmicb.2024.1357303 (PMC10999687; doi:10.3389/fmicb.2024.1357303)
Supplement: Supplementary Data Sheet 1 — Genetically predicted causal effects of gut microbiota on spinal pain: a two-sample Mendelian Randomization analysis. [file Data_Sheet_1.xlsx]

## Sheet: Supplementary Table S1
Supplementary Table S1. Details of GWAS studies.
Traits	Consortium	Year	Population	Sample size (Case/Control)	URL
Neck/shoulder pain in the last month	UK Biobank	2018	Europeans	106,521/355,336	https://gwas.mrcieu.ac.uk/datasets/ukb-b-18596/
Neck/shoulder pain for 3+ months	UK Biobank	2018	Europeans	72,887/32,509	https://gwas.mrcieu.ac.uk/datasets/ukb-b-16118/
Thoracic spine pain	FinnGen Biobank	2021	Europeans	2,202/ 164,682	https://gwas.mrcieu.ac.uk/datasets/finn-b-M13_THORACISPINEPAIN/
Low back pain	FinnGen Biobank	2021	Europeans	13,178/ 164,682	https://gwas.mrcieu.ac.uk/datasets/finn-b-M13_LOWBACKPAIN/
Lumbar and other intervertebral disk disorders with radiculopathy	UK Biobank	2018	Europeans	2,214/ 460,796	https://gwas.mrcieu.ac.uk/datasets/ukb-b-18279/
Lower back pain or/and sciatica	FinnGen Biobank	2021	Europeans	19,509/ 199,283	https://gwas.mrcieu.ac.uk/datasets/finn-b-M13_LOWBACKPAINORANDSCIATICA/
Back pain in the last month	UK Biobank	2018	Europeans	118,471/ 343,386	https://gwas.mrcieu.ac.uk/datasets/ukb-b-9838/
Back pain for 3+ months	UK Biobank	2018	Europeans	80,588/ 36,816	https://gwas.mrcieu.ac.uk/datasets/ukb-b-8463/
Note: GWAS, genome-wide association study.

## Sheet: Supplementary Table S2
Supplementary Table S2. Casual effects of MR analysis between gut microbiota and "neck/shoulder pain in the last month" (P < 1.00E-05)
id.exposure	id.outcome	outcome	exposure	method	nsnp	b	se	pval	FDR p-value (BH)	lo_ci	up_ci	or	or_lci95	or_uci95
02iucK	3e8Gm1	ukb-b-18596	RuminococcaceaeUCG009	Inverse variance weighted	14	-0.00283372	0.00310245	0.361041	0.866781	-0.00891452	0.00324707	0.99717	0.991125	1.00325
0pNTUi	3e8Gm1	ukb-b-18596	LachnospiraceaeNC2004group	Inverse variance weighted	10	-0.00230249	0.00335424	0.492436	0.973594	-0.00887681	0.00427183	0.9977	0.991162	1.00428
1fS4Tg	3e8Gm1	ukb-b-18596	FamilyXIIIAD3011group	Inverse variance weighted	15	0.00692759	0.00404074	0.0864484	0.866781	-0.000992254	0.0148474	1.00695	0.999008	1.01496
22Hu7H	3e8Gm1	ukb-b-18596	Eubacteriumbrachygroup	Inverse variance weighted	11	-0.000653326	0.00350451	0.852112	0.998327	-0.00752217	0.00621551	0.999347	0.992506	1.00623
2Ari1g	3e8Gm1	ukb-b-18596	Turicibacter	Inverse variance weighted	14	-0.00574304	0.003892	0.140052	0.866781	-0.0133714	0.00188529	0.994273	0.986718	1.00189
2seEHu	3e8Gm1	ukb-b-18596	RuminococcaceaeUCG005	Inverse variance weighted	17	-0.00253048	0.00450709	0.574494	0.998327	-0.0113644	0.00630341	0.997473	0.9887	1.00632
2zqMrd	3e8Gm1	ukb-b-18596	LachnospiraceaeUCG001	Inverse variance weighted	16	0.000569061	0.00338659	0.866557	0.998327	-0.00606866	0.00720678	1.00057	0.99395	1.00723
3F5GiZ	3e8Gm1	ukb-b-18596	Odoribacter	Inverse variance weighted	8	-0.00111473	0.00567379	0.844243	0.998327	-0.0122354	0.0100059	0.998886	0.987839	1.01006
3JIFz6	3e8Gm1	ukb-b-18596	Coprococcus1	Inverse variance weighted	14	-0.000622241	0.00615244	0.919442	0.998327	-0.012681	0.0114365	0.999378	0.987399	1.0115
3pSKdC	3e8Gm1	ukb-b-18596	Blautia	Inverse variance weighted	13	-0.00411249	0.00431169	0.340185	0.866781	-0.0125634	0.00433842	0.995896	0.987515	1.00435
59UIxX	3e8Gm1	ukb-b-18596	Peptococcus	Inverse variance weighted	16	-0.00358069	0.00280691	0.202073	0.866781	-0.00908224	0.00192086	0.996426	0.990959	1.00192
5icuOV	3e8Gm1	ukb-b-18596	Marvinbryantia	Inverse variance weighted	10	0.00323671	0.00453035	0.474949	0.973594	-0.00564278	0.0121162	1.00324	0.994373	1.01219
5YHft4	3e8Gm1	ukb-b-18596	Ruminiclostridium9	Inverse variance weighted	14	0.00472488	0.00451136	0.294949	0.866781	-0.0041174	0.0135672	1.00474	0.995891	1.01366
5YjQ21	3e8Gm1	ukb-b-18596	Escherichia.Shigella	Inverse variance weighted	15	-0.00357811	0.00496519	0.471132	0.973594	-0.0133099	0.00615367	0.996428	0.986778	1.00617
7SjYTs	3e8Gm1	ukb-b-18596	Holdemania	Inverse variance weighted	18	-0.00169932	0.00346544	0.623877	0.998327	-0.00849157	0.00509293	0.998302	0.991544	1.00511
8WwZBm	3e8Gm1	ukb-b-18596	RuminococcaceaeUCG003	Inverse variance weighted	14	-0.0068116	0.00535745	0.203577	0.866781	-0.0173122	0.00368899	0.993212	0.982837	1.0037
8yd19Z	3e8Gm1	ukb-b-18596	Haemophilus	Inverse variance weighted	13	-0.00232898	0.00309244	0.451377	0.959176	-0.00839017	0.0037322	0.997674	0.991645	1.00374
9IOPsQ	3e8Gm1	ukb-b-18596	Howardella	Inverse variance weighted	11	0.00257528	0.00254217	0.311048	0.866781	-0.00240737	0.00755794	1.00258	0.997596	1.00759
9LKVbF	3e8Gm1	ukb-b-18596	Eubacteriumfissicatenagroup	Inverse variance weighted	9	-0.00271603	0.0027662	0.326167	0.866781	-0.00813779	0.00270573	0.997288	0.991895	1.00271
A44Bhb	3e8Gm1	ukb-b-18596	Coprococcus3	Inverse variance weighted	9	0.00466291	0.00577847	0.419698	0.958442	-0.00666289	0.0159887	1.00467	0.993359	1.01612
AdE7Ob	3e8Gm1	ukb-b-18596	Anaerofilum	Inverse variance weighted	12	-0.0036141	0.00268825	0.178817	0.866781	-0.00888308	0.00165487	0.996392	0.991156	1.00166
ARA2JL	3e8Gm1	ukb-b-18596	RuminococcaceaeUCG004	Inverse variance weighted	12	0.00591874	0.0039217	0.131241	0.866781	-0.0017678	0.0136053	1.00594	0.998234	1.0137
B423Lw	3e8Gm1	ukb-b-18596	Lachnospira	Inverse variance weighted	7	0.00179691	0.00921786	0.845442	0.998327	-0.0162701	0.0198639	1.0018	0.983862	1.02006
b9W1xd	3e8Gm1	ukb-b-18596	Oscillospira	Inverse variance weighted	9	0.00664745	0.00433774	0.125407	0.866781	-0.00185453	0.0151494	1.00667	0.998147	1.01526
beFcvT	3e8Gm1	ukb-b-18596	Dorea	Inverse variance weighted	12	0.00200628	0.00482077	0.677283	0.998327	-0.00744242	0.011455	1.00201	0.992585	1.01152
bl908J	3e8Gm1	ukb-b-18596	Tyzzerella3	Inverse variance weighted	14	9.90058e-05	0.00246912	0.968015	0.999983	-0.00474047	0.00493848	1.0001	0.995271	1.00495
bLAM7s	3e8Gm1	ukb-b-18596	Eubacteriumoxidoreducensgroup	Inverse variance weighted	6	-0.00103498	0.00394467	0.793032	0.998327	-0.00876653	0.00669657	0.998966	0.991272	1.00672
BOQIud	3e8Gm1	ukb-b-18596	Phascolarctobacterium	Inverse variance weighted	12	-0.00617629	0.00390578	0.113804	0.866781	-0.0138316	0.00147903	0.993843	0.986264	1.00148
c98z5J	3e8Gm1	ukb-b-18596	Oscillibacter	Inverse variance weighted	17	-0.00578349	0.00318972	0.0698068	0.866781	-0.0120353	0.000468372	0.994233	0.988037	1.00047
cEhdx4	3e8Gm1	ukb-b-18596	Butyricicoccus	Inverse variance weighted	9	-0.00622447	0.00531924	0.241928	0.866781	-0.0166502	0.00420124	0.993795	0.983488	1.00421
CGmgw9	3e8Gm1	ukb-b-18596	RuminococcaceaeUCG002	Inverse variance weighted	24	-0.00351161	0.0035716	0.325507	0.866781	-0.0105119	0.00348872	0.996495	0.989543	1.00349
cyoNyx	3e8Gm1	ukb-b-18596	DefluviitaleaceaeUCG011	Inverse variance weighted	10	-0.00137999	0.00361553	0.702696	0.998327	-0.00846643	0.00570645	0.998621	0.991569	1.00572
CZZWaU	3e8Gm1	ukb-b-18596	Sutterella	Inverse variance weighted	12	-2.69547e-05	0.00552516	0.996108	0.999983	-0.0108563	0.0108024	0.999973	0.989202	1.01086
dem7WH	3e8Gm1	ukb-b-18596	Roseburia	Inverse variance weighted	16	-0.00905354	0.00507428	0.0743908	0.866781	-0.0189991	0.000892046	0.990987	0.98118	1.00089
df9B4S	3e8Gm1	ukb-b-18596	CandidatusSoleaferrea	Inverse variance weighted	13	-0.00353375	0.00290575	0.223938	0.866781	-0.00922903	0.00216152	0.996472	0.990813	1.00216
EkPKBX	3e8Gm1	ukb-b-18596	Desulfovibrio	Inverse variance weighted	10	0.000640992	0.00395685	0.871309	0.998327	-0.00711443	0.00839641	1.00064	0.992911	1.00843
eRVJqR	3e8Gm1	ukb-b-18596	Intestinimonas	Inverse variance weighted	20	0.00491784	0.00300592	0.101829	0.866781	-0.000973775	0.0108095	1.00493	0.999027	1.01087
ez6iPp	3e8Gm1	ukb-b-18596	Enterorhabdus	Inverse variance weighted	9	-0.0049396	0.00363235	0.173865	0.866781	-0.012059	0.00217981	0.995073	0.988013	1.00218
F1g3t9	3e8Gm1	ukb-b-18596	Methanobrevibacter	Inverse variance weighted	8	-0.000235962	0.00303012	0.93793	0.998327	-0.00617499	0.00570307	0.999764	0.993844	1.00572
FAPexR	3e8Gm1	ukb-b-18596	Streptococcus	Inverse variance weighted	17	-9.28221e-08	0.00424693	0.999983	0.999983	-0.00832408	0.0083239	1	0.99171	1.00836
FIwIyN	3e8Gm1	ukb-b-18596	Alistipes	Inverse variance weighted	15	-0.00168633	0.00465564	0.717194	0.998327	-0.0108114	0.00743873	0.998315	0.989247	1.00747
FM4j10	3e8Gm1	ukb-b-18596	Terrisporobacter	Inverse variance weighted	5	0.00628826	0.00489089	0.198544	0.866781	-0.00329788	0.0158744	1.00631	0.996708	1.016
FQE9f3	3e8Gm1	ukb-b-18596	Holdemanella	Inverse variance weighted	14	-0.00257448	0.00290454	0.375422	0.875985	-0.00826738	0.00311842	0.997429	0.991767	1.00312
FZ1n4E	3e8Gm1	ukb-b-18596	Lactococcus	Inverse variance weighted	11	0.000873041	0.00249685	0.726596	0.998327	-0.00402079	0.00576687	1.00087	0.995987	1.00578
gRilUK	3e8Gm1	ukb-b-18596	Olsenella	Inverse variance weighted	11	0.000512981	0.00273131	0.851022	0.998327	-0.00484038	0.00586634	1.00051	0.995171	1.00588
hGr97o	3e8Gm1	ukb-b-18596	Oxalobacter	Inverse variance weighted	12	0.000819261	0.00251306	0.744423	0.998327	-0.00410633	0.00574485	1.00082	0.995902	1.00576
hn0CZH	3e8Gm1	ukb-b-18596	Slackia	Inverse variance weighted	9	-0.00634412	0.00347515	0.067916	0.866781	-0.0131554	0.000467186	0.993676	0.986931	1.00047
hU8BUU	3e8Gm1	ukb-b-18596	Ruminococcus1	Inverse variance weighted	13	0.00380445	0.00504214	0.450531	0.959176	-0.00607816	0.013687	1.00381	0.99394	1.01378
hVeMOl	3e8Gm1	ukb-b-18596	RikenellaceaeRC9gutgroup	Inverse variance weighted	12	0.00076948	0.00226302	0.733838	0.998327	-0.00366603	0.00520499	1.00077	0.996341	1.00522
I4evKY	3e8Gm1	ukb-b-18596	Ruminiclostridium6	Inverse variance weighted	17	0.0065194	0.00457259	0.153939	0.866781	-0.00244288	0.0154817	1.00654	0.99756	1.0156
ICrfkm	3e8Gm1	ukb-b-18596	Anaerotruncus	Inverse variance weighted	14	0.00385733	0.00485467	0.426869	0.958442	-0.00565782	0.0133725	1.00386	0.994358	1.01346
IHJRA7	3e8Gm1	ukb-b-18596	Flavonifractor	Inverse variance weighted	8	-0.00773433	0.00474284	0.102945	0.866781	-0.0170303	0.00156163	0.992296	0.983114	1.00156
J7jwNM	3e8Gm1	ukb-b-18596	Catenibacterium	Inverse variance weighted	5	-0.00191514	0.00336277	0.569008	0.998327	-0.00850616	0.00467588	0.998087	0.99153	1.00469
JVejCI	3e8Gm1	ukb-b-18596	Dialister	Inverse variance weighted	12	0.00586163	0.00466879	0.2093	0.866781	-0.0032892	0.0150125	1.00588	0.996716	1.01513
JvLmgn	3e8Gm1	ukb-b-18596	Subdoligranulum	Inverse variance weighted	13	0.00114062	0.00469815	0.808175	0.998327	-0.00806775	0.010349	1.00114	0.991965	1.0104
kc6ui9	3e8Gm1	ukb-b-18596	LachnospiraceaeND3007group	Inverse variance weighted	4	0.00833859	0.00839365	0.320495	0.866781	-0.00811297	0.0247902	1.00837	0.99192	1.0251
kErE4O	3e8Gm1	ukb-b-18596	Allisonella	Inverse variance weighted	9	0.00462035	0.00287018	0.107446	0.866781	-0.0010052	0.0102459	1.00463	0.998995	1.0103
kjuS61	3e8Gm1	ukb-b-18596	Adlercreutzia	Inverse variance weighted	12	0.0041003	0.00353872	0.24658	0.866781	-0.00283559	0.0110362	1.00411	0.997168	1.0111
Ko6Ml2	3e8Gm1	ukb-b-18596	Akkermansia	Inverse variance weighted	12	-0.00223971	0.00449752	0.618492	0.998327	-0.0110548	0.00657542	0.997763	0.989006	1.0066
LapICB	3e8Gm1	ukb-b-18596	Coprococcus2	Inverse variance weighted	9	-0.00144866	0.00475647	0.760697	0.998327	-0.0107713	0.00787402	0.998552	0.989286	1.00791
lCaFEf	3e8Gm1	ukb-b-18596	Parabacteroides	Inverse variance weighted	9	0.000922159	0.00814476	0.909855	0.998327	-0.0150416	0.0168859	1.00092	0.985071	1.01703
lD97KL	3e8Gm1	ukb-b-18596	Fusicatenibacter	Inverse variance weighted	18	0.000116773	0.0041685	0.977652	0.999983	-0.00805348	0.00828703	1.00012	0.991979	1.00832
lSA8NJ	3e8Gm1	ukb-b-18596	Prevotella9	Inverse variance weighted	18	-0.00120811	0.0028821	0.675086	0.998327	-0.00685703	0.0044408	0.998793	0.993166	1.00445
ltkyfn	3e8Gm1	ukb-b-18596	Victivallis	Inverse variance weighted	12	0.000294481	0.00220368	0.893694	0.998327	-0.00402474	0.0046137	1.00029	0.995983	1.00462
M4dZTN	3e8Gm1	ukb-b-18596	Collinsella	Inverse variance weighted	11	-0.00777422	0.00742367	0.294998	0.866781	-0.0223246	0.00677618	0.992256	0.977923	1.0068
NLZVFL	3e8Gm1	ukb-b-18596	Anaerostipes	Inverse variance weighted	15	-0.000628414	0.00513631	0.902624	0.998327	-0.0106956	0.00943876	0.999372	0.989361	1.00948
NNcnaq	3e8Gm1	ukb-b-18596	Sellimonas	Inverse variance weighted	11	-0.000577095	0.00225925	0.798386	0.998327	-0.00500522	0.00385103	0.999423	0.995007	1.00386
nopEwV	3e8Gm1	ukb-b-18596	Alloprevotella	Inverse variance weighted	7	-0.000895716	0.00284445	0.752838	0.998327	-0.00647083	0.0046794	0.999105	0.99355	1.00469
nrKzQP	3e8Gm1	ukb-b-18596	Lactobacillus	Inverse variance weighted	10	0.00130433	0.00326676	0.689692	0.998327	-0.00509852	0.00770717	1.00131	0.994914	1.00774
NxtoD4	3e8Gm1	ukb-b-18596	Bifidobacterium	Inverse variance weighted	15	-0.000845811	0.00369437	0.818911	0.998327	-0.00808678	0.00639516	0.999155	0.991946	1.00642
oBEHKY	3e8Gm1	ukb-b-18596	Hungatella	Inverse variance weighted	5	-0.000151067	0.00384704	0.968677	0.999983	-0.00769126	0.00738913	0.999849	0.992338	1.00742
OD1zS4	3e8Gm1	ukb-b-18596	Ruminococcus2	Inverse variance weighted	15	0.00689492	0.00521925	0.186483	0.866781	-0.00333481	0.0171247	1.00692	0.996671	1.01727
OQleTd	3e8Gm1	ukb-b-18596	RuminococcaceaeUCG011	Inverse variance weighted	8	-0.000247074	0.00326083	0.939602	0.998327	-0.00663831	0.00614416	0.999753	0.993384	1.00616
owUDcE	3e8Gm1	ukb-b-18596	Gordonibacter	Inverse variance weighted	14	-0.00246361	0.00219541	0.261792	0.866781	-0.0067666	0.00183939	0.997539	0.993256	1.00184
p43XOE	3e8Gm1	ukb-b-18596	ErysipelotrichaceaeUCG003	Inverse variance weighted	17	-0.00117703	0.00408711	0.773358	0.998327	-0.00918777	0.00683372	0.998824	0.990854	1.00686
pBkVpT	3e8Gm1	ukb-b-18596	Eubacteriumcoprostanoligenesgroup	Inverse variance weighted	15	0.0044665	0.00454041	0.325252	0.866781	-0.0044327	0.0133657	1.00448	0.995577	1.01346
PX0kbe	3e8Gm1	ukb-b-18596	Clostridiumsensustricto1	Inverse variance weighted	9	-0.00319882	0.00504663	0.526177	0.998327	-0.0130902	0.00669258	0.996806	0.986995	1.00672
pYoqdC	3e8Gm1	ukb-b-18596	Eubacteriumnodatumgroup	Inverse variance weighted	11	0.000779952	0.00230059	0.734593	0.998327	-0.00372921	0.00528912	1.00078	0.996278	1.0053
pZPoYj	3e8Gm1	ukb-b-18596	Romboutsia	Inverse variance weighted	14	-0.00536096	0.00471189	0.255224	0.866781	-0.0145963	0.00387434	0.994653	0.98551	1.00388
qdoiwl	3e8Gm1	ukb-b-18596	Eubacteriumxylanophilumgroup	Inverse variance weighted	11	-0.00197071	0.00449877	0.661346	0.998327	-0.0107883	0.00684688	0.998031	0.98927	1.00687
QeEiyk	3e8Gm1	ukb-b-18596	LachnospiraceaeFCS020group	Inverse variance weighted	15	0.00351158	0.00519499	0.499069	0.973594	-0.0066706	0.0136938	1.00352	0.993352	1.01379
qgMeZv	3e8Gm1	ukb-b-18596	Senegalimassilia	Inverse variance weighted	6	0.00630276	0.00444766	0.156455	0.866781	-0.00241465	0.0150202	1.00632	0.997588	1.01513
qP0zIg	3e8Gm1	ukb-b-18596	RuminococcaceaeUCG013	Inverse variance weighted	14	-0.00180868	0.00428517	0.672968	0.998327	-0.0102076	0.00659025	0.998193	0.989844	1.00661
rfLO6t	3e8Gm1	ukb-b-18596	Ruminococcustorquesgroup	Inverse variance weighted	13	-0.00635061	0.00573842	0.268431	0.866781	-0.0175979	0.00489669	0.99367	0.982556	1.00491
RNo1mC	3e8Gm1	ukb-b-18596	LachnospiraceaeUCG010	Inverse variance weighted	12	-0.00541464	0.00424478	0.202097	0.866781	-0.0137344	0.00290513	0.9946	0.986359	1.00291
rtVnYf	3e8Gm1	ukb-b-18596	Eubacteriumventriosumgroup	Inverse variance weighted	16	-0.000719629	0.0049981	0.885516	0.998327	-0.0105159	0.00907665	0.999281	0.989539	1.00912
RUrxk8	3e8Gm1	ukb-b-18596	Bilophila	Inverse variance weighted	15	0.00343754	0.00492417	0.485118	0.973594	-0.00621383	0.0130889	1.00344	0.993805	1.01317
Ryjm5u	3e8Gm1	ukb-b-18596	LachnospiraceaeNK4A136group	Inverse variance weighted	16	0.00535532	0.00570916	0.348233	0.866781	-0.00583464	0.0165453	1.00537	0.994182	1.01668
shk44P	3e8Gm1	ukb-b-18596	Erysipelatoclostridium	Inverse variance weighted	16	-0.00127447	0.00400734	0.750459	0.998327	-0.00912885	0.00657991	0.998726	0.990913	1.0066
StRW8n	3e8Gm1	ukb-b-18596	Faecalibacterium	Inverse variance weighted	13	3.31272e-05	0.00410764	0.993565	0.999983	-0.00801785	0.0080841	1.00003	0.992014	1.00812
syY4oB	3e8Gm1	ukb-b-18596	Ruminiclostridium5	Inverse variance weighted	14	-0.000985762	0.00465211	0.832188	0.998327	-0.0101039	0.00813237	0.999015	0.989947	1.00817
sZNxFl	3e8Gm1	ukb-b-18596	Actinomyces	Inverse variance weighted	8	0.000288916	0.00449433	0.948744	0.999119	-0.00851998	0.00909781	1.00029	0.991516	1.00914
T4G5X5	3e8Gm1	ukb-b-18596	Bacteroides	Inverse variance weighted	12	0.0058546	0.0063515	0.35665	0.866781	-0.00659433	0.0183035	1.00587	0.993427	1.01847
thtb3d	3e8Gm1	ukb-b-18596	LachnospiraceaeUCG004	Inverse variance weighted	13	-0.00342018	0.00656073	0.60215	0.998327	-0.0162792	0.00943885	0.996586	0.983853	1.00948
TNP3q0	3e8Gm1	ukb-b-18596	Eubacteriumhalliigroup	Inverse variance weighted	16	0.00866697	0.00453896	0.0562028	0.866781	-0.000229399	0.0175633	1.0087	0.999771	1.01772
tv4RPY	3e8Gm1	ukb-b-18596	Prevotella7	Inverse variance weighted	12	0.000766567	0.00263764	0.771337	0.998327	-0.0044032	0.00593634	1.00077	0.995606	1.00595
uUjkoJ	3e8Gm1	ukb-b-18596	RuminococcaceaeUCG014	Inverse variance weighted	18	0.00152064	0.00364257	0.67634	0.998327	-0.0056188	0.00866008	1.00152	0.994397	1.0087
VHASLA	3e8Gm1	ukb-b-18596	FamilyXIIIUCG001	Inverse variance weighted	10	0.00611845	0.00582475	0.293524	0.866781	-0.00529807	0.017535	1.00614	0.994716	1.01769
vJhrNw	3e8Gm1	ukb-b-18596	Ruminococcusgauvreauiigroup	Inverse variance weighted	13	-0.0016686	0.00429036	0.697336	0.998327	-0.0100777	0.0067405	0.998333	0.989973	1.00676
VtPyem	3e8Gm1	ukb-b-18596	Butyricimonas	Inverse variance weighted	17	0.00204338	0.00327785	0.533029	0.998327	-0.00438121	0.00846796	1.00205	0.995628	1.0085
WaEgVH	3e8Gm1	ukb-b-18596	Eisenbergiella	Inverse variance weighted	12	0.000252039	0.00293678	0.931608	0.998327	-0.00550404	0.00600812	1.00025	0.994511	1.00603
WAsZtC	3e8Gm1	ukb-b-18596	Clostridiuminnocuumgroup	Inverse variance weighted	11	-0.00252579	0.00335047	0.450932	0.959176	-0.00909271	0.00404113	0.997477	0.990949	1.00405
WBiHa3	3e8Gm1	ukb-b-18596	Barnesiella	Inverse variance weighted	17	-0.000546288	0.00372182	0.883306	0.998327	-0.00784105	0.00674848	0.999454	0.99219	1.00677
WEWpoU	3e8Gm1	ukb-b-18596	Parasutterella	Inverse variance weighted	17	-0.00100712	0.00321579	0.754145	0.998327	-0.00731007	0.00529583	0.998993	0.992717	1.00531
WFOxre	3e8Gm1	ukb-b-18596	Paraprevotella	Inverse variance weighted	13	-0.00215198	0.00398611	0.589288	0.998327	-0.00996475	0.0056608	0.99785	0.990085	1.00568
WkFmlH	3e8Gm1	ukb-b-18596	Veillonella	Inverse variance weighted	11	0.00734905	0.00377869	0.0517911	0.866781	-5.71878e-05	0.0147553	1.00738	0.999943	1.01486
WYv9gK	3e8Gm1	ukb-b-18596	LachnospiraceaeUCG008	Inverse variance weighted	12	0.000240516	0.00307581	0.937672	0.998327	-0.00578807	0.0062691	1.00024	0.994229	1.00629
xbEoOr	3e8Gm1	ukb-b-18596	ChristensenellaceaeR.7group	Inverse variance weighted	11	-0.00488578	0.00515805	0.343529	0.866781	-0.0149955	0.00522399	0.995126	0.985116	1.00524
xMhXR2	3e8Gm1	ukb-b-18596	Lachnoclostridium	Inverse variance weighted	14	0.0031542	0.00561878	0.574547	0.998327	-0.0078586	0.014167	1.00316	0.992172	1.01427
XOaqNX	3e8Gm1	ukb-b-18596	Ruminococcusgnavusgroup	Inverse variance weighted	12	-0.000656217	0.00329204	0.842001	0.998327	-0.00710861	0.00579617	0.999344	0.992917	1.00581
XVmnxW	3e8Gm1	ukb-b-18596	Eubacteriumrectalegroup	Inverse variance weighted	12	0.00614196	0.00481453	0.202057	0.866781	-0.00329451	0.0155784	1.00616	0.996711	1.0157
YAyFyv	3e8Gm1	ukb-b-18596	RuminococcaceaeUCG010	Inverse variance weighted	8	-0.0110563	0.00515708	0.0320408	0.866781	-0.0211641	-0.000948392	0.989005	0.979058	0.999052
yjXcpO	3e8Gm1	ukb-b-18596	Intestinibacter	Inverse variance weighted	15	-0.00386873	0.00380336	0.309064	0.866781	-0.0113233	0.00358585	0.996139	0.988741	1.00359
yLeAz8	3e8Gm1	ukb-b-18596	Eubacteriumeligensgroup	Inverse variance weighted	10	0.0043555	0.00479996	0.364194	0.866781	-0.00505242	0.0137634	1.00436	0.99496	1.01386
Yqphm1	3e8Gm1	ukb-b-18596	Eggerthella	Inverse variance weighted	11	-0.00402628	0.00307266	0.190075	0.866781	-0.0100487	0.00199613	0.995982	0.990002	1.002
yWtuzU	3e8Gm1	ukb-b-18596	Coprobacter	Inverse variance weighted	14	0.004137	0.00395117	0.295086	0.866781	-0.0036073	0.0118813	1.00415	0.996399	1.01195
yyuHUK	3e8Gm1	ukb-b-18596	RuminococcaceaeNK4A214group	Inverse variance weighted	16	-0.00499238	0.00392747	0.203678	0.866781	-0.0126902	0.00270547	0.99502	0.98739	1.00271
Z7XJLW	3e8Gm1	ukb-b-18596	Butyrivibrio	Inverse variance weighted	16	-0.00471047	0.00205022	0.0215879	0.866781	-0.00872891	-0.000692037	0.995301	0.991309	0.999308
ZV3SDQ	3e8Gm1	ukb-b-18596	Eubacteriumruminantiumgroup	Inverse variance weighted	19	0.000523118	0.00411678	0.898885	0.998327	-0.00754576	0.008592	1.00052	0.992483	1.00863
02iucK	3e8Gm1	ukb-b-18596	RuminococcaceaeUCG009	MR Egger	14	-0.0119901	0.012685	0.363193		-0.0368528	0.0128726	0.988081	0.963818	1.01296
0pNTUi	3e8Gm1	ukb-b-18596	LachnospiraceaeNC2004group	MR Egger	10	-0.0244818	0.0142431	0.123962		-0.0523984	0.00343475	0.975815	0.948951	1.00344
1fS4Tg	3e8Gm1	ukb-b-18596	FamilyXIIIAD3011group	MR Egger	15	-0.00396956	0.0197278	0.843643		-0.042636	0.0346969	0.996038	0.95826	1.03531
22Hu7H	3e8Gm1	ukb-b-18596	Eubacteriumbrachygroup	MR Egger	11	0.00798657	0.0122097	0.529394		-0.0159444	0.0319175	1.00802	0.984182	1.03243
2Ari1g	3e8Gm1	ukb-b-18596	Turicibacter	MR Egger	14	0.00476267	0.0165049	0.777841		-0.0275869	0.0371123	1.00477	0.97279	1.03781
2seEHu	3e8Gm1	ukb-b-18596	RuminococcaceaeUCG005	MR Egger	17	-0.0024995	0.0131495	0.851793		-0.0282726	0.0232736	0.997504	0.972123	1.02355
2zqMrd	3e8Gm1	ukb-b-18596	LachnospiraceaeUCG001	MR Egger	16	-0.0155743	0.0157663	0.340007		-0.0464763	0.0153277	0.984546	0.954587	1.01545
3F5GiZ	3e8Gm1	ukb-b-18596	Odoribacter	MR Egger	8	0.0195307	0.0184164	0.329727		-0.0165655	0.0556269	1.01972	0.983571	1.0572
3JIFz6	3e8Gm1	ukb-b-18596	Coprococcus1	MR Egger	14	-0.00432519	0.0156637	0.787148		-0.0350261	0.0263757	0.995684	0.96558	1.02673
3pSKdC	3e8Gm1	ukb-b-18596	Blautia	MR Egger	13	0.00115276	0.00932351	0.903831		-0.0171213	0.0194268	1.00115	0.983024	1.01962
59UIxX	3e8Gm1	ukb-b-18596	Peptococcus	MR Egger	16	-0.0127603	0.0105634	0.247069		-0.0334646	0.007944	0.987321	0.967089	1.00798
5icuOV	3e8Gm1	ukb-b-18596	Marvinbryantia	MR Egger	10	-0.00857151	0.0176877	0.640948		-0.0432395	0.0260964	0.991465	0.957682	1.02644
5YHft4	3e8Gm1	ukb-b-18596	Ruminiclostridium9	MR Egger	14	0.0148343	0.021392	0.501228		-0.0270939	0.0567626	1.01494	0.97327	1.0584
5YjQ21	3e8Gm1	ukb-b-18596	Escherichia.Shigella	MR Egger	15	0.0083146	0.014417	0.573977		-0.0199426	0.0365718	1.00835	0.980255	1.03725
7SjYTs	3e8Gm1	ukb-b-18596	Holdemania	MR Egger	18	-0.00904125	0.0102151	0.389218		-0.0290628	0.0109803	0.991	0.971355	1.01104
8WwZBm	3e8Gm1	ukb-b-18596	RuminococcaceaeUCG003	MR Egger	14	0.00855593	0.0185185	0.65233		-0.0277403	0.0448521	1.00859	0.972641	1.04587
8yd19Z	3e8Gm1	ukb-b-18596	Haemophilus	MR Egger	13	-9.70199e-05	0.00778146	0.990275		-0.0153487	0.0151546	0.999903	0.984769	1.01527
9IOPsQ	3e8Gm1	ukb-b-18596	Howardella	MR Egger	11	0.00245762	0.0126131	0.84984		-0.022264	0.0271792	1.00246	0.977982	1.02755
9LKVbF	3e8Gm1	ukb-b-18596	Eubacteriumfissicatenagroup	MR Egger	9	0.00617778	0.0147	0.686898		-0.0226343	0.0349898	1.0062	0.97762	1.03561
A44Bhb	3e8Gm1	ukb-b-18596	Coprococcus3	MR Egger	9	0.0429409	0.0202993	0.0722118		0.00315423	0.0827276	1.04388	1.00316	1.08625
AdE7Ob	3e8Gm1	ukb-b-18596	Anaerofilum	MR Egger	12	-0.0100513	0.0119873	0.42134		-0.0335464	0.0134437	0.989999	0.96701	1.01353
ARA2JL	3e8Gm1	ukb-b-18596	RuminococcaceaeUCG004	MR Egger	12	-0.00904197	0.0224689	0.695842		-0.0530811	0.0349971	0.990999	0.948303	1.03562
B423Lw	3e8Gm1	ukb-b-18596	Lachnospira	MR Egger	7	0.0136348	0.0560323	0.817412		-0.0961885	0.123458	1.01373	0.908293	1.1314
b9W1xd	3e8Gm1	ukb-b-18596	Oscillospira	MR Egger	9	-0.016275	0.018453	0.407057		-0.0524428	0.0198928	0.983857	0.948909	1.02009
beFcvT	3e8Gm1	ukb-b-18596	Dorea	MR Egger	12	0.0108014	0.0140528	0.45988		-0.016742	0.0383448	1.01086	0.983397	1.03909
bl908J	3e8Gm1	ukb-b-18596	Tyzzerella3	MR Egger	14	-0.0116261	0.0140999	0.425714		-0.0392619	0.0160097	0.988441	0.961499	1.01614
bLAM7s	3e8Gm1	ukb-b-18596	Eubacteriumoxidoreducensgroup	MR Egger	6	0.0180205	0.0134496	0.251346		-0.00834079	0.0443818	1.01818	0.991694	1.04538
BOQIud	3e8Gm1	ukb-b-18596	Phascolarctobacterium	MR Egger	12	-0.0117275	0.0148658	0.448474		-0.0408646	0.0174095	0.988341	0.959959	1.01756
c98z5J	3e8Gm1	ukb-b-18596	Oscillibacter	MR Egger	17	0.00287131	0.0114155	0.804819		-0.019503	0.0252456	1.00288	0.980686	1.02557
cEhdx4	3e8Gm1	ukb-b-18596	Butyricicoccus	MR Egger	9	-0.00917118	0.0104295	0.408384		-0.0296131	0.0112707	0.990871	0.970821	1.01133
CGmgw9	3e8Gm1	ukb-b-18596	RuminococcaceaeUCG002	MR Egger	24	0.000418028	0.00997481	0.96695		-0.0191326	0.0199686	1.00042	0.981049	1.02017
cyoNyx	3e8Gm1	ukb-b-18596	DefluviitaleaceaeUCG011	MR Egger	10	0.0103049	0.0127702	0.443024		-0.0147247	0.0353345	1.01036	0.985383	1.03597
CZZWaU	3e8Gm1	ukb-b-18596	Sutterella	MR Egger	12	-0.0160946	0.026753	0.560829		-0.0685304	0.0363412	0.984034	0.933765	1.03701
dem7WH	3e8Gm1	ukb-b-18596	Roseburia	MR Egger	16	-0.0122721	0.0142461	0.403511		-0.0401945	0.0156502	0.987803	0.960603	1.01577
df9B4S	3e8Gm1	ukb-b-18596	CandidatusSoleaferrea	MR Egger	13	0.00494194	0.0113606	0.67197		-0.0173249	0.0272088	1.00495	0.982824	1.02758
EkPKBX	3e8Gm1	ukb-b-18596	Desulfovibrio	MR Egger	10	-0.00271787	0.0116339	0.82115		-0.0255203	0.0200846	0.997286	0.974803	1.02029
eRVJqR	3e8Gm1	ukb-b-18596	Intestinimonas	MR Egger	20	0.00295526	0.00757027	0.700839		-0.0118825	0.017793	1.00296	0.988188	1.01795
ez6iPp	3e8Gm1	ukb-b-18596	Enterorhabdus	MR Egger	9	0.00980938	0.00983274	0.35169		-0.00946279	0.0290816	1.00986	0.990582	1.02951
F1g3t9	3e8Gm1	ukb-b-18596	Methanobrevibacter	MR Egger	8	0.0022497	0.012348	0.861432		-0.0219524	0.0264518	1.00225	0.978287	1.0268
FAPexR	3e8Gm1	ukb-b-18596	Streptococcus	MR Egger	17	-0.00341668	0.0169133	0.842622		-0.0365668	0.0297334	0.996589	0.964094	1.03018
FIwIyN	3e8Gm1	ukb-b-18596	Alistipes	MR Egger	15	-0.000147608	0.023215	0.995023		-0.0456491	0.0453538	0.999852	0.955377	1.0464
FM4j10	3e8Gm1	ukb-b-18596	Terrisporobacter	MR Egger	5	-0.00883307	0.0126239	0.534485		-0.0335759	0.0159098	0.991206	0.966981	1.01604
FQE9f3	3e8Gm1	ukb-b-18596	Holdemanella	MR Egger	14	0.0139772	0.00915901	0.152912		-0.00397451	0.0319288	1.01408	0.996033	1.03244
FZ1n4E	3e8Gm1	ukb-b-18596	Lactococcus	MR Egger	11	-0.00703236	0.0124162	0.584977		-0.0313681	0.0173034	0.992992	0.969119	1.01745
gRilUK	3e8Gm1	ukb-b-18596	Olsenella	MR Egger	11	-0.00952125	0.0103301	0.380728		-0.0297682	0.0107257	0.990524	0.970671	1.01078
hGr97o	3e8Gm1	ukb-b-18596	Oxalobacter	MR Egger	12	0.0104339	0.0108111	0.357249		-0.0107558	0.0316236	1.01049	0.989302	1.03213
hn0CZH	3e8Gm1	ukb-b-18596	Slackia	MR Egger	9	-0.00153261	0.0151424	0.922219		-0.0312118	0.0281465	0.998469	0.96927	1.02855
hU8BUU	3e8Gm1	ukb-b-18596	Ruminococcus1	MR Egger	13	0.00744524	0.0145183	0.618221		-0.0210107	0.0359012	1.00747	0.979208	1.03655
hVeMOl	3e8Gm1	ukb-b-18596	RikenellaceaeRC9gutgroup	MR Egger	12	-0.00638603	0.0144121	0.667124		-0.0346337	0.0218617	0.993634	0.965959	1.0221
I4evKY	3e8Gm1	ukb-b-18596	Ruminiclostridium6	MR Egger	17	0.00351116	0.0119688	0.773267		-0.0199477	0.02697	1.00352	0.98025	1.02734
ICrfkm	3e8Gm1	ukb-b-18596	Anaerotruncus	MR Egger	14	0.0162979	0.0158292	0.3235		-0.0147273	0.047323	1.01643	0.985381	1.04846
IHJRA7	3e8Gm1	ukb-b-18596	Flavonifractor	MR Egger	8	0.00767072	0.01846	0.692204		-0.0285108	0.0438523	1.0077	0.971892	1.04483
J7jwNM	3e8Gm1	ukb-b-18596	Catenibacterium	MR Egger	5	0.0146278	0.0302979	0.662279		-0.0447561	0.0740116	1.01474	0.956231	1.07682
JVejCI	3e8Gm1	ukb-b-18596	Dialister	MR Egger	12	0.0305288	0.0187159	0.133907		-0.0061544	0.067212	1.031	0.993865	1.06952
JvLmgn	3e8Gm1	ukb-b-18596	Subdoligranulum	MR Egger	13	0.00766443	0.0128557	0.563115		-0.0175327	0.0328615	1.00769	0.98262	1.03341
kc6ui9	3e8Gm1	ukb-b-18596	LachnospiraceaeND3007group	MR Egger	4	0.17138	0.134671	0.331097		-0.0925758	0.435336	1.18694	0.91158	1.54548
kErE4O	3e8Gm1	ukb-b-18596	Allisonella	MR Egger	9	0.00784207	0.0200888	0.70787		-0.031532	0.0472162	1.00787	0.96896	1.04835
kjuS61	3e8Gm1	ukb-b-18596	Adlercreutzia	MR Egger	12	0.0112035	0.0178338	0.54394		-0.0237507	0.0461577	1.01127	0.976529	1.04724
Ko6Ml2	3e8Gm1	ukb-b-18596	Akkermansia	MR Egger	12	-0.0132703	0.0165746	0.441946		-0.0457564	0.0192159	0.986817	0.955275	1.0194
LapICB	3e8Gm1	ukb-b-18596	Coprococcus2	MR Egger	9	-0.0231269	0.0261647	0.406085		-0.0744098	0.0281559	0.977138	0.928291	1.02856
lCaFEf	3e8Gm1	ukb-b-18596	Parabacteroides	MR Egger	9	0.0347883	0.0196046	0.11925		-0.00363664	0.0732132	1.0354	0.99637	1.07596
lD97KL	3e8Gm1	ukb-b-18596	Fusicatenibacter	MR Egger	18	0.00277628	0.0171264	0.873252		-0.0307914	0.036344	1.00278	0.969678	1.03701
lSA8NJ	3e8Gm1	ukb-b-18596	Prevotella9	MR Egger	18	0.00705892	0.0077168	0.373905		-0.008066	0.0221838	1.00708	0.991966	1.02243
ltkyfn	3e8Gm1	ukb-b-18596	Victivallis	MR Egger	12	0.000710108	0.0142978	0.961367		-0.0273136	0.0287338	1.00071	0.973056	1.02915
M4dZTN	3e8Gm1	ukb-b-18596	Collinsella	MR Egger	11	-0.0135971	0.030378	0.665023		-0.0731379	0.0459438	0.986495	0.929473	1.04702
NLZVFL	3e8Gm1	ukb-b-18596	Anaerostipes	MR Egger	15	0.0108445	0.0148713	0.478798		-0.0183032	0.0399922	1.0109	0.981863	1.0408
NNcnaq	3e8Gm1	ukb-b-18596	Sellimonas	MR Egger	11	0.00604978	0.0135202	0.665116		-0.0204498	0.0325493	1.00607	0.979758	1.03308
nopEwV	3e8Gm1	ukb-b-18596	Alloprevotella	MR Egger	7	-0.00463128	0.0269552	0.870321		-0.0574634	0.0482009	0.995379	0.944156	1.04938
nrKzQP	3e8Gm1	ukb-b-18596	Lactobacillus	MR Egger	10	0.00583391	0.00945925	0.554547		-0.0127062	0.024374	1.00585	0.987374	1.02467
NxtoD4	3e8Gm1	ukb-b-18596	Bifidobacterium	MR Egger	15	0.00418789	0.0101786	0.687453		-0.0157622	0.024138	1.0042	0.984361	1.02443
oBEHKY	3e8Gm1	ukb-b-18596	Hungatella	MR Egger	5	-0.0113462	0.0243312	0.672757		-0.0590354	0.036343	0.988718	0.942673	1.03701
OD1zS4	3e8Gm1	ukb-b-18596	Ruminococcus2	MR Egger	15	-0.016037	0.0129551	0.237648		-0.041429	0.00935501	0.984091	0.959417	1.0094
OQleTd	3e8Gm1	ukb-b-18596	RuminococcaceaeUCG011	MR Egger	8	0.0139659	0.0172421	0.448871		-0.0198287	0.0477605	1.01406	0.980367	1.04892
owUDcE	3e8Gm1	ukb-b-18596	Gordonibacter	MR Egger	14	-0.0106117	0.00884085	0.253182		-0.0279397	0.00671639	0.989444	0.972447	1.00674
p43XOE	3e8Gm1	ukb-b-18596	ErysipelotrichaceaeUCG003	MR Egger	17	0.00697645	0.0115135	0.553616		-0.01559	0.0295429	1.007	0.984531	1.02998
pBkVpT	3e8Gm1	ukb-b-18596	Eubacteriumcoprostanoligenesgroup	MR Egger	15	0.00546891	0.0184635	0.771756		-0.0307196	0.0416575	1.00548	0.969747	1.04254
PX0kbe	3e8Gm1	ukb-b-18596	Clostridiumsensustricto1	MR Egger	9	-0.0159229	0.010743	0.181855		-0.0369791	0.00513338	0.984203	0.963696	1.00515
pYoqdC	3e8Gm1	ukb-b-18596	Eubacteriumnodatumgroup	MR Egger	11	-0.00971141	0.010112	0.361952		-0.029531	0.0101081	0.990336	0.970901	1.01016
pZPoYj	3e8Gm1	ukb-b-18596	Romboutsia	MR Egger	14	-0.00510738	0.0124215	0.688193		-0.0294534	0.0192387	0.994906	0.970976	1.01942
qdoiwl	3e8Gm1	ukb-b-18596	Eubacteriumxylanophilumgroup	MR Egger	11	-0.0201378	0.0146064	0.201286		-0.0487664	0.00849074	0.980064	0.952404	1.00853
QeEiyk	3e8Gm1	ukb-b-18596	LachnospiraceaeFCS020group	MR Egger	15	-0.00721596	0.0130426	0.589474		-0.0327795	0.0183476	0.99281	0.967752	1.01852
qgMeZv	3e8Gm1	ukb-b-18596	Senegalimassilia	MR Egger	6	0.0302469	0.0163516	0.138024		-0.00180221	0.0622959	1.03071	0.998199	1.06428
qP0zIg	3e8Gm1	ukb-b-18596	RuminococcaceaeUCG013	MR Egger	14	-0.00842115	0.0120448	0.497784		-0.0320289	0.0151866	0.991614	0.968479	1.0153
rfLO6t	3e8Gm1	ukb-b-18596	Ruminococcustorquesgroup	MR Egger	13	-0.0372703	0.0148318	0.0288387		-0.0663406	-0.00820009	0.963416	0.935812	0.991833
RNo1mC	3e8Gm1	ukb-b-18596	LachnospiraceaeUCG010	MR Egger	12	-0.0239178	0.0112949	0.060269		-0.0460557	-0.00177981	0.976366	0.954989	0.998222
rtVnYf	3e8Gm1	ukb-b-18596	Eubacteriumventriosumgroup	MR Egger	16	-0.00274215	0.0225754	0.905048		-0.0469898	0.0415055	0.997262	0.954097	1.04238
RUrxk8	3e8Gm1	ukb-b-18596	Bilophila	MR Egger	15	-0.0280599	0.0176344	0.135578		-0.0626233	0.00650354	0.97233	0.939297	1.00652
Ryjm5u	3e8Gm1	ukb-b-18596	LachnospiraceaeNK4A136group	MR Egger	16	-0.00513498	0.0121108	0.678008		-0.0288722	0.0186022	0.994878	0.971541	1.01878
shk44P	3e8Gm1	ukb-b-18596	Erysipelatoclostridium	MR Egger	16	0.0356321	0.0130037	0.0159504		0.0101449	0.0611194	1.03627	1.0102	1.06303
StRW8n	3e8Gm1	ukb-b-18596	Faecalibacterium	MR Egger	13	0.0123201	0.0084651	0.173498		-0.00427153	0.0289117	1.0124	0.995738	1.02933
syY4oB	3e8Gm1	ukb-b-18596	Ruminiclostridium5	MR Egger	14	0.00343785	0.0147005	0.819036		-0.0253751	0.0322508	1.00344	0.974944	1.03278
sZNxFl	3e8Gm1	ukb-b-18596	Actinomyces	MR Egger	8	0.0212067	0.0108771	0.0991047		-0.000112389	0.0425258	1.02143	0.999888	1.04344
T4G5X5	3e8Gm1	ukb-b-18596	Bacteroides	MR Egger	12	-0.0623873	0.0277383	0.04825		-0.116754	-0.00802025	0.939519	0.889804	0.992012
thtb3d	3e8Gm1	ukb-b-18596	LachnospiraceaeUCG004	MR Egger	13	-0.00611076	0.025611	0.815803		-0.0563083	0.0440868	0.993908	0.945248	1.04507
TNP3q0	3e8Gm1	ukb-b-18596	Eubacteriumhalliigroup	MR Egger	16	0.00806049	0.00979751	0.424466		-0.0111426	0.0272636	1.00809	0.988919	1.02764
tv4RPY	3e8Gm1	ukb-b-18596	Prevotella7	MR Egger	12	-0.0137664	0.0163251	0.418792		-0.0457635	0.0182307	0.986328	0.955268	1.0184
uUjkoJ	3e8Gm1	ukb-b-18596	RuminococcaceaeUCG014	MR Egger	18	-0.010192	0.0109999	0.367927		-0.0317518	0.0113679	0.98986	0.968747	1.01143
VHASLA	3e8Gm1	ukb-b-18596	FamilyXIIIUCG001	MR Egger	10	-0.0230189	0.014043	0.139809		-0.0505431	0.00450537	0.977244	0.950713	1.00452
vJhrNw	3e8Gm1	ukb-b-18596	Ruminococcusgauvreauiigroup	MR Egger	13	-0.0290197	0.0187592	0.150144		-0.0657878	0.00774834	0.971397	0.93633	1.00778
VtPyem	3e8Gm1	ukb-b-18596	Butyricimonas	MR Egger	17	0.0177285	0.0118551	0.155542		-0.00550746	0.0409645	1.01789	0.994508	1.04182
WaEgVH	3e8Gm1	ukb-b-18596	Eisenbergiella	MR Egger	12	-0.0298508	0.0226399	0.216734		-0.074225	0.0145234	0.97059	0.928463	1.01463
WAsZtC	3e8Gm1	ukb-b-18596	Clostridiuminnocuumgroup	MR Egger	11	-0.0187968	0.0184766	0.335564		-0.0550109	0.0174173	0.981379	0.946475	1.01757
WBiHa3	3e8Gm1	ukb-b-18596	Barnesiella	MR Egger	17	-0.00197005	0.0134136	0.88519		-0.0282607	0.0243205	0.998032	0.972135	1.02462
WEWpoU	3e8Gm1	ukb-b-18596	Parasutterella	MR Egger	17	-0.0119255	0.0102676	0.263599		-0.03205	0.00819893	0.988145	0.968458	1.00823
WFOxre	3e8Gm1	ukb-b-18596	Paraprevotella	MR Egger	13	-0.00561144	0.0136447	0.688786		-0.0323551	0.0211322	0.994404	0.968163	1.02136
WkFmlH	3e8Gm1	ukb-b-18596	Veillonella	MR Egger	11	0.019855	0.0216863	0.383774		-0.02265	0.0623601	1.02005	0.977605	1.06435
WYv9gK	3e8Gm1	ukb-b-18596	LachnospiraceaeUCG008	MR Egger	12	0.00522156	0.015849	0.748608		-0.0258425	0.0362857	1.00524	0.974489	1.03695
xbEoOr	3e8Gm1	ukb-b-18596	ChristensenellaceaeR.7group	MR Egger	11	-0.00794366	0.0159543	0.630492		-0.039214	0.0233267	0.992088	0.961545	1.0236
xMhXR2	3e8Gm1	ukb-b-18596	Lachnoclostridium	MR Egger	14	-0.0040196	0.0212437	0.853088		-0.0456573	0.0376181	0.995988	0.955369	1.03833
XOaqNX	3e8Gm1	ukb-b-18596	Ruminococcusgnavusgroup	MR Egger	12	-0.00780517	0.0152632	0.620192		-0.037721	0.0221107	0.992225	0.962982	1.02236
XVmnxW	3e8Gm1	ukb-b-18596	Eubacteriumrectalegroup	MR Egger	12	0.0120035	0.0142413	0.419006		-0.0159094	0.0399164	1.01208	0.984216	1.04072
YAyFyv	3e8Gm1	ukb-b-18596	RuminococcaceaeUCG010	MR Egger	8	-0.0187314	0.019035	0.363093		-0.05604	0.0185772	0.981443	0.945501	1.01875
yjXcpO	3e8Gm1	ukb-b-18596	Intestinibacter	MR Egger	15	-0.00786068	0.0130029	0.555893		-0.0333463	0.0176249	0.99217	0.967204	1.01778
yLeAz8	3e8Gm1	ukb-b-18596	Eubacteriumeligensgroup	MR Egger	10	8.00672e-05	0.0140505	0.995593		-0.027459	0.0276191	1.00008	0.972915	1.028
Yqphm1	3e8Gm1	ukb-b-18596	Eggerthella	MR Egger	11	0.0141585	0.0138044	0.33183		-0.0128981	0.0412151	1.01426	0.987185	1.04208
yWtuzU	3e8Gm1	ukb-b-18596	Coprobacter	MR Egger	14	-0.00959209	0.0114467	0.418421		-0.0320276	0.0128434	0.990454	0.96848	1.01293
yyuHUK	3e8Gm1	ukb-b-18596	RuminococcaceaeNK4A214group	MR Egger	16	-0.0158346	0.0115173	0.190782		-0.0384084	0.00673926	0.98429	0.96232	1.00676
Z7XJLW	3e8Gm1	ukb-b-18596	Butyrivibrio	MR Egger	16	-0.00403058	0.00934542	0.672825		-0.0223476	0.0142864	0.995978	0.9779	1.01439
ZV3SDQ	3e8Gm1	ukb-b-18596	Eubacteriumruminantiumgroup	MR Egger	19	0.0130728	0.0146341	0.384166		-0.0156102	0.0417557	1.01316	0.984511	1.04264
02iucK	3e8Gm1	ukb-b-18596	RuminococcaceaeUCG009	Simple mode	14	-0.000598745	0.00709279	0.934012		-0.0145006	0.0133031	0.999401	0.985604	1.01339
0pNTUi	3e8Gm1	ukb-b-18596	LachnospiraceaeNC2004group	Simple mode	10	-0.0027451	0.00762135	0.727016		-0.0176829	0.0121927	0.997259	0.982472	1.01227
1fS4Tg	3e8Gm1	ukb-b-18596	FamilyXIIIAD3011group	Simple mode	15	0.00753574	0.0093948	0.43589		-0.0108781	0.0259495	1.00756	0.989181	1.02629
22Hu7H	3e8Gm1	ukb-b-18596	Eubacteriumbrachygroup	Simple mode	11	0.00198929	0.00625555	0.757023		-0.0102716	0.0142502	1.00199	0.989781	1.01435
2Ari1g	3e8Gm1	ukb-b-18596	Turicibacter	Simple mode	14	-0.000916657	0.00871634	0.91785		-0.0180007	0.0161674	0.999084	0.98216	1.0163
2seEHu	3e8Gm1	ukb-b-18596	RuminococcaceaeUCG005	Simple mode	17	0.00665453	0.011079	0.55649		-0.0150603	0.0283693	1.00668	0.985053	1.02878
2zqMrd	3e8Gm1	ukb-b-18596	LachnospiraceaeUCG001	Simple mode	16	-0.00663506	0.00958181	0.499226		-0.0254154	0.0121453	0.993387	0.974905	1.01222
3F5GiZ	3e8Gm1	ukb-b-18596	Odoribacter	Simple mode	8	0.000577716	0.0113436	0.960805		-0.0216558	0.0228112	1.00058	0.978577	1.02307
3JIFz6	3e8Gm1	ukb-b-18596	Coprococcus1	Simple mode	14	-0.00676667	0.0106662	0.536821		-0.0276723	0.014139	0.993256	0.972707	1.01424
3pSKdC	3e8Gm1	ukb-b-18596	Blautia	Simple mode	13	-0.001667	0.0104295	0.87567		-0.0221088	0.0187748	0.998334	0.978134	1.01895
59UIxX	3e8Gm1	ukb-b-18596	Peptococcus	Simple mode	16	-0.00446499	0.00598268	0.467012		-0.016191	0.00726107	0.995545	0.983939	1.00729
5icuOV	3e8Gm1	ukb-b-18596	Marvinbryantia	Simple mode	10	0.00622635	0.00900259	0.506625		-0.0114187	0.0238714	1.00625	0.988646	1.02416
5YHft4	3e8Gm1	ukb-b-18596	Ruminiclostridium9	Simple mode	14	-0.00509542	0.010359	0.631004		-0.0253991	0.0152083	0.994918	0.974921	1.01532
5YjQ21	3e8Gm1	ukb-b-18596	Escherichia.Shigella	Simple mode	15	-0.0137699	0.0125593	0.291409		-0.038386	0.0108463	0.986325	0.962341	1.01091
7SjYTs	3e8Gm1	ukb-b-18596	Holdemania	Simple mode	18	0.0029435	0.0068666	0.673547		-0.010515	0.016402	1.00295	0.98954	1.01654
8WwZBm	3e8Gm1	ukb-b-18596	RuminococcaceaeUCG003	Simple mode	14	0.000751662	0.00923566	0.936374		-0.0173502	0.0188536	1.00075	0.982799	1.01903
8yd19Z	3e8Gm1	ukb-b-18596	Haemophilus	Simple mode	13	-0.00498252	0.00675614	0.475005		-0.0182245	0.00825952	0.99503	0.981941	1.00829
9IOPsQ	3e8Gm1	ukb-b-18596	Howardella	Simple mode	11	0.00563386	0.00609103	0.376776		-0.00630456	0.0175723	1.00565	0.993715	1.01773
9LKVbF	3e8Gm1	ukb-b-18596	Eubacteriumfissicatenagroup	Simple mode	9	0.00126898	0.00561354	0.826825		-0.00973355	0.0122715	1.00127	0.990314	1.01235
A44Bhb	3e8Gm1	ukb-b-18596	Coprococcus3	Simple mode	9	-0.00642779	0.0131491	0.638075		-0.0322	0.0193445	0.993593	0.968313	1.01953
AdE7Ob	3e8Gm1	ukb-b-18596	Anaerofilum	Simple mode	12	-0.00151857	0.00586604	0.800512		-0.013016	0.00997887	0.998483	0.987068	1.01003
ARA2JL	3e8Gm1	ukb-b-18596	RuminococcaceaeUCG004	Simple mode	12	-0.00230095	0.00988943	0.820292		-0.0216842	0.0170823	0.997702	0.978549	1.01723
B423Lw	3e8Gm1	ukb-b-18596	Lachnospira	Simple mode	7	-0.00431524	0.0157221	0.792929		-0.0351306	0.0265002	0.995694	0.965479	1.02685
b9W1xd	3e8Gm1	ukb-b-18596	Oscillospira	Simple mode	9	0.00664998	0.00947087	0.502499		-0.0119129	0.0252129	1.00667	0.988158	1.02553
beFcvT	3e8Gm1	ukb-b-18596	Dorea	Simple mode	12	-0.000894213	0.0100829	0.930925		-0.0206567	0.0188683	0.999106	0.979555	1.01905
bl908J	3e8Gm1	ukb-b-18596	Tyzzerella3	Simple mode	14	-0.00206154	0.00610977	0.741189		-0.0140367	0.00991362	0.997941	0.986061	1.00996
bLAM7s	3e8Gm1	ukb-b-18596	Eubacteriumoxidoreducensgroup	Simple mode	6	0.00450943	0.00728245	0.562893		-0.00976416	0.018783	1.00452	0.990283	1.01896
BOQIud	3e8Gm1	ukb-b-18596	Phascolarctobacterium	Simple mode	12	-0.00704086	0.00765335	0.377322		-0.0220414	0.00795971	0.992984	0.9782	1.00799
c98z5J	3e8Gm1	ukb-b-18596	Oscillibacter	Simple mode	17	-0.00593976	0.00724389	0.424282		-0.0201378	0.00825827	0.994078	0.980064	1.00829
cEhdx4	3e8Gm1	ukb-b-18596	Butyricicoccus	Simple mode	9	-0.0036116	0.009165	0.703829		-0.021575	0.0143518	0.996395	0.978656	1.01446
CGmgw9	3e8Gm1	ukb-b-18596	RuminococcaceaeUCG002	Simple mode	24	-0.00731729	0.00927276	0.438103		-0.0254919	0.0108573	0.992709	0.97483	1.01092
cyoNyx	3e8Gm1	ukb-b-18596	DefluviitaleaceaeUCG011	Simple mode	10	-0.00151473	0.00716252	0.837224		-0.0155533	0.0125238	0.998486	0.984567	1.0126
CZZWaU	3e8Gm1	ukb-b-18596	Sutterella	Simple mode	12	0.00425001	0.0104862	0.693031		-0.016303	0.024803	1.00426	0.983829	1.02511
dem7WH	3e8Gm1	ukb-b-18596	Roseburia	Simple mode	16	-0.0160119	0.0116698	0.19021		-0.0388848	0.00686088	0.984116	0.961862	1.00688
df9B4S	3e8Gm1	ukb-b-18596	CandidatusSoleaferrea	Simple mode	13	-0.000745289	0.0069193	0.916004		-0.0143071	0.0128165	0.999255	0.985795	1.0129
EkPKBX	3e8Gm1	ukb-b-18596	Desulfovibrio	Simple mode	10	0.00699857	0.00905387	0.459346		-0.010747	0.0247442	1.00702	0.989311	1.02505
eRVJqR	3e8Gm1	ukb-b-18596	Intestinimonas	Simple mode	20	0.0012608	0.0081691	0.878971		-0.0147506	0.0172722	1.00126	0.985358	1.01742
ez6iPp	3e8Gm1	ukb-b-18596	Enterorhabdus	Simple mode	9	-0.0100138	0.00749354	0.218202		-0.0247011	0.00467352	0.990036	0.975601	1.00468
F1g3t9	3e8Gm1	ukb-b-18596	Methanobrevibacter	Simple mode	8	0.00292065	0.0049812	0.576062		-0.00684251	0.0126838	1.00292	0.993181	1.01276
FAPexR	3e8Gm1	ukb-b-18596	Streptococcus	Simple mode	17	0.011381	0.0111121	0.320979		-0.0103988	0.0331608	1.01145	0.989655	1.03372
FIwIyN	3e8Gm1	ukb-b-18596	Alistipes	Simple mode	15	-0.0046359	0.0102106	0.656768		-0.0246487	0.0153769	0.995375	0.975653	1.0155
FM4j10	3e8Gm1	ukb-b-18596	Terrisporobacter	Simple mode	5	0.0119361	0.00881531	0.247174		-0.0053419	0.0292141	1.01201	0.994672	1.02965
FQE9f3	3e8Gm1	ukb-b-18596	Holdemanella	Simple mode	14	0.00126892	0.00735634	0.865707		-0.0131495	0.0156873	1.00127	0.986937	1.01581
FZ1n4E	3e8Gm1	ukb-b-18596	Lactococcus	Simple mode	11	0.000358996	0.00513475	0.94564		-0.00970511	0.0104231	1.00036	0.990342	1.01048
gRilUK	3e8Gm1	ukb-b-18596	Olsenella	Simple mode	11	0.00337968	0.00559893	0.559533		-0.00759422	0.0143536	1.00339	0.992435	1.01446
hGr97o	3e8Gm1	ukb-b-18596	Oxalobacter	Simple mode	12	0.00339659	0.00510044	0.51917		-0.00660027	0.0133935	1.0034	0.993421	1.01348
hn0CZH	3e8Gm1	ukb-b-18596	Slackia	Simple mode	9	-0.00886511	0.00750329	0.271334		-0.0235716	0.00584134	0.991174	0.976704	1.00586
hU8BUU	3e8Gm1	ukb-b-18596	Ruminococcus1	Simple mode	13	0.000401556	0.0112154	0.972027		-0.0215806	0.0223837	1.0004	0.978651	1.02264
hVeMOl	3e8Gm1	ukb-b-18596	RikenellaceaeRC9gutgroup	Simple mode	12	-0.000736988	0.0053558	0.893039		-0.0112344	0.00976038	0.999263	0.988829	1.00981
I4evKY	3e8Gm1	ukb-b-18596	Ruminiclostridium6	Simple mode	17	0.00456112	0.00909015	0.622666		-0.0132556	0.0223778	1.00457	0.986832	1.02263
ICrfkm	3e8Gm1	ukb-b-18596	Anaerotruncus	Simple mode	14	-0.00249414	0.0110934	0.825606		-0.0242372	0.0192489	0.997509	0.976054	1.01944
IHJRA7	3e8Gm1	ukb-b-18596	Flavonifractor	Simple mode	8	-0.011963	0.00917658	0.233589		-0.0299491	0.00602309	0.988108	0.970495	1.00604
J7jwNM	3e8Gm1	ukb-b-18596	Catenibacterium	Simple mode	5	-0.00671911	0.00632363	0.347883		-0.0191134	0.0056752	0.993303	0.981068	1.00569
JVejCI	3e8Gm1	ukb-b-18596	Dialister	Simple mode	12	0.00363477	0.0102752	0.730218		-0.0165046	0.0237741	1.00364	0.983631	1.02406
JvLmgn	3e8Gm1	ukb-b-18596	Subdoligranulum	Simple mode	13	-0.00120521	0.0105711	0.911115		-0.0219245	0.0195141	0.998796	0.978314	1.01971
kc6ui9	3e8Gm1	ukb-b-18596	LachnospiraceaeND3007group	Simple mode	4	0.00026879	0.0143533	0.986235		-0.0278636	0.0284012	1.00027	0.972521	1.02881
kErE4O	3e8Gm1	ukb-b-18596	Allisonella	Simple mode	9	0.00374394	0.00529189	0.499353		-0.00662818	0.014116	1.00375	0.993394	1.01422
kjuS61	3e8Gm1	ukb-b-18596	Adlercreutzia	Simple mode	12	0.00311657	0.00848594	0.720391		-0.0135159	0.019749	1.00312	0.986575	1.01995
Ko6Ml2	3e8Gm1	ukb-b-18596	Akkermansia	Simple mode	12	-0.0057994	0.0095706	0.556838		-0.0245578	0.012959	0.994217	0.975741	1.01304
LapICB	3e8Gm1	ukb-b-18596	Coprococcus2	Simple mode	9	-0.00598517	0.00917811	0.532613		-0.0239743	0.0120039	0.994033	0.976311	1.01208
lCaFEf	3e8Gm1	ukb-b-18596	Parabacteroides	Simple mode	9	0.0136703	0.0143289	0.367999		-0.0144143	0.0417549	1.01376	0.985689	1.04264
lD97KL	3e8Gm1	ukb-b-18596	Fusicatenibacter	Simple mode	18	-0.00686764	0.0090592	0.458781		-0.0246237	0.0108884	0.993156	0.975677	1.01095
lSA8NJ	3e8Gm1	ukb-b-18596	Prevotella9	Simple mode	18	0.00240806	0.00775758	0.76002		-0.0127968	0.0176129	1.00241	0.987285	1.01777
ltkyfn	3e8Gm1	ukb-b-18596	Victivallis	Simple mode	12	0.00300529	0.00465998	0.532202		-0.00612827	0.0121389	1.00301	0.99389	1.01221
M4dZTN	3e8Gm1	ukb-b-18596	Collinsella	Simple mode	11	-0.0189228	0.0139413	0.204521		-0.0462477	0.0084021	0.981255	0.954805	1.00844
NLZVFL	3e8Gm1	ukb-b-18596	Anaerostipes	Simple mode	15	0.00596129	0.0116744	0.617568		-0.0169206	0.0288432	1.00598	0.983222	1.02926
NNcnaq	3e8Gm1	ukb-b-18596	Sellimonas	Simple mode	11	-0.00135969	0.00519553	0.798862		-0.0115429	0.00882355	0.998641	0.988523	1.00886
nopEwV	3e8Gm1	ukb-b-18596	Alloprevotella	Simple mode	7	0.000958438	0.00480161	0.84838		-0.00845271	0.0103696	1.00096	0.991583	1.01042
nrKzQP	3e8Gm1	ukb-b-18596	Lactobacillus	Simple mode	10	0.00798466	0.00680406	0.270709		-0.00535129	0.0213206	1.00802	0.994663	1.02155
NxtoD4	3e8Gm1	ukb-b-18596	Bifidobacterium	Simple mode	15	-0.00782898	0.00851223	0.373288		-0.024513	0.008855	0.992202	0.975785	1.00889
oBEHKY	3e8Gm1	ukb-b-18596	Hungatella	Simple mode	5	0.00390848	0.0073517	0.623128		-0.0105008	0.0183178	1.00392	0.989554	1.01849
OD1zS4	3e8Gm1	ukb-b-18596	Ruminococcus2	Simple mode	15	-0.00014737	0.0109091	0.989412		-0.0215291	0.0212344	0.999853	0.978701	1.02146
OQleTd	3e8Gm1	ukb-b-18596	RuminococcaceaeUCG011	Simple mode	8	-0.00224669	0.00561695	0.701093		-0.0132559	0.00876253	0.997756	0.986832	1.0088
owUDcE	3e8Gm1	ukb-b-18596	Gordonibacter	Simple mode	14	-0.00838781	0.00580107	0.171879		-0.0197579	0.00298229	0.991647	0.980436	1.00299
p43XOE	3e8Gm1	ukb-b-18596	ErysipelotrichaceaeUCG003	Simple mode	17	-0.0129975	0.0107699	0.245036		-0.0341065	0.00811152	0.987087	0.966469	1.00814
pBkVpT	3e8Gm1	ukb-b-18596	Eubacteriumcoprostanoligenesgroup	Simple mode	15	0.00859631	0.0109842	0.446893		-0.0129326	0.0301253	1.00863	0.987151	1.03058
PX0kbe	3e8Gm1	ukb-b-18596	Clostridiumsensustricto1	Simple mode	9	-0.0141135	0.010441	0.213432		-0.0345777	0.00635079	0.985986	0.966013	1.00637
pYoqdC	3e8Gm1	ukb-b-18596	Eubacteriumnodatumgroup	Simple mode	11	0.00468898	0.00492004	0.363039		-0.00495429	0.0143323	1.0047	0.995058	1.01444
pZPoYj	3e8Gm1	ukb-b-18596	Romboutsia	Simple mode	14	0.00596936	0.00842161	0.490956		-0.010537	0.0224757	1.00599	0.989518	1.02273
qdoiwl	3e8Gm1	ukb-b-18596	Eubacteriumxylanophilumgroup	Simple mode	11	0.00507608	0.00976912	0.614645		-0.0140714	0.0242236	1.00509	0.986027	1.02452
QeEiyk	3e8Gm1	ukb-b-18596	LachnospiraceaeFCS020group	Simple mode	15	-8.71854e-05	0.0110236	0.993801		-0.0216934	0.021519	0.999913	0.97854	1.02175
qgMeZv	3e8Gm1	ukb-b-18596	Senegalimassilia	Simple mode	6	0.0117421	0.00955703	0.27388		-0.00698971	0.0304738	1.01181	0.993035	1.03094
qP0zIg	3e8Gm1	ukb-b-18596	RuminococcaceaeUCG013	Simple mode	14	-0.00718057	0.00939749	0.458456		-0.0255996	0.0112385	0.992845	0.974725	1.0113
rfLO6t	3e8Gm1	ukb-b-18596	Ruminococcustorquesgroup	Simple mode	13	0.00545869	0.0106504	0.617582		-0.0154162	0.0263336	1.00547	0.984702	1.02668
RNo1mC	3e8Gm1	ukb-b-18596	LachnospiraceaeUCG010	Simple mode	12	-0.0128028	0.00994419	0.22436		-0.0322934	0.0066878	0.987279	0.968222	1.00671
rtVnYf	3e8Gm1	ukb-b-18596	Eubacteriumventriosumgroup	Simple mode	16	-0.011468	0.0107243	0.301822		-0.0324877	0.00955172	0.988598	0.968034	1.0096
RUrxk8	3e8Gm1	ukb-b-18596	Bilophila	Simple mode	15	-0.00508023	0.0101829	0.6256		-0.0250388	0.0148783	0.994933	0.975272	1.01499
Ryjm5u	3e8Gm1	ukb-b-18596	LachnospiraceaeNK4A136group	Simple mode	16	0.012225	0.00867222	0.179033		-0.00477257	0.0292226	1.0123	0.995239	1.02965
shk44P	3e8Gm1	ukb-b-18596	Erysipelatoclostridium	Simple mode	16	-0.00929458	0.00985942	0.360766		-0.028619	0.0100299	0.990748	0.971787	1.01008
StRW8n	3e8Gm1	ukb-b-18596	Faecalibacterium	Simple mode	13	-0.00436304	0.00892427	0.633729		-0.0218546	0.0131285	0.995646	0.978382	1.01322
syY4oB	3e8Gm1	ukb-b-18596	Ruminiclostridium5	Simple mode	14	-0.00304587	0.0105198	0.776737		-0.0236648	0.017573	0.996959	0.976613	1.01773
sZNxFl	3e8Gm1	ukb-b-18596	Actinomyces	Simple mode	8	-0.00496917	0.00780256	0.54447		-0.0202622	0.0103238	0.995043	0.979942	1.01038
T4G5X5	3e8Gm1	ukb-b-18596	Bacteroides	Simple mode	12	-0.00722852	0.0119412	0.557235		-0.0306333	0.0161763	0.992798	0.969831	1.01631
thtb3d	3e8Gm1	ukb-b-18596	LachnospiraceaeUCG004	Simple mode	13	0.0052852	0.0125024	0.679965		-0.0192195	0.0297899	1.0053	0.980964	1.03024
TNP3q0	3e8Gm1	ukb-b-18596	Eubacteriumhalliigroup	Simple mode	16	0.0112961	0.00849973	0.203712		-0.00536336	0.0279556	1.01136	0.994651	1.02835
tv4RPY	3e8Gm1	ukb-b-18596	Prevotella7	Simple mode	12	0.00422328	0.0054247	0.45268		-0.00640913	0.0148557	1.00423	0.993611	1.01497
uUjkoJ	3e8Gm1	ukb-b-18596	RuminococcaceaeUCG014	Simple mode	18	-0.00162997	0.00926402	0.862415		-0.0197874	0.0165275	0.998371	0.980407	1.01666
VHASLA	3e8Gm1	ukb-b-18596	FamilyXIIIUCG001	Simple mode	10	0.0207127	0.0140664	0.174977		-0.00685758	0.0482829	1.02093	0.993166	1.04947
vJhrNw	3e8Gm1	ukb-b-18596	Ruminococcusgauvreauiigroup	Simple mode	13	0.00361494	0.010066	0.725742		-0.0161144	0.0233443	1.00362	0.984015	1.02362
VtPyem	3e8Gm1	ukb-b-18596	Butyricimonas	Simple mode	17	0.0128272	0.00903225	0.174756		-0.00487605	0.0305304	1.01291	0.995136	1.031
WaEgVH	3e8Gm1	ukb-b-18596	Eisenbergiella	Simple mode	12	-0.00289304	0.00605254	0.642017		-0.014756	0.00896995	0.997111	0.985352	1.00901
WAsZtC	3e8Gm1	ukb-b-18596	Clostridiuminnocuumgroup	Simple mode	11	-0.00262461	0.00624549	0.683197		-0.0148658	0.00961655	0.997379	0.985244	1.00966
WBiHa3	3e8Gm1	ukb-b-18596	Barnesiella	Simple mode	17	-0.00336138	0.00857469	0.700222		-0.0201678	0.013445	0.996644	0.980034	1.01354
WEWpoU	3e8Gm1	ukb-b-18596	Parasutterella	Simple mode	17	-0.00969008	0.00841742	0.266566		-0.0261882	0.00680807	0.990357	0.974152	1.00683
WFOxre	3e8Gm1	ukb-b-18596	Paraprevotella	Simple mode	13	-0.00012703	0.00704852	0.985917		-0.0139421	0.0136881	0.999873	0.986155	1.01378
WkFmlH	3e8Gm1	ukb-b-18596	Veillonella	Simple mode	11	0.0157592	0.00965783	0.133783		-0.00317015	0.0346886	1.01588	0.996835	1.0353
WYv9gK	3e8Gm1	ukb-b-18596	LachnospiraceaeUCG008	Simple mode	12	-0.00315968	0.00720035	0.669284		-0.0172724	0.010953	0.996845	0.982876	1.01101
xbEoOr	3e8Gm1	ukb-b-18596	ChristensenellaceaeR.7group	Simple mode	11	-0.0154557	0.0113611	0.203576		-0.0377235	0.00681206	0.984663	0.962979	1.00684
xMhXR2	3e8Gm1	ukb-b-18596	Lachnoclostridium	Simple mode	14	0.00557952	0.0113858	0.632269		-0.0167366	0.0278956	1.0056	0.983403	1.02829
XOaqNX	3e8Gm1	ukb-b-18596	Ruminococcusgnavusgroup	Simple mode	12	-0.00136219	0.0057155	0.816005		-0.0125646	0.00984019	0.998639	0.987514	1.00989
XVmnxW	3e8Gm1	ukb-b-18596	Eubacteriumrectalegroup	Simple mode	12	0.0118486	0.011992	0.34437		-0.0116558	0.035353	1.01192	0.988412	1.03599
YAyFyv	3e8Gm1	ukb-b-18596	RuminococcaceaeUCG010	Simple mode	8	-0.0135866	0.00914501	0.180947		-0.0315108	0.00433762	0.986505	0.96898	1.00435
yjXcpO	3e8Gm1	ukb-b-18596	Intestinibacter	Simple mode	15	-0.0104296	0.0104225	0.333963		-0.0308576	0.00999845	0.989625	0.969614	1.01005
yLeAz8	3e8Gm1	ukb-b-18596	Eubacteriumeligensgroup	Simple mode	10	0.0146574	0.0121076	0.256885		-0.0090736	0.0383883	1.01477	0.990967	1.03913
Yqphm1	3e8Gm1	ukb-b-18596	Eggerthella	Simple mode	11	0.00205701	0.00641004	0.754888		-0.0105067	0.0146207	1.00206	0.989548	1.01473
yWtuzU	3e8Gm1	ukb-b-18596	Coprobacter	Simple mode	14	-0.00318896	0.00670747	0.642367		-0.0163356	0.00995768	0.996816	0.983797	1.01001
yyuHUK	3e8Gm1	ukb-b-18596	RuminococcaceaeNK4A214group	Simple mode	16	-0.0127029	0.00991387	0.219532		-0.0321341	0.00672823	0.987377	0.968377	1.00675
Z7XJLW	3e8Gm1	ukb-b-18596	Butyrivibrio	Simple mode	16	-0.00340569	0.00446871	0.457806		-0.0121644	0.00535298	0.9966	0.987909	1.00537
ZV3SDQ	3e8Gm1	ukb-b-18596	Eubacteriumruminantiumgroup	Simple mode	19	0.00826024	0.00816487	0.325098		-0.0077429	0.0242634	1.00829	0.992287	1.02456
02iucK	3e8Gm1	ukb-b-18596	RuminococcaceaeUCG009	Weighted median	14	-0.00159502	0.00391066	0.683373		-0.00925991	0.00606987	0.998406	0.990783	1.00609
0pNTUi	3e8Gm1	ukb-b-18596	LachnospiraceaeNC2004group	Weighted median	10	-0.00297794	0.00436048	0.494646		-0.0115245	0.00556861	0.997026	0.988542	1.00558
1fS4Tg	3e8Gm1	ukb-b-18596	FamilyXIIIAD3011group	Weighted median	15	0.00934939	0.00564828	0.0978708		-0.00172123	0.02042	1.00939	0.99828	1.02063
22Hu7H	3e8Gm1	ukb-b-18596	Eubacteriumbrachygroup	Weighted median	11	0.000564119	0.00383244	0.882977		-0.00694745	0.00807569	1.00056	0.993077	1.00811
2Ari1g	3e8Gm1	ukb-b-18596	Turicibacter	Weighted median	14	-0.00126026	0.00494785	0.798949		-0.010958	0.00843753	0.998741	0.989102	1.00847
2seEHu	3e8Gm1	ukb-b-18596	RuminococcaceaeUCG005	Weighted median	17	0.00046942	0.00544981	0.931359		-0.0102122	0.011151	1.00047	0.98984	1.01121
2zqMrd	3e8Gm1	ukb-b-18596	LachnospiraceaeUCG001	Weighted median	16	-0.00094034	0.00466438	0.840229		-0.0100825	0.00820184	0.99906	0.989968	1.00824
3F5GiZ	3e8Gm1	ukb-b-18596	Odoribacter	Weighted median	8	0.000512478	0.00744822	0.945144		-0.014086	0.015111	1.00051	0.986013	1.01523
3JIFz6	3e8Gm1	ukb-b-18596	Coprococcus1	Weighted median	14	-0.00383628	0.00612446	0.531062		-0.0158402	0.00816767	0.996171	0.984285	1.0082
3pSKdC	3e8Gm1	ukb-b-18596	Blautia	Weighted median	13	-0.00280257	0.00584874	0.631815		-0.0142661	0.00866096	0.997201	0.985835	1.0087
59UIxX	3e8Gm1	ukb-b-18596	Peptococcus	Weighted median	16	-0.00357697	0.00322617	0.267544		-0.00990027	0.00274633	0.996429	0.990149	1.00275
5icuOV	3e8Gm1	ukb-b-18596	Marvinbryantia	Weighted median	10	0.00550816	0.0059829	0.357233		-0.00621832	0.0172346	1.00552	0.993801	1.01738
5YHft4	3e8Gm1	ukb-b-18596	Ruminiclostridium9	Weighted median	14	0.000684174	0.0062053	0.912206		-0.0114782	0.0128466	1.00068	0.988587	1.01293
5YjQ21	3e8Gm1	ukb-b-18596	Escherichia.Shigella	Weighted median	15	-0.00240429	0.00533173	0.652032		-0.0128545	0.00804589	0.997599	0.987228	1.00808
7SjYTs	3e8Gm1	ukb-b-18596	Holdemania	Weighted median	18	0.00285868	0.00396576	0.471009		-0.00491422	0.0106316	1.00286	0.995098	1.01069
8WwZBm	3e8Gm1	ukb-b-18596	RuminococcaceaeUCG003	Weighted median	14	-0.00237622	0.00582149	0.683141		-0.0137863	0.00903391	0.997627	0.986308	1.00907
8yd19Z	3e8Gm1	ukb-b-18596	Haemophilus	Weighted median	13	-0.00232551	0.00419453	0.579295		-0.0105468	0.00589577	0.997677	0.989509	1.00591
9IOPsQ	3e8Gm1	ukb-b-18596	Howardella	Weighted median	11	0.00381666	0.00350193	0.27577		-0.00304713	0.0106804	1.00382	0.996958	1.01074
9LKVbF	3e8Gm1	ukb-b-18596	Eubacteriumfissicatenagroup	Weighted median	9	-0.000687194	0.00365848	0.851005		-0.00785782	0.00648343	0.999313	0.992173	1.0065
A44Bhb	3e8Gm1	ukb-b-18596	Coprococcus3	Weighted median	9	0.00151475	0.00745496	0.838989		-0.013097	0.0161265	1.00152	0.986988	1.01626
AdE7Ob	3e8Gm1	ukb-b-18596	Anaerofilum	Weighted median	12	-0.00211367	0.00356129	0.552838		-0.0090938	0.00486646	0.997889	0.990947	1.00488
ARA2JL	3e8Gm1	ukb-b-18596	RuminococcaceaeUCG004	Weighted median	12	0.00346792	0.00533021	0.515294		-0.00697929	0.0139151	1.00347	0.993045	1.01401
B423Lw	3e8Gm1	ukb-b-18596	Lachnospira	Weighted median	7	-0.00185004	0.00963504	0.847733		-0.0207347	0.0170346	0.998152	0.979479	1.01718
b9W1xd	3e8Gm1	ukb-b-18596	Oscillospira	Weighted median	9	0.00567009	0.00565532	0.316048		-0.00541434	0.0167545	1.00569	0.9946	1.0169
beFcvT	3e8Gm1	ukb-b-18596	Dorea	Weighted median	12	0.000472973	0.00642075	0.941278		-0.0121117	0.0130576	1.00047	0.987961	1.01314
bl908J	3e8Gm1	ukb-b-18596	Tyzzerella3	Weighted median	14	-0.00158974	0.003381	0.638214		-0.00821651	0.00503703	0.998412	0.991817	1.00505
bLAM7s	3e8Gm1	ukb-b-18596	Eubacteriumoxidoreducensgroup	Weighted median	6	0.00313921	0.00501235	0.531122		-0.006685	0.0129634	1.00314	0.993337	1.01305
BOQIud	3e8Gm1	ukb-b-18596	Phascolarctobacterium	Weighted median	12	-0.00556444	0.00477731	0.244115		-0.014928	0.00379909	0.994451	0.985183	1.00381
c98z5J	3e8Gm1	ukb-b-18596	Oscillibacter	Weighted median	17	-0.005685	0.00407494	0.162982		-0.0136719	0.00230189	0.994331	0.986421	1.0023
cEhdx4	3e8Gm1	ukb-b-18596	Butyricicoccus	Weighted median	9	-0.00964596	0.00587924	0.100864		-0.0211693	0.00187735	0.9904	0.979053	1.00188
CGmgw9	3e8Gm1	ukb-b-18596	RuminococcaceaeUCG002	Weighted median	24	-0.00282222	0.00483563	0.559469		-0.0123001	0.00665561	0.997182	0.987775	1.00668
cyoNyx	3e8Gm1	ukb-b-18596	DefluviitaleaceaeUCG011	Weighted median	10	-0.0010436	0.00459703	0.820412		-0.0100538	0.00796659	0.998957	0.989997	1.008
CZZWaU	3e8Gm1	ukb-b-18596	Sutterella	Weighted median	12	-0.00122064	0.00660882	0.853465		-0.0141739	0.0117326	0.99878	0.985926	1.0118
dem7WH	3e8Gm1	ukb-b-18596	Roseburia	Weighted median	16	-0.0101475	0.00600125	0.0908553		-0.02191	0.00161492	0.989904	0.978328	1.00162
df9B4S	3e8Gm1	ukb-b-18596	CandidatusSoleaferrea	Weighted median	13	-0.0018905	0.00400792	0.637147		-0.00974603	0.00596503	0.998111	0.990301	1.00598
EkPKBX	3e8Gm1	ukb-b-18596	Desulfovibrio	Weighted median	10	0.00501089	0.00514031	0.329649		-0.00506412	0.0150859	1.00502	0.994949	1.0152
eRVJqR	3e8Gm1	ukb-b-18596	Intestinimonas	Weighted median	20	0.00339282	0.0041886	0.417933		-0.00481684	0.0116025	1.0034	0.995195	1.01167
ez6iPp	3e8Gm1	ukb-b-18596	Enterorhabdus	Weighted median	9	-0.00824269	0.00483607	0.088303		-0.0177214	0.00123601	0.991791	0.982435	1.00124
F1g3t9	3e8Gm1	ukb-b-18596	Methanobrevibacter	Weighted median	8	0.00115632	0.00366258	0.752222		-0.00602234	0.00833498	1.00116	0.993996	1.00837
FAPexR	3e8Gm1	ukb-b-18596	Streptococcus	Weighted median	17	0.00149566	0.00576841	0.795416		-0.00981042	0.0128017	1.0015	0.990238	1.01288
FIwIyN	3e8Gm1	ukb-b-18596	Alistipes	Weighted median	15	-0.00414775	0.00624606	0.506652		-0.01639	0.00809452	0.995861	0.983744	1.00813
FM4j10	3e8Gm1	ukb-b-18596	Terrisporobacter	Weighted median	5	0.00637377	0.00607234	0.293884		-0.00552802	0.0182756	1.00639	0.994487	1.01844
FQE9f3	3e8Gm1	ukb-b-18596	Holdemanella	Weighted median	14	-0.00040125	0.00417767	0.923484		-0.00858948	0.00778698	0.999599	0.991447	1.00782
FZ1n4E	3e8Gm1	ukb-b-18596	Lactococcus	Weighted median	11	0.000586914	0.00322995	0.85581		-0.00574379	0.00691762	1.00059	0.994273	1.00694
gRilUK	3e8Gm1	ukb-b-18596	Olsenella	Weighted median	11	0.00238416	0.0035793	0.50535		-0.00463128	0.00939959	1.00239	0.995379	1.00944
hGr97o	3e8Gm1	ukb-b-18596	Oxalobacter	Weighted median	12	0.00237523	0.00323098	0.462253		-0.0039575	0.00870796	1.00238	0.99605	1.00875
hn0CZH	3e8Gm1	ukb-b-18596	Slackia	Weighted median	9	-0.00794009	0.00490165	0.105258		-0.0175473	0.00166714	0.992091	0.982606	1.00167
hU8BUU	3e8Gm1	ukb-b-18596	Ruminococcus1	Weighted median	13	0.00259924	0.00673105	0.699381		-0.0105936	0.0157921	1.0026	0.989462	1.01592
hVeMOl	3e8Gm1	ukb-b-18596	RikenellaceaeRC9gutgroup	Weighted median	12	-4.29917e-05	0.00307313	0.988838		-0.00606632	0.00598034	0.999957	0.993952	1.006
I4evKY	3e8Gm1	ukb-b-18596	Ruminiclostridium6	Weighted median	17	0.00469331	0.00530743	0.37654		-0.00570926	0.0150959	1.0047	0.994307	1.01521
ICrfkm	3e8Gm1	ukb-b-18596	Anaerotruncus	Weighted median	14	0.00352601	0.00638707	0.580911		-0.00899265	0.0160447	1.00353	0.991048	1.01617
IHJRA7	3e8Gm1	ukb-b-18596	Flavonifractor	Weighted median	8	-0.00869521	0.00580068	0.133874		-0.0200645	0.00267412	0.991342	0.980135	1.00268
J7jwNM	3e8Gm1	ukb-b-18596	Catenibacterium	Weighted median	5	-0.00519407	0.00432887	0.230191		-0.0136787	0.00329052	0.994819	0.986414	1.0033
JVejCI	3e8Gm1	ukb-b-18596	Dialister	Weighted median	12	0.00641776	0.00567702	0.258274		-0.0047092	0.0175447	1.00644	0.995302	1.0177
JvLmgn	3e8Gm1	ukb-b-18596	Subdoligranulum	Weighted median	13	-0.00029042	0.00641452	0.963888		-0.0128629	0.012282	0.99971	0.987219	1.01236
kc6ui9	3e8Gm1	ukb-b-18596	LachnospiraceaeND3007group	Weighted median	4	0.00560989	0.0101075	0.578881		-0.0142009	0.0254207	1.00563	0.985899	1.02575
kErE4O	3e8Gm1	ukb-b-18596	Allisonella	Weighted median	9	0.00332699	0.00337832	0.324718		-0.00329451	0.00994849	1.00333	0.996711	1.01
kjuS61	3e8Gm1	ukb-b-18596	Adlercreutzia	Weighted median	12	0.0023295	0.0048063	0.627906		-0.00709085	0.0117498	1.00233	0.992934	1.01182
Ko6Ml2	3e8Gm1	ukb-b-18596	Akkermansia	Weighted median	12	-0.00431763	0.00564927	0.4447		-0.0153902	0.00675495	0.995692	0.984728	1.00678
LapICB	3e8Gm1	ukb-b-18596	Coprococcus2	Weighted median	9	-0.00400138	0.00612407	0.513507		-0.0160046	0.00800179	0.996007	0.984123	1.00803
lCaFEf	3e8Gm1	ukb-b-18596	Parabacteroides	Weighted median	9	0.00624002	0.00797654	0.43404		-0.00939399	0.021874	1.00626	0.99065	1.02212
lD97KL	3e8Gm1	ukb-b-18596	Fusicatenibacter	Weighted median	18	-0.00528947	0.0054245	0.329507		-0.0159215	0.00534256	0.994724	0.984205	1.00536
lSA8NJ	3e8Gm1	ukb-b-18596	Prevotella9	Weighted median	18	-0.00110114	0.00411384	0.788955		-0.00916428	0.00696199	0.998899	0.990878	1.00699
ltkyfn	3e8Gm1	ukb-b-18596	Victivallis	Weighted median	12	0.0014096	0.0028842	0.625031		-0.00424343	0.00706264	1.00141	0.995766	1.00709
M4dZTN	3e8Gm1	ukb-b-18596	Collinsella	Weighted median	11	-0.00990978	0.00742684	0.182099		-0.0244664	0.00464682	0.990139	0.97583	1.00466
NLZVFL	3e8Gm1	ukb-b-18596	Anaerostipes	Weighted median	15	0.00368356	0.00619007	0.551793		-0.00844898	0.0158161	1.00369	0.991587	1.01594
NNcnaq	3e8Gm1	ukb-b-18596	Sellimonas	Weighted median	11	-0.000812414	0.00314735	0.79631		-0.00698123	0.0053564	0.999188	0.993043	1.00537
nopEwV	3e8Gm1	ukb-b-18596	Alloprevotella	Weighted median	7	0.000433412	0.00364819	0.905432		-0.00671704	0.00758386	1.00043	0.993305	1.00761
nrKzQP	3e8Gm1	ukb-b-18596	Lactobacillus	Weighted median	10	0.0062657	0.00435641	0.150357		-0.00227285	0.0148043	1.00629	0.99773	1.01491
NxtoD4	3e8Gm1	ukb-b-18596	Bifidobacterium	Weighted median	15	-0.00360232	0.00509585	0.479622		-0.0135902	0.00638556	0.996404	0.986502	1.00641
oBEHKY	3e8Gm1	ukb-b-18596	Hungatella	Weighted median	5	0.00124337	0.00499589	0.803455		-0.00854858	0.0110353	1.00124	0.991488	1.0111
OD1zS4	3e8Gm1	ukb-b-18596	Ruminococcus2	Weighted median	15	0.000959823	0.00590501	0.870878		-0.010614	0.0125336	1.00096	0.989442	1.01261
OQleTd	3e8Gm1	ukb-b-18596	RuminococcaceaeUCG011	Weighted median	8	-0.00210468	0.00376822	0.57648		-0.00949039	0.00528103	0.997898	0.990554	1.0053
owUDcE	3e8Gm1	ukb-b-18596	Gordonibacter	Weighted median	14	-0.00342983	0.00301258	0.25491		-0.00933448	0.00247482	0.996576	0.990709	1.00248
p43XOE	3e8Gm1	ukb-b-18596	ErysipelotrichaceaeUCG003	Weighted median	17	-0.000771626	0.00526442	0.883468		-0.0110899	0.00954663	0.999229	0.988971	1.00959
pBkVpT	3e8Gm1	ukb-b-18596	Eubacteriumcoprostanoligenesgroup	Weighted median	15	0.00661563	0.00613921	0.281211		-0.00541723	0.0186485	1.00664	0.994597	1.01882
PX0kbe	3e8Gm1	ukb-b-18596	Clostridiumsensustricto1	Weighted median	9	-0.0117239	0.00660484	0.0758905		-0.0246694	0.0012216	0.988345	0.975632	1.00122
pYoqdC	3e8Gm1	ukb-b-18596	Eubacteriumnodatumgroup	Weighted median	11	0.00112784	0.0030518	0.711705		-0.00485368	0.00710937	1.00113	0.995158	1.00713
pZPoYj	3e8Gm1	ukb-b-18596	Romboutsia	Weighted median	14	0.00107424	0.00564639	0.849112		-0.00999268	0.0121412	1.00107	0.990057	1.01222
qdoiwl	3e8Gm1	ukb-b-18596	Eubacteriumxylanophilumgroup	Weighted median	11	-0.0011296	0.00606178	0.852172		-0.0130107	0.0107515	0.998871	0.987074	1.01081
QeEiyk	3e8Gm1	ukb-b-18596	LachnospiraceaeFCS020group	Weighted median	15	0.00152842	0.00558233	0.784242		-0.00941295	0.0124698	1.00153	0.990631	1.01255
qgMeZv	3e8Gm1	ukb-b-18596	Senegalimassilia	Weighted median	6	0.00814513	0.0056833	0.151809		-0.00299412	0.0192844	1.00818	0.99701	1.01947
qP0zIg	3e8Gm1	ukb-b-18596	RuminococcaceaeUCG013	Weighted median	14	-0.00694176	0.00597569	0.245371		-0.0186541	0.00477058	0.993082	0.981519	1.00478
rfLO6t	3e8Gm1	ukb-b-18596	Ruminococcustorquesgroup	Weighted median	13	-0.0016252	0.0060894	0.789554		-0.0135604	0.01031	0.998376	0.986531	1.01036
RNo1mC	3e8Gm1	ukb-b-18596	LachnospiraceaeUCG010	Weighted median	12	-0.0115873	0.00600627	0.053706		-0.0233596	0.000184993	0.98848	0.976911	1.00019
rtVnYf	3e8Gm1	ukb-b-18596	Eubacteriumventriosumgroup	Weighted median	16	-0.00635752	0.00566899	0.262094		-0.0174687	0.0047537	0.993663	0.982683	1.00477
RUrxk8	3e8Gm1	ukb-b-18596	Bilophila	Weighted median	15	-0.00138126	0.00614197	0.822066		-0.0134195	0.010657	0.99862	0.98667	1.01071
Ryjm5u	3e8Gm1	ukb-b-18596	LachnospiraceaeNK4A136group	Weighted median	16	0.00316807	0.00560849	0.572161		-0.00782456	0.0141607	1.00317	0.992206	1.01426
shk44P	3e8Gm1	ukb-b-18596	Erysipelatoclostridium	Weighted median	16	-0.00260997	0.00479891	0.586532		-0.0120158	0.00679588	0.997393	0.988056	1.00682
StRW8n	3e8Gm1	ukb-b-18596	Faecalibacterium	Weighted median	13	0.00179331	0.0054919	0.744018		-0.00897082	0.0125574	1.00179	0.991069	1.01264
syY4oB	3e8Gm1	ukb-b-18596	Ruminiclostridium5	Weighted median	14	-1.19173e-05	0.00631196	0.998494		-0.0123834	0.0123595	0.999988	0.987693	1.01244
sZNxFl	3e8Gm1	ukb-b-18596	Actinomyces	Weighted median	8	-0.00320758	0.00552741	0.561709		-0.0140413	0.00762614	0.996798	0.986057	1.00766
T4G5X5	3e8Gm1	ukb-b-18596	Bacteroides	Weighted median	12	-0.00201663	0.00750525	0.788163		-0.0167269	0.0126937	0.997985	0.983412	1.01277
thtb3d	3e8Gm1	ukb-b-18596	LachnospiraceaeUCG004	Weighted median	13	0.0013732	0.00686738	0.841512		-0.0120869	0.0148333	1.00137	0.987986	1.01494
TNP3q0	3e8Gm1	ukb-b-18596	Eubacteriumhalliigroup	Weighted median	16	0.010265	0.00533121	0.0541722		-0.000184153	0.0207142	1.01032	0.999816	1.02093
tv4RPY	3e8Gm1	ukb-b-18596	Prevotella7	Weighted median	12	0.00304722	0.00334547	0.362376		-0.00350991	0.00960435	1.00305	0.996496	1.00965
uUjkoJ	3e8Gm1	ukb-b-18596	RuminococcaceaeUCG014	Weighted median	18	0.00015572	0.00491833	0.974742		-0.0094842	0.00979564	1.00016	0.990561	1.00984
VHASLA	3e8Gm1	ukb-b-18596	FamilyXIIIUCG001	Weighted median	10	0.00796394	0.00703995	0.25795		-0.00583437	0.0217623	1.008	0.994183	1.022
vJhrNw	3e8Gm1	ukb-b-18596	Ruminococcusgauvreauiigroup	Weighted median	13	-0.000694006	0.00607881	0.909105		-0.0126085	0.0112205	0.999306	0.987471	1.01128
VtPyem	3e8Gm1	ukb-b-18596	Butyricimonas	Weighted median	17	0.00303413	0.00482929	0.529823		-0.00643127	0.0124995	1.00304	0.993589	1.01258
WaEgVH	3e8Gm1	ukb-b-18596	Eisenbergiella	Weighted median	12	-0.00124898	0.00378149	0.741182		-0.0086607	0.00616273	0.998752	0.991377	1.00618
WAsZtC	3e8Gm1	ukb-b-18596	Clostridiuminnocuumgroup	Weighted median	11	-0.00228343	0.00367618	0.534507		-0.00948874	0.00492189	0.997719	0.990556	1.00493
WBiHa3	3e8Gm1	ukb-b-18596	Barnesiella	Weighted median	17	-0.0017794	0.00485169	0.7138		-0.0112887	0.00772992	0.998222	0.988775	1.00776
WEWpoU	3e8Gm1	ukb-b-18596	Parasutterella	Weighted median	17	-0.00623389	0.00437689	0.154367		-0.0148126	0.00234482	0.993785	0.985297	1.00235
WFOxre	3e8Gm1	ukb-b-18596	Paraprevotella	Weighted median	13	0.000809965	0.00436026	0.852633		-0.00773615	0.00935608	1.00081	0.992294	1.0094
WkFmlH	3e8Gm1	ukb-b-18596	Veillonella	Weighted median	11	0.0116579	0.00527673	0.027153		0.00131555	0.0220003	1.01173	1.00132	1.02224
WYv9gK	3e8Gm1	ukb-b-18596	LachnospiraceaeUCG008	Weighted median	12	-0.00137034	0.00407547	0.736689		-0.00935826	0.00661758	0.998631	0.990685	1.00664
xbEoOr	3e8Gm1	ukb-b-18596	ChristensenellaceaeR.7group	Weighted median	11	-0.00663269	0.00669209	0.321625		-0.0197492	0.00648381	0.993389	0.980445	1.0065
xMhXR2	3e8Gm1	ukb-b-18596	Lachnoclostridium	Weighted median	14	0.00369864	0.00703984	0.599315		-0.0100995	0.0174967	1.00371	0.989951	1.01765
XOaqNX	3e8Gm1	ukb-b-18596	Ruminococcusgnavusgroup	Weighted median	12	-0.00331111	0.00404542	0.41308		-0.0112401	0.0046179	0.996694	0.988823	1.00463
XVmnxW	3e8Gm1	ukb-b-18596	Eubacteriumrectalegroup	Weighted median	12	0.00712235	0.00668693	0.286824		-0.00598404	0.0202287	1.00715	0.994034	1.02043
YAyFyv	3e8Gm1	ukb-b-18596	RuminococcaceaeUCG010	Weighted median	8	-0.0137107	0.00665817	0.0394727		-0.0267607	-0.000660657	0.986383	0.973594	0.99934
yjXcpO	3e8Gm1	ukb-b-18596	Intestinibacter	Weighted median	15	-0.00823121	0.00525176	0.117039		-0.0185247	0.00206224	0.991803	0.981646	1.00206
yLeAz8	3e8Gm1	ukb-b-18596	Eubacteriumeligensgroup	Weighted median	10	0.0063046	0.00645755	0.328908		-0.00635219	0.0189614	1.00632	0.993668	1.01914
Yqphm1	3e8Gm1	ukb-b-18596	Eggerthella	Weighted median	11	0.000489672	0.00400457	0.902678		-0.00735928	0.00833862	1.00049	0.992668	1.00837
yWtuzU	3e8Gm1	ukb-b-18596	Coprobacter	Weighted median	14	-0.000914617	0.00428401	0.830941		-0.00931128	0.00748205	0.999086	0.990732	1.00751
yyuHUK	3e8Gm1	ukb-b-18596	RuminococcaceaeNK4A214group	Weighted median	16	-0.00821519	0.00554944	0.138776		-0.0190921	0.00266172	0.991818	0.981089	1.00267
Z7XJLW	3e8Gm1	ukb-b-18596	Butyrivibrio	Weighted median	16	-0.00343907	0.00270079	0.202892		-0.00873261	0.00185448	0.996567	0.991305	1.00186
ZV3SDQ	3e8Gm1	ukb-b-18596	Eubacteriumruminantiumgroup	Weighted median	19	0.00560966	0.00423752	0.185567		-0.00269588	0.0139152	1.00563	0.997308	1.01401
02iucK	3e8Gm1	ukb-b-18596	RuminococcaceaeUCG009	Weighted mode	14	-0.000598745	0.00697607	0.932911		-0.0142718	0.0130743	0.999401	0.98583	1.01316
0pNTUi	3e8Gm1	ukb-b-18596	LachnospiraceaeNC2004group	Weighted mode	10	-0.00292271	0.00736295	0.700654		-0.0173541	0.0115087	0.997082	0.982796	1.01158
1fS4Tg	3e8Gm1	ukb-b-18596	FamilyXIIIAD3011group	Weighted mode	15	0.0081555	0.0086164	0.35994		-0.00873264	0.0250436	1.00819	0.991305	1.02536
22Hu7H	3e8Gm1	ukb-b-18596	Eubacteriumbrachygroup	Weighted mode	11	-0.00010447	0.0057209	0.98579		-0.0113174	0.0111085	0.999896	0.988746	1.01117
2Ari1g	3e8Gm1	ukb-b-18596	Turicibacter	Weighted mode	14	-1.99037e-05	0.00751714	0.997928		-0.0147535	0.0147137	0.99998	0.985355	1.01482
2seEHu	3e8Gm1	ukb-b-18596	RuminococcaceaeUCG005	Weighted mode	17	0.00863364	0.00873784	0.337823		-0.00849252	0.0257598	1.00867	0.991543	1.02609
2zqMrd	3e8Gm1	ukb-b-18596	LachnospiraceaeUCG001	Weighted mode	16	-0.00680576	0.00949186	0.484384		-0.0254098	0.0117983	0.993217	0.97491	1.01187
3F5GiZ	3e8Gm1	ukb-b-18596	Odoribacter	Weighted mode	8	0.000577716	0.0109602	0.959435		-0.0209043	0.0220597	1.00058	0.979313	1.0223
3JIFz6	3e8Gm1	ukb-b-18596	Coprococcus1	Weighted mode	14	-0.00513226	0.00806754	0.535712		-0.0209446	0.0106801	0.994881	0.979273	1.01074
3pSKdC	3e8Gm1	ukb-b-18596	Blautia	Weighted mode	13	0.000334748	0.00931215	0.971915		-0.0179171	0.0185866	1.00033	0.982242	1.01876
59UIxX	3e8Gm1	ukb-b-18596	Peptococcus	Weighted mode	16	-0.00417504	0.00613616	0.506619		-0.0162019	0.00785183	0.995834	0.983929	1.00788
5icuOV	3e8Gm1	ukb-b-18596	Marvinbryantia	Weighted mode	10	0.00523678	0.00933508	0.588504		-0.01306	0.0235335	1.00525	0.987025	1.02381
5YHft4	3e8Gm1	ukb-b-18596	Ruminiclostridium9	Weighted mode	14	-0.00457348	0.0112933	0.692083		-0.0267084	0.0175614	0.995437	0.973645	1.01772
5YjQ21	3e8Gm1	ukb-b-18596	Escherichia.Shigella	Weighted mode	15	0.00844687	0.0130712	0.528588		-0.0171726	0.0340664	1.00848	0.982974	1.03465
7SjYTs	3e8Gm1	ukb-b-18596	Holdemania	Weighted mode	18	0.00272651	0.00732911	0.714482		-0.0116386	0.0170916	1.00273	0.988429	1.01724
8WwZBm	3e8Gm1	ukb-b-18596	RuminococcaceaeUCG003	Weighted mode	14	0.00202802	0.00767429	0.795722		-0.0130136	0.0170696	1.00203	0.987071	1.01722
8yd19Z	3e8Gm1	ukb-b-18596	Haemophilus	Weighted mode	13	-0.00380225	0.00571951	0.518759		-0.0150125	0.00740799	0.996205	0.9851	1.00744
9IOPsQ	3e8Gm1	ukb-b-18596	Howardella	Weighted mode	11	0.00573368	0.00601522	0.362963		-0.00605616	0.0175235	1.00575	0.993962	1.01768
9LKVbF	3e8Gm1	ukb-b-18596	Eubacteriumfissicatenagroup	Weighted mode	9	0.00134133	0.00583784	0.824041		-0.0101008	0.0127835	1.00134	0.98995	1.01287
A44Bhb	3e8Gm1	ukb-b-18596	Coprococcus3	Weighted mode	9	-0.00601265	0.0142856	0.684916		-0.0340125	0.0219872	0.994005	0.966559	1.02223
AdE7Ob	3e8Gm1	ukb-b-18596	Anaerofilum	Weighted mode	12	-0.00131073	0.00554611	0.817517		-0.0121811	0.00955965	0.99869	0.987893	1.00961
ARA2JL	3e8Gm1	ukb-b-18596	RuminococcaceaeUCG004	Weighted mode	12	-0.00311811	0.00894111	0.73387		-0.0206427	0.0144065	0.996887	0.979569	1.01451
B423Lw	3e8Gm1	ukb-b-18596	Lachnospira	Weighted mode	7	-0.00384079	0.0136102	0.787272		-0.0305167	0.0228352	0.996167	0.969944	1.0231
b9W1xd	3e8Gm1	ukb-b-18596	Oscillospira	Weighted mode	9	0.00664998	0.00894556	0.478511		-0.0108833	0.0241833	1.00667	0.989176	1.02448
beFcvT	3e8Gm1	ukb-b-18596	Dorea	Weighted mode	12	-1.66751e-05	0.00950004	0.998631		-0.0186368	0.0186034	0.999983	0.981536	1.01878
bl908J	3e8Gm1	ukb-b-18596	Tyzzerella3	Weighted mode	14	-0.0021669	0.00594382	0.7213		-0.0138168	0.009483	0.997835	0.986278	1.00953
bLAM7s	3e8Gm1	ukb-b-18596	Eubacteriumoxidoreducensgroup	Weighted mode	6	0.00459324	0.00712562	0.547584		-0.00937297	0.0185595	1.0046	0.990671	1.01873
BOQIud	3e8Gm1	ukb-b-18596	Phascolarctobacterium	Weighted mode	12	-0.00557709	0.00741751	0.467905		-0.0201154	0.00896123	0.994438	0.980086	1.009
c98z5J	3e8Gm1	ukb-b-18596	Oscillibacter	Weighted mode	17	-0.00542144	0.00642676	0.411344		-0.0180179	0.00717502	0.994593	0.982143	1.0072
cEhdx4	3e8Gm1	ukb-b-18596	Butyricicoccus	Weighted mode	9	-0.00836203	0.00673139	0.249325		-0.0215555	0.00483148	0.991673	0.978675	1.00484
CGmgw9	3e8Gm1	ukb-b-18596	RuminococcaceaeUCG002	Weighted mode	24	-0.0017968	0.00750277	0.812851		-0.0165022	0.0129086	0.998205	0.983633	1.01299
cyoNyx	3e8Gm1	ukb-b-18596	DefluviitaleaceaeUCG011	Weighted mode	10	-0.00151473	0.00758913	0.846236		-0.0163894	0.01336	0.998486	0.983744	1.01345
CZZWaU	3e8Gm1	ukb-b-18596	Sutterella	Weighted mode	12	0.00116772	0.00931112	0.90246		-0.0170821	0.0194175	1.00117	0.983063	1.01961
dem7WH	3e8Gm1	ukb-b-18596	Roseburia	Weighted mode	16	-0.0130767	0.00879808	0.15791		-0.030321	0.00416749	0.987008	0.970134	1.00418
df9B4S	3e8Gm1	ukb-b-18596	CandidatusSoleaferrea	Weighted mode	13	-0.000520339	0.00685196	0.940718		-0.0139502	0.0129095	0.99948	0.986147	1.01299
EkPKBX	3e8Gm1	ukb-b-18596	Desulfovibrio	Weighted mode	10	0.00686405	0.00882655	0.456724		-0.010436	0.0241641	1.00689	0.989618	1.02446
eRVJqR	3e8Gm1	ukb-b-18596	Intestinimonas	Weighted mode	20	0.00194968	0.00747213	0.796956		-0.0126957	0.0165951	1.00195	0.987385	1.01673
ez6iPp	3e8Gm1	ukb-b-18596	Enterorhabdus	Weighted mode	9	-0.0101007	0.00799007	0.241763		-0.0257612	0.00555987	0.98995	0.974568	1.00558
F1g3t9	3e8Gm1	ukb-b-18596	Methanobrevibacter	Weighted mode	8	0.00281514	0.00520547	0.605415		-0.00738757	0.0130179	1.00282	0.99264	1.0131
FAPexR	3e8Gm1	ukb-b-18596	Streptococcus	Weighted mode	17	0.00787377	0.0104051	0.460213		-0.0125202	0.0282677	1.0079	0.987558	1.02867
FIwIyN	3e8Gm1	ukb-b-18596	Alistipes	Weighted mode	15	-0.00359815	0.0105597	0.738355		-0.0242951	0.0170988	0.996408	0.975998	1.01725
FM4j10	3e8Gm1	ukb-b-18596	Terrisporobacter	Weighted mode	5	0.00725113	0.00860628	0.446917		-0.00961718	0.0241194	1.00728	0.990429	1.02441
FQE9f3	3e8Gm1	ukb-b-18596	Holdemanella	Weighted mode	14	0.00204447	0.00701493	0.775309		-0.0117048	0.0157937	1.00205	0.988363	1.01592
FZ1n4E	3e8Gm1	ukb-b-18596	Lactococcus	Weighted mode	11	0.000439057	0.00483292	0.929408		-0.00903346	0.00991158	1.00044	0.991007	1.00996
gRilUK	3e8Gm1	ukb-b-18596	Olsenella	Weighted mode	11	0.0032783	0.00524561	0.545992		-0.0070031	0.0135597	1.00328	0.993021	1.01365
hGr97o	3e8Gm1	ukb-b-18596	Oxalobacter	Weighted mode	12	0.00363664	0.0055713	0.527327		-0.00728311	0.0145564	1.00364	0.992743	1.01466
hn0CZH	3e8Gm1	ukb-b-18596	Slackia	Weighted mode	9	-0.00835845	0.00745625	0.294808		-0.0229727	0.00625581	0.991676	0.977289	1.00628
hU8BUU	3e8Gm1	ukb-b-18596	Ruminococcus1	Weighted mode	13	0.000755117	0.0120005	0.950863		-0.0227658	0.024276	1.00076	0.977491	1.02457
hVeMOl	3e8Gm1	ukb-b-18596	RikenellaceaeRC9gutgroup	Weighted mode	12	0.00104686	0.0054845	0.852099		-0.00970276	0.0117965	1.00105	0.990344	1.01187
I4evKY	3e8Gm1	ukb-b-18596	Ruminiclostridium6	Weighted mode	17	0.0049811	0.00906815	0.590387		-0.0127925	0.0227547	1.00499	0.987289	1.02302
ICrfkm	3e8Gm1	ukb-b-18596	Anaerotruncus	Weighted mode	14	-0.000853501	0.0109239	0.938913		-0.0222643	0.0205573	0.999147	0.977982	1.02077
IHJRA7	3e8Gm1	ukb-b-18596	Flavonifractor	Weighted mode	8	-0.010656	0.00939161	0.293886		-0.0290635	0.00775158	0.989401	0.971355	1.00778
J7jwNM	3e8Gm1	ukb-b-18596	Catenibacterium	Weighted mode	5	-0.00663617	0.00628122	0.35032		-0.0189474	0.00567501	0.993386	0.981231	1.00569
JVejCI	3e8Gm1	ukb-b-18596	Dialister	Weighted mode	12	0.00414477	0.0102817	0.694585		-0.0160075	0.024297	1.00415	0.98412	1.02459
JvLmgn	3e8Gm1	ukb-b-18596	Subdoligranulum	Weighted mode	13	-0.00120521	0.0102615	0.908447		-0.0213177	0.0189073	0.998796	0.978908	1.01909
kc6ui9	3e8Gm1	ukb-b-18596	LachnospiraceaeND3007group	Weighted mode	4	-0.000179514	0.0139205	0.990521		-0.0274637	0.0271047	0.999821	0.97291	1.02748
kErE4O	3e8Gm1	ukb-b-18596	Allisonella	Weighted mode	9	0.0031984	0.00501735	0.54163		-0.00663561	0.0130324	1.0032	0.993386	1.01312
kjuS61	3e8Gm1	ukb-b-18596	Adlercreutzia	Weighted mode	12	0.00264096	0.00828917	0.755995		-0.0136058	0.0188877	1.00264	0.986486	1.01907
Ko6Ml2	3e8Gm1	ukb-b-18596	Akkermansia	Weighted mode	12	-0.00557337	0.00817251	0.509365		-0.0215915	0.0104447	0.994442	0.97864	1.0105
LapICB	3e8Gm1	ukb-b-18596	Coprococcus2	Weighted mode	9	-0.00598517	0.00923453	0.535057		-0.0240849	0.0121145	0.994033	0.976203	1.01219
lCaFEf	3e8Gm1	ukb-b-18596	Parabacteroides	Weighted mode	9	0.0162526	0.01121	0.185151		-0.00571903	0.0382243	1.01639	0.994297	1.03896
lD97KL	3e8Gm1	ukb-b-18596	Fusicatenibacter	Weighted mode	18	-0.00686764	0.00868474	0.439971		-0.0238897	0.0101544	0.993156	0.976393	1.01021
lSA8NJ	3e8Gm1	ukb-b-18596	Prevotella9	Weighted mode	18	0.00446235	0.00763526	0.5666		-0.0105028	0.0194275	1.00447	0.989552	1.01962
ltkyfn	3e8Gm1	ukb-b-18596	Victivallis	Weighted mode	12	0.00293233	0.00472072	0.547149		-0.00632028	0.0121849	1.00294	0.9937	1.01226
M4dZTN	3e8Gm1	ukb-b-18596	Collinsella	Weighted mode	11	-0.0143934	0.0138394	0.322819		-0.0415187	0.0127319	0.98571	0.959331	1.01281
NLZVFL	3e8Gm1	ukb-b-18596	Anaerostipes	Weighted mode	15	0.00723296	0.0113196	0.533154		-0.0149535	0.0294194	1.00726	0.985158	1.02986
NNcnaq	3e8Gm1	ukb-b-18596	Sellimonas	Weighted mode	11	-0.000442349	0.00497053	0.930843		-0.0101846	0.00929988	0.999558	0.989867	1.00934
nopEwV	3e8Gm1	ukb-b-18596	Alloprevotella	Weighted mode	7	0.000998881	0.00481768	0.842605		-0.00844378	0.0104415	1.001	0.991592	1.0105
nrKzQP	3e8Gm1	ukb-b-18596	Lactobacillus	Weighted mode	10	0.00807458	0.00723934	0.293585		-0.00611453	0.0222637	1.00811	0.993904	1.02251
NxtoD4	3e8Gm1	ukb-b-18596	Bifidobacterium	Weighted mode	15	-0.00417527	0.00636972	0.52278		-0.0166599	0.00830937	0.995833	0.983478	1.00834
oBEHKY	3e8Gm1	ukb-b-18596	Hungatella	Weighted mode	5	0.00434729	0.00743489	0.590132		-0.0102251	0.0189197	1.00436	0.989827	1.0191
OD1zS4	3e8Gm1	ukb-b-18596	Ruminococcus2	Weighted mode	15	-0.00293748	0.00885832	0.745098		-0.0202998	0.0144248	0.997067	0.979905	1.01453
OQleTd	3e8Gm1	ukb-b-18596	RuminococcaceaeUCG011	Weighted mode	8	-0.00224669	0.00529088	0.68385		-0.0126168	0.00812344	0.997756	0.987462	1.00816
owUDcE	3e8Gm1	ukb-b-18596	Gordonibacter	Weighted mode	14	-0.00795842	0.00538499	0.163252		-0.018513	0.00259617	0.992073	0.981657	1.0026
p43XOE	3e8Gm1	ukb-b-18596	ErysipelotrichaceaeUCG003	Weighted mode	17	0.00595703	0.00927932	0.529985		-0.0122304	0.0241445	1.00597	0.987844	1.02444
pBkVpT	3e8Gm1	ukb-b-18596	Eubacteriumcoprostanoligenesgroup	Weighted mode	15	0.00841315	0.0107304	0.446076		-0.0126184	0.0294447	1.00845	0.987461	1.02988
PX0kbe	3e8Gm1	ukb-b-18596	Clostridiumsensustricto1	Weighted mode	9	-0.0146051	0.00907329	0.146135		-0.0323887	0.00317859	0.985501	0.96813	1.00318
pYoqdC	3e8Gm1	ukb-b-18596	Eubacteriumnodatumgroup	Weighted mode	11	-0.00329848	0.00500535	0.524785		-0.013109	0.00651201	0.996707	0.986977	1.00653
pZPoYj	3e8Gm1	ukb-b-18596	Romboutsia	Weighted mode	14	0.0036363	0.00721534	0.622716		-0.0105058	0.0177784	1.00364	0.989549	1.01794
qdoiwl	3e8Gm1	ukb-b-18596	Eubacteriumxylanophilumgroup	Weighted mode	11	0.00522391	0.0114795	0.658783		-0.0172759	0.0277237	1.00524	0.982872	1.02811
QeEiyk	3e8Gm1	ukb-b-18596	LachnospiraceaeFCS020group	Weighted mode	15	-0.00194271	0.0091744	0.835351		-0.0199245	0.0160391	0.998059	0.980273	1.01617
qgMeZv	3e8Gm1	ukb-b-18596	Senegalimassilia	Weighted mode	6	0.0120108	0.00874042	0.227789		-0.0051204	0.0291421	1.01208	0.994893	1.02957
qP0zIg	3e8Gm1	ukb-b-18596	RuminococcaceaeUCG013	Weighted mode	14	-0.00770815	0.00830034	0.369991		-0.0239768	0.00856053	0.992321	0.976308	1.0086
rfLO6t	3e8Gm1	ukb-b-18596	Ruminococcustorquesgroup	Weighted mode	13	0.00499899	0.0104422	0.640736		-0.0154677	0.0254657	1.00501	0.984651	1.02579
RNo1mC	3e8Gm1	ukb-b-18596	LachnospiraceaeUCG010	Weighted mode	12	-0.012434	0.00844338	0.168878		-0.028983	0.00411506	0.987643	0.971433	1.00412
rtVnYf	3e8Gm1	ukb-b-18596	Eubacteriumventriosumgroup	Weighted mode	16	-0.0111894	0.0101158	0.286095		-0.0310163	0.00863755	0.988873	0.96946	1.00867
RUrxk8	3e8Gm1	ukb-b-18596	Bilophila	Weighted mode	15	-0.00433295	0.00956842	0.657603		-0.023087	0.0144211	0.995676	0.977177	1.01453
Ryjm5u	3e8Gm1	ukb-b-18596	LachnospiraceaeNK4A136group	Weighted mode	16	0.00314355	0.00647671	0.634432		-0.00955079	0.0158379	1.00315	0.990495	1.01596
shk44P	3e8Gm1	ukb-b-18596	Erysipelatoclostridium	Weighted mode	16	-0.00523154	0.00895258	0.567663		-0.0227786	0.0123155	0.994782	0.977479	1.01239
StRW8n	3e8Gm1	ukb-b-18596	Faecalibacterium	Weighted mode	13	0.00281048	0.00740892	0.711064		-0.011711	0.017332	1.00281	0.988357	1.01748
syY4oB	3e8Gm1	ukb-b-18596	Ruminiclostridium5	Weighted mode	14	0.000424264	0.00971978	0.965847		-0.0186265	0.019475	1.00042	0.981546	1.01967
sZNxFl	3e8Gm1	ukb-b-18596	Actinomyces	Weighted mode	8	-0.00286277	0.00756742	0.716417		-0.0176949	0.0119694	0.997141	0.982461	1.01204
T4G5X5	3e8Gm1	ukb-b-18596	Bacteroides	Weighted mode	12	-0.00722852	0.0115011	0.5425		-0.0297706	0.0153135	0.992798	0.970668	1.01543
thtb3d	3e8Gm1	ukb-b-18596	LachnospiraceaeUCG004	Weighted mode	13	0.0037569	0.0126182	0.770995		-0.0209747	0.0284885	1.00376	0.979244	1.0289
TNP3q0	3e8Gm1	ukb-b-18596	Eubacteriumhalliigroup	Weighted mode	16	0.0115621	0.00710808	0.124638		-0.00236973	0.025494	1.01163	0.997633	1.02582
tv4RPY	3e8Gm1	ukb-b-18596	Prevotella7	Weighted mode	12	0.00454355	0.00557181	0.432115		-0.0063772	0.0154643	1.00455	0.993643	1.01558
uUjkoJ	3e8Gm1	ukb-b-18596	RuminococcaceaeUCG014	Weighted mode	18	-0.00141007	0.00820059	0.865509		-0.0174832	0.0146631	0.998591	0.982669	1.01477
VHASLA	3e8Gm1	ukb-b-18596	FamilyXIIIUCG001	Weighted mode	10	0.0205036	0.0155107	0.218811		-0.00989727	0.0509045	1.02072	0.990152	1.05222
vJhrNw	3e8Gm1	ukb-b-18596	Ruminococcusgauvreauiigroup	Weighted mode	13	0.00380804	0.0102764	0.717424		-0.0163338	0.0239499	1.00382	0.983799	1.02424
VtPyem	3e8Gm1	ukb-b-18596	Butyricimonas	Weighted mode	17	0.0123505	0.00923938	0.20001		-0.00575866	0.0304597	1.01243	0.994258	1.03093
WaEgVH	3e8Gm1	ukb-b-18596	Eisenbergiella	Weighted mode	12	-0.002804	0.0057118	0.633135		-0.0139991	0.00839112	0.9972	0.986098	1.00843
WAsZtC	3e8Gm1	ukb-b-18596	Clostridiuminnocuumgroup	Weighted mode	11	-0.00275149	0.00617001	0.665136		-0.0148447	0.00934172	0.997252	0.985265	1.00939
WBiHa3	3e8Gm1	ukb-b-18596	Barnesiella	Weighted mode	17	-0.00368065	0.0087312	0.678962		-0.0207938	0.0134325	0.996326	0.979421	1.01352
WEWpoU	3e8Gm1	ukb-b-18596	Parasutterella	Weighted mode	17	-0.0090457	0.007472	0.243624		-0.0236908	0.00559943	0.990995	0.976588	1.00562
WFOxre	3e8Gm1	ukb-b-18596	Paraprevotella	Weighted mode	13	0.00168129	0.00614049	0.788892		-0.0103541	0.0137166	1.00168	0.989699	1.01381
WkFmlH	3e8Gm1	ukb-b-18596	Veillonella	Weighted mode	11	0.0151634	0.00898509	0.122377		-0.00244742	0.0327741	1.01528	0.997556	1.03332
WYv9gK	3e8Gm1	ukb-b-18596	LachnospiraceaeUCG008	Weighted mode	12	-0.00276024	0.00687802	0.695876		-0.0162412	0.0107207	0.997244	0.98389	1.01078
xbEoOr	3e8Gm1	ukb-b-18596	ChristensenellaceaeR.7group	Weighted mode	11	-0.0149607	0.0111688	0.21005		-0.0368516	0.00693008	0.985151	0.963819	1.00695
xMhXR2	3e8Gm1	ukb-b-18596	Lachnoclostridium	Weighted mode	14	0.00557952	0.0113967	0.632593		-0.016758	0.027917	1.0056	0.983382	1.02831
XOaqNX	3e8Gm1	ukb-b-18596	Ruminococcusgnavusgroup	Weighted mode	12	-0.00159788	0.00553997	0.778382		-0.0124562	0.00926046	0.998403	0.987621	1.0093
XVmnxW	3e8Gm1	ukb-b-18596	Eubacteriumrectalegroup	Weighted mode	12	0.0130859	0.010828	0.252184		-0.00813698	0.0343087	1.01317	0.991896	1.0349
YAyFyv	3e8Gm1	ukb-b-18596	RuminococcaceaeUCG010	Weighted mode	8	-0.0138625	0.00946087	0.186275		-0.0324058	0.0046808	0.986233	0.968114	1.00469
yjXcpO	3e8Gm1	ukb-b-18596	Intestinibacter	Weighted mode	15	-0.009283	0.00886625	0.312838		-0.0266608	0.00809484	0.99076	0.973691	1.00813
yLeAz8	3e8Gm1	ukb-b-18596	Eubacteriumeligensgroup	Weighted mode	10	0.0117127	0.0111561	0.321142		-0.0101533	0.0335787	1.01178	0.989898	1.03415
Yqphm1	3e8Gm1	ukb-b-18596	Eggerthella	Weighted mode	11	0.00217275	0.00611231	0.729621		-0.00980739	0.0141529	1.00218	0.990241	1.01425
yWtuzU	3e8Gm1	ukb-b-18596	Coprobacter	Weighted mode	14	-0.00150044	0.00594707	0.804755		-0.0131567	0.0101558	0.998501	0.986929	1.01021
yyuHUK	3e8Gm1	ukb-b-18596	RuminococcaceaeNK4A214group	Weighted mode	16	-0.0107997	0.00834446	0.215155		-0.0271548	0.00555543	0.989258	0.973211	1.00557
Z7XJLW	3e8Gm1	ukb-b-18596	Butyrivibrio	Weighted mode	16	-0.0030051	0.00411587	0.476564		-0.0110722	0.00506202	0.996999	0.988989	1.00507
ZV3SDQ	3e8Gm1	ukb-b-18596	Eubacteriumruminantiumgroup	Weighted mode	19	0.00761021	0.00667723	0.269341		-0.00547716	0.0206976	1.00764	0.994538	1.02091

## Sheet: Supplementary Table S3
Supplementary Table S3. Casual effects of MR analysis between gut microbiota and "neck/shoulder pain for three months" (P < 1.00E-05)
id.exposure	id.outcome	outcome	exposure	method	nsnp	b	se	pval	FDR p-value (BH)	lo_ci	up_ci	or	or_lci95	or_uci95
0gA7Ox	wZZTcH	ukb-b-16118	Escherichia.Shigella	Inverse variance weighted	15	-0.0231416	0.00924692	0.0123277	0.728577	-0.0412655	-0.0050176	0.977124	0.959574	0.994995
1BpnFc	wZZTcH	ukb-b-16118	Faecalibacterium	Inverse variance weighted	13	-0.0201358	0.00931768	0.0306926	0.728577	-0.0383985	-0.00187318	0.980066	0.962329	0.998129
1c6NeH	wZZTcH	ukb-b-16118	Intestinibacter	Inverse variance weighted	14	-0.00188028	0.00895936	0.833771	0.985279	-0.0194406	0.0156801	0.998121	0.980747	1.0158
2bxGEy	wZZTcH	ukb-b-16118	RuminococcaceaeUCG013	Inverse variance weighted	14	0.0125715	0.0105611	0.233904	0.877047	-0.00812821	0.0332713	1.01265	0.991905	1.03383
2kMdUh	wZZTcH	ukb-b-16118	DefluviitaleaceaeUCG011	Inverse variance weighted	10	0.00135688	0.0101664	0.893825	0.985279	-0.0185694	0.0212831	1.00136	0.981602	1.02151
2lFTv8	wZZTcH	ukb-b-16118	RuminococcaceaeUCG002	Inverse variance weighted	24	0.0100687	0.00748307	0.178452	0.877047	-0.00459807	0.0247356	1.01012	0.995412	1.02504
3HgHtT	wZZTcH	ukb-b-16118	FamilyXIIIUCG001	Inverse variance weighted	10	-0.0131517	0.0117039	0.261138	0.877047	-0.0360913	0.00978789	0.986934	0.964552	1.00984
49LaYR	wZZTcH	ukb-b-16118	Alloprevotella	Inverse variance weighted	7	-0.00708485	0.00652243	0.277377	0.877047	-0.0198688	0.0056991	0.99294	0.980327	1.00572
4m8Rql	wZZTcH	ukb-b-16118	RuminococcaceaeUCG005	Inverse variance weighted	17	-0.00191245	0.00845168	0.820983	0.985279	-0.0184777	0.0146528	0.998089	0.981692	1.01476
5HO2hY	wZZTcH	ukb-b-16118	Eubacteriumcoprostanoligenesgroup	Inverse variance weighted	15	-0.013148	0.0104033	0.20629	0.877047	-0.0335385	0.00724242	0.986938	0.967018	1.00727
5oFuNk	wZZTcH	ukb-b-16118	Ruminiclostridium5	Inverse variance weighted	14	-0.0062143	0.0106522	0.559638	0.985279	-0.0270927	0.0146641	0.993805	0.973271	1.01477
60t7JG	wZZTcH	ukb-b-16118	Lachnoclostridium	Inverse variance weighted	14	0.000242843	0.0131614	0.985279	0.985279	-0.0255535	0.0260392	1.00024	0.97477	1.02638
6l8Lkh	wZZTcH	ukb-b-16118	Prevotella7	Inverse variance weighted	12	0.00095757	0.00640947	0.881239	0.985279	-0.011605	0.0135201	1.00096	0.988462	1.01361
6QDByW	wZZTcH	ukb-b-16118	Intestinimonas	Inverse variance weighted	20	-0.000285224	0.00688582	0.96696	0.985279	-0.0137814	0.013211	0.999715	0.986313	1.0133
6ruTPi	wZZTcH	ukb-b-16118	LachnospiraceaeUCG010	Inverse variance weighted	12	-0.0238267	0.0094339	0.0115484	0.728577	-0.0423172	-0.00533631	0.976455	0.958566	0.994678
6TfIqp	wZZTcH	ukb-b-16118	LachnospiraceaeUCG008	Inverse variance weighted	12	-0.00757067	0.00704793	0.282747	0.877047	-0.0213846	0.00624327	0.992458	0.978842	1.00626
6yO1BQ	wZZTcH	ukb-b-16118	Dorea	Inverse variance weighted	12	-0.00986267	0.0111987	0.378483	0.985279	-0.0318122	0.0120868	0.990186	0.968689	1.01216
76dIRx	wZZTcH	ukb-b-16118	RuminococcaceaeUCG009	Inverse variance weighted	14	-0.0131223	0.00788897	0.0962373	0.877047	-0.0285847	0.00234006	0.986963	0.97182	1.00234
7Mm852	wZZTcH	ukb-b-16118	Adlercreutzia	Inverse variance weighted	12	0.00201494	0.00809435	0.803414	0.985279	-0.01385	0.0178799	1.00202	0.986245	1.01804
8P7CAD	wZZTcH	ukb-b-16118	Butyrivibrio	Inverse variance weighted	16	0.00211899	0.00444972	0.633926	0.985279	-0.00660245	0.0108404	1.00212	0.993419	1.0109
8zJP7k	wZZTcH	ukb-b-16118	RuminococcaceaeNK4A214group	Inverse variance weighted	16	0.00783617	0.00939444	0.404209	0.985279	-0.0105769	0.0262493	1.00787	0.989479	1.0266
9w5kIA	wZZTcH	ukb-b-16118	Oscillibacter	Inverse variance weighted	17	-0.00905298	0.00670907	0.17722	0.877047	-0.0222028	0.00409679	0.990988	0.978042	1.00411
aflSGM	wZZTcH	ukb-b-16118	Holdemanella	Inverse variance weighted	14	0.00503531	0.00920826	0.584499	0.985279	-0.0130129	0.0230835	1.00505	0.987071	1.02335
AJ3ALi	wZZTcH	ukb-b-16118	Ruminococcustorquesgroup	Inverse variance weighted	13	-0.000890992	0.010532	0.932581	0.985279	-0.0215338	0.0197518	0.999109	0.978696	1.01995
AUaPzZ	wZZTcH	ukb-b-16118	RuminococcaceaeUCG004	Inverse variance weighted	12	-0.00340581	0.00883274	0.699801	0.985279	-0.020718	0.0139064	0.9966	0.979495	1.014
AuNPS1	wZZTcH	ukb-b-16118	Clostridiuminnocuumgroup	Inverse variance weighted	11	-0.00257696	0.00599202	0.667149	0.985279	-0.0143213	0.00916741	0.997426	0.985781	1.00921
aYPQcF	wZZTcH	ukb-b-16118	Prevotella9	Inverse variance weighted	18	0.00583785	0.00740571	0.430527	0.985279	-0.00867735	0.020353	1.00585	0.99136	1.02056
B1NvEX	wZZTcH	ukb-b-16118	Eisenbergiella	Inverse variance weighted	12	-0.00355185	0.00825481	0.666995	0.985279	-0.0197313	0.0126276	0.996454	0.980462	1.01271
B2eAEh	wZZTcH	ukb-b-16118	Holdemania	Inverse variance weighted	18	0.00137734	0.00719236	0.848134	0.985279	-0.0127197	0.0154744	1.00138	0.987361	1.01559
c1a3zH	wZZTcH	ukb-b-16118	Anaerofilum	Inverse variance weighted	12	0.00412133	0.00678327	0.543471	0.985279	-0.00917387	0.0174165	1.00413	0.990868	1.01757
c7BAPs	wZZTcH	ukb-b-16118	Eubacteriumbrachygroup	Inverse variance weighted	11	0.00366778	0.00663864	0.580613	0.985279	-0.00934395	0.0166795	1.00367	0.9907	1.01682
CEJmwZ	wZZTcH	ukb-b-16118	Collinsella	Inverse variance weighted	11	-0.00145634	0.0131107	0.911552	0.985279	-0.0271533	0.0242406	0.998545	0.973212	1.02454
Ctxi5X	wZZTcH	ukb-b-16118	Coprococcus3	Inverse variance weighted	9	0.0127057	0.0123144	0.302176	0.877047	-0.0114305	0.0368419	1.01279	0.988635	1.03753
ddvSbX	wZZTcH	ukb-b-16118	LachnospiraceaeNK4A136group	Inverse variance weighted	16	0.00320959	0.00965407	0.739542	0.985279	-0.0157124	0.0221316	1.00321	0.98441	1.02238
DM3G1B	wZZTcH	ukb-b-16118	Howardella	Inverse variance weighted	11	0.00298799	0.00715393	0.676187	0.985279	-0.0110337	0.0170097	1.00299	0.989027	1.01716
dmUHxi	wZZTcH	ukb-b-16118	Actinomyces	Inverse variance weighted	8	-0.0124682	0.0116591	0.28489	0.877047	-0.0353199	0.0103836	0.987609	0.965297	1.01044
dP4qAS	wZZTcH	ukb-b-16118	Sellimonas	Inverse variance weighted	11	-0.00077712	0.00517471	0.880625	0.985279	-0.0109195	0.00936531	0.999223	0.98914	1.00941
E1AqxJ	wZZTcH	ukb-b-16118	Ruminococcus1	Inverse variance weighted	13	-0.0083526	0.0102684	0.415973	0.985279	-0.0284787	0.0117735	0.991682	0.971923	1.01184
ed3vOr	wZZTcH	ukb-b-16118	RuminococcaceaeUCG010	Inverse variance weighted	8	0.00710317	0.0168322	0.673026	0.985279	-0.025888	0.0400943	1.00713	0.974444	1.04091
Eglbnq	wZZTcH	ukb-b-16118	Veillonella	Inverse variance weighted	11	0.000932591	0.00863914	0.914036	0.985279	-0.0160001	0.0178653	1.00093	0.984127	1.01803
EMt7vJ	wZZTcH	ukb-b-16118	Oscillospira	Inverse variance weighted	9	0.000337606	0.00994756	0.972926	0.985279	-0.0191596	0.0198348	1.00034	0.981023	1.02003
eo9M1I	wZZTcH	ukb-b-16118	Eubacteriumhalliigroup	Inverse variance weighted	16	0.0103757	0.0086169	0.228547	0.877047	-0.00651342	0.0272648	1.01043	0.993508	1.02764
esyTLm	wZZTcH	ukb-b-16118	Anaerostipes	Inverse variance weighted	15	0.00931238	0.0103463	0.368082	0.985279	-0.0109663	0.029591	1.00936	0.989094	1.03003
f6ynMz	wZZTcH	ukb-b-16118	Odoribacter	Inverse variance weighted	8	-0.016286	0.0129941	0.210081	0.877047	-0.0417543	0.00918236	0.983846	0.959105	1.00922
f7nbxx	wZZTcH	ukb-b-16118	FamilyXIIIAD3011group	Inverse variance weighted	15	-0.00294637	0.00946414	0.755558	0.985279	-0.0214961	0.0156034	0.997058	0.978733	1.01573
FAWkOO	wZZTcH	ukb-b-16118	Eubacteriumventriosumgroup	Inverse variance weighted	16	-0.000265629	0.0094399	0.977551	0.985279	-0.0187678	0.0182366	0.999734	0.981407	1.0184
FEu4hM	wZZTcH	ukb-b-16118	Bilophila	Inverse variance weighted	15	0.0110745	0.0105564	0.294141	0.877047	-0.00961602	0.0317651	1.01114	0.99043	1.03227
ffmjSI	wZZTcH	ukb-b-16118	Flavonifractor	Inverse variance weighted	8	-0.00242881	0.0151155	0.872343	0.985279	-0.0320552	0.0271976	0.997574	0.968453	1.02757
g9weYY	wZZTcH	ukb-b-16118	Fusicatenibacter	Inverse variance weighted	18	0.00228132	0.00937685	0.807778	0.985279	-0.0160973	0.02066	1.00228	0.984032	1.02087
gDsQR8	wZZTcH	ukb-b-16118	Erysipelatoclostridium	Inverse variance weighted	16	0.00556489	0.00995699	0.576235	0.985279	-0.0139508	0.0250806	1.00558	0.986146	1.0254
GPG8BN	wZZTcH	ukb-b-16118	LachnospiraceaeNC2004group	Inverse variance weighted	10	0.000414539	0.00805607	0.958962	0.985279	-0.0153754	0.0162044	1.00041	0.984742	1.01634
gqb3gU	wZZTcH	ukb-b-16118	RuminococcaceaeUCG011	Inverse variance weighted	8	0.00171386	0.00817389	0.833921	0.985279	-0.014307	0.0177347	1.00172	0.985795	1.01789
GVeWmQ	wZZTcH	ukb-b-16118	ChristensenellaceaeR.7group	Inverse variance weighted	11	-0.0120843	0.0124291	0.33092	0.937607	-0.0364453	0.0122767	0.987988	0.964211	1.01235
GY6g2w	wZZTcH	ukb-b-16118	Ruminococcusgauvreauiigroup	Inverse variance weighted	13	-0.00449919	0.00965099	0.64108	0.985279	-0.0234151	0.0144168	0.995511	0.976857	1.01452
gzFF8F	wZZTcH	ukb-b-16118	LachnospiraceaeND3007group	Inverse variance weighted	4	-0.0063852	0.036762	0.862109	0.985279	-0.0784388	0.0656684	0.993635	0.924559	1.06787
gzwv7W	wZZTcH	ukb-b-16118	Senegalimassilia	Inverse variance weighted	6	-0.00952436	0.0101757	0.349277	0.966604	-0.0294687	0.01042	0.990521	0.970961	1.01047
HiplTD	wZZTcH	ukb-b-16118	Terrisporobacter	Inverse variance weighted	5	0.00356242	0.0105618	0.735897	0.985279	-0.0171388	0.0242636	1.00357	0.983007	1.02456
hmrTIR	wZZTcH	ukb-b-16118	Sutterella	Inverse variance weighted	12	-0.0133448	0.0100576	0.184565	0.877047	-0.0330577	0.00636819	0.986744	0.967483	1.00639
iV3Z9z	wZZTcH	ukb-b-16118	LachnospiraceaeUCG004	Inverse variance weighted	13	-0.00199122	0.0100228	0.842521	0.985279	-0.0216359	0.0176535	0.998011	0.978596	1.01781
jAOFHA	wZZTcH	ukb-b-16118	Bacteroides	Inverse variance weighted	12	0.0118553	0.0114831	0.301881	0.877047	-0.0106516	0.0343622	1.01193	0.989405	1.03496
jMsfjd	wZZTcH	ukb-b-16118	Streptococcus	Inverse variance weighted	17	-0.00172762	0.00911235	0.84963	0.985279	-0.0195878	0.0161326	0.998274	0.980603	1.01626
JrZOvd	wZZTcH	ukb-b-16118	Hungatella	Inverse variance weighted	5	0.00280849	0.00882139	0.750202	0.985279	-0.0144814	0.0200984	1.00281	0.985623	1.0203
K7NGay	wZZTcH	ukb-b-16118	Gordonibacter	Inverse variance weighted	14	-0.00331116	0.0050203	0.50954	0.985279	-0.0131509	0.00652862	0.996694	0.986935	1.00655
lcjNEK	wZZTcH	ukb-b-16118	Eubacteriumfissicatenagroup	Inverse variance weighted	9	0.00254015	0.00634215	0.688775	0.985279	-0.00989048	0.0149708	1.00254	0.990158	1.01508
LInKAH	wZZTcH	ukb-b-16118	Lactobacillus	Inverse variance weighted	10	-0.01206	0.00804571	0.133889	0.877047	-0.0278296	0.00370954	0.988012	0.972554	1.00372
ljK2ui	wZZTcH	ukb-b-16118	Paraprevotella	Inverse variance weighted	13	-0.00132118	0.00675136	0.844853	0.985279	-0.0145538	0.0119115	0.99868	0.985552	1.01198
LobzaF	wZZTcH	ukb-b-16118	Clostridiumsensustricto1	Inverse variance weighted	9	-0.00749518	0.0149699	0.616594	0.985279	-0.0368362	0.0218459	0.992533	0.963834	1.02209
LQei8E	wZZTcH	ukb-b-16118	RuminococcaceaeUCG014	Inverse variance weighted	18	0.010559	0.00834772	0.205907	0.877047	-0.0058025	0.0269205	1.01061	0.994214	1.02729
M6g7VA	wZZTcH	ukb-b-16118	Victivallis	Inverse variance weighted	12	-0.0018997	0.0050498	0.706774	0.985279	-0.0117973	0.00799791	0.998102	0.988272	1.00803
M75lH5	wZZTcH	ukb-b-16118	Romboutsia	Inverse variance weighted	14	0.00410526	0.00990805	0.678629	0.985279	-0.0153145	0.023525	1.00411	0.984802	1.0238
MbsEgK	wZZTcH	ukb-b-16118	Lactococcus	Inverse variance weighted	11	-0.00783697	0.0057196	0.170626	0.877047	-0.0190474	0.00337345	0.992194	0.981133	1.00338
MerBxJ	wZZTcH	ukb-b-16118	Ruminiclostridium9	Inverse variance weighted	14	-0.00302961	0.0112288	0.787309	0.985279	-0.0250381	0.0189789	0.996975	0.975273	1.01916
MNUKqj	wZZTcH	ukb-b-16118	Coprobacter	Inverse variance weighted	14	0.00485825	0.00623154	0.435613	0.985279	-0.00735556	0.0170721	1.00487	0.992671	1.01722
mrXCiE	wZZTcH	ukb-b-16118	Oxalobacter	Inverse variance weighted	12	0.00398764	0.00670619	0.552097	0.985279	-0.0091565	0.0171318	1.004	0.990885	1.01728
MTtwWB	wZZTcH	ukb-b-16118	Eubacteriumrectalegroup	Inverse variance weighted	12	-0.0065621	0.0113957	0.564724	0.985279	-0.0288977	0.0157735	0.993459	0.971516	1.0159
mUEr1A	wZZTcH	ukb-b-16118	Bifidobacterium	Inverse variance weighted	15	-0.00442096	0.00846354	0.601424	0.985279	-0.0210095	0.0121676	0.995589	0.97921	1.01224
nT0HBv	wZZTcH	ukb-b-16118	Phascolarctobacterium	Inverse variance weighted	12	0.00198677	0.0106243	0.851659	0.985279	-0.0188369	0.0228104	1.00199	0.981339	1.02307
Nx0De2	wZZTcH	ukb-b-16118	Roseburia	Inverse variance weighted	16	-0.00744643	0.00939004	0.42777	0.985279	-0.0258509	0.0109581	0.992581	0.97448	1.01102
OCWlqJ	wZZTcH	ukb-b-16118	Blautia	Inverse variance weighted	13	0.000359527	0.0105607	0.972842	0.985279	-0.0203395	0.0210586	1.00036	0.979866	1.02128
oeJB6f	wZZTcH	ukb-b-16118	Eubacteriumoxidoreducensgroup	Inverse variance weighted	6	-0.00176858	0.0100839	0.860775	0.985279	-0.0215329	0.0179958	0.998233	0.978697	1.01816
OhIsIU	wZZTcH	ukb-b-16118	Ruminococcusgnavusgroup	Inverse variance weighted	12	-0.00465741	0.00750364	0.534806	0.985279	-0.0193645	0.0100497	0.995353	0.980822	1.0101
OiwUaQ	wZZTcH	ukb-b-16118	Desulfovibrio	Inverse variance weighted	10	-0.00292247	0.00906815	0.747242	0.985279	-0.020696	0.0148511	0.997082	0.979517	1.01496
ojkP1R	wZZTcH	ukb-b-16118	Ruminococcus2	Inverse variance weighted	15	0.015182	0.00921886	0.0995899	0.877047	-0.00288693	0.033251	1.0153	0.997117	1.03381
p3qspn	wZZTcH	ukb-b-16118	Dialister	Inverse variance weighted	12	0.0101944	0.00966392	0.291474	0.877047	-0.00874688	0.0291357	1.01025	0.991291	1.02956
R4OoZk	wZZTcH	ukb-b-16118	Olsenella	Inverse variance weighted	11	0.00450206	0.00569438	0.429169	0.985279	-0.00665892	0.015663	1.00451	0.993363	1.01579
rgMG1j	wZZTcH	ukb-b-16118	LachnospiraceaeUCG001	Inverse variance weighted	16	0.000586673	0.00859704	0.945594	0.985279	-0.0162635	0.0174369	1.00059	0.983868	1.01759
rJGe51	wZZTcH	ukb-b-16118	Ruminiclostridium6	Inverse variance weighted	17	-0.0050989	0.00788987	0.518112	0.985279	-0.020563	0.0103652	0.994914	0.979647	1.01042
RlR98i	wZZTcH	ukb-b-16118	Coprococcus2	Inverse variance weighted	9	0.0017546	0.0109025	0.872144	0.985279	-0.0196143	0.0231235	1.00176	0.980577	1.02339
SHsodU	wZZTcH	ukb-b-16118	Eubacteriumruminantiumgroup	Inverse variance weighted	19	-0.00986549	0.00606396	0.103757	0.877047	-0.0217508	0.00201986	0.990183	0.978484	1.00202
sSee01	wZZTcH	ukb-b-16118	Parasutterella	Inverse variance weighted	17	0.0112649	0.00931628	0.226602	0.877047	-0.00699505	0.0295248	1.01133	0.993029	1.02996
SuRvVh	wZZTcH	ukb-b-16118	Allisonella	Inverse variance weighted	9	0.000159518	0.0062184	0.979534	0.985279	-0.0120285	0.0123476	1.00016	0.988044	1.01242
SwvG6X	wZZTcH	ukb-b-16118	Butyricimonas	Inverse variance weighted	17	-0.00892146	0.00751	0.234855	0.877047	-0.0236411	0.00579814	0.991118	0.976636	1.00581
T3xjyA	wZZTcH	ukb-b-16118	Catenibacterium	Inverse variance weighted	5	0.00259981	0.00991505	0.793161	0.985279	-0.0168337	0.0220333	1.0026	0.983307	1.02228
t9ovdx	wZZTcH	ukb-b-16118	Eggerthella	Inverse variance weighted	11	0.00881301	0.00669847	0.188283	0.877047	-0.00431599	0.021942	1.00885	0.995693	1.02218
tJLDv2	wZZTcH	ukb-b-16118	Eubacteriumeligensgroup	Inverse variance weighted	10	0.020192	0.0155445	0.19395	0.877047	-0.0102752	0.0506592	1.0204	0.989777	1.05196
TL5rON	wZZTcH	ukb-b-16118	Barnesiella	Inverse variance weighted	17	-0.00103249	0.0101793	0.919209	0.985279	-0.0209839	0.0189189	0.998968	0.979235	1.0191
tveaf8	wZZTcH	ukb-b-16118	LachnospiraceaeFCS020group	Inverse variance weighted	15	-0.00172842	0.00842264	0.837408	0.985279	-0.0182368	0.01478	0.998273	0.981928	1.01489
U9a11n	wZZTcH	ukb-b-16118	Enterorhabdus	Inverse variance weighted	9	-0.00237272	0.0109483	0.828427	0.985279	-0.0238314	0.019086	0.99763	0.97645	1.01927
uHbiTC	wZZTcH	ukb-b-16118	Parabacteroides	Inverse variance weighted	9	-0.00158363	0.0141067	0.910617	0.985279	-0.0292328	0.0260655	0.998418	0.97119	1.02641
uwxx3J	wZZTcH	ukb-b-16118	Methanobrevibacter	Inverse variance weighted	8	0.0153872	0.00675342	0.0227007	0.728577	0.00215052	0.0286239	1.01551	1.00215	1.02904
uxbRBb	wZZTcH	ukb-b-16118	Alistipes	Inverse variance weighted	15	-0.0149312	0.0106615	0.161371	0.877047	-0.0358278	0.00596539	0.98518	0.964806	1.00598
VFSL9K	wZZTcH	ukb-b-16118	Peptococcus	Inverse variance weighted	16	-0.00828233	0.00562033	0.140579	0.877047	-0.0192982	0.00273351	0.991752	0.980887	1.00274
VRP1xu	wZZTcH	ukb-b-16118	Eubacteriumnodatumgroup	Inverse variance weighted	11	0.011764	0.00526906	0.0255717	0.728577	0.00143663	0.0220913	1.01183	1.00144	1.02234
WaLaoz	wZZTcH	ukb-b-16118	Slackia	Inverse variance weighted	9	-0.00907354	0.00796298	0.254509	0.877047	-0.024681	0.0065339	0.990968	0.975621	1.00656
wfJ2Rw	wZZTcH	ukb-b-16118	Butyricicoccus	Inverse variance weighted	9	0.0142685	0.0102333	0.163222	0.877047	-0.00578883	0.0343258	1.01437	0.994228	1.03492
WJLGaV	wZZTcH	ukb-b-16118	RuminococcaceaeUCG003	Inverse variance weighted	14	-0.0114091	0.00977824	0.243295	0.877047	-0.0305745	0.0077562	0.988656	0.969888	1.00779
wMw5FG	wZZTcH	ukb-b-16118	ErysipelotrichaceaeUCG003	Inverse variance weighted	17	-0.0152271	0.00832746	0.0674685	0.877047	-0.0315489	0.00109472	0.984888	0.968944	1.0011
WU5jEA	wZZTcH	ukb-b-16118	RikenellaceaeRC9gutgroup	Inverse variance weighted	12	-0.00331115	0.00518607	0.523168	0.985279	-0.0134758	0.00685355	0.996694	0.986615	1.00688
XEuMru	wZZTcH	ukb-b-16118	Akkermansia	Inverse variance weighted	12	0.0155249	0.00981211	0.1136	0.877047	-0.00370685	0.0347566	1.01565	0.9963	1.03537
xRQbM4	wZZTcH	ukb-b-16118	Lachnospira	Inverse variance weighted	7	-0.00867253	0.0148861	0.560169	0.985279	-0.0378494	0.0205043	0.991365	0.962858	1.02072
Y6rjH5	wZZTcH	ukb-b-16118	Tyzzerella3	Inverse variance weighted	14	-0.00862894	0.00598865	0.149618	0.877047	-0.0203667	0.00310882	0.991408	0.979839	1.00311
YANPH7	wZZTcH	ukb-b-16118	CandidatusSoleaferrea	Inverse variance weighted	13	0.00346256	0.00665706	0.60297	0.985279	-0.00958528	0.0165104	1.00347	0.990461	1.01665
Ye53xV	wZZTcH	ukb-b-16118	Anaerotruncus	Inverse variance weighted	14	0.0119326	0.0103958	0.251041	0.877047	-0.00844322	0.0323084	1.012	0.991592	1.03284
Z0qTjQ	wZZTcH	ukb-b-16118	Subdoligranulum	Inverse variance weighted	13	0.0224824	0.0107639	0.036735	0.728577	0.00138528	0.0435796	1.02274	1.00139	1.04454
z4GRmG	wZZTcH	ukb-b-16118	Marvinbryantia	Inverse variance weighted	10	-0.012365	0.016595	0.456208	0.985279	-0.0448912	0.0201612	0.987711	0.956101	1.02037
ZDJeSv	wZZTcH	ukb-b-16118	Turicibacter	Inverse variance weighted	14	-0.00536274	0.00929277	0.563881	0.985279	-0.0235766	0.0128511	0.994652	0.976699	1.01293
ZKZrYF	wZZTcH	ukb-b-16118	Haemophilus	Inverse variance weighted	13	0.00416793	0.00708601	0.556404	0.985279	-0.00972065	0.0180565	1.00418	0.990326	1.01822
Zn3NUy	wZZTcH	ukb-b-16118	Eubacteriumxylanophilumgroup	Inverse variance weighted	11	0.000331988	0.0126444	0.979053	0.985279	-0.024451	0.0251149	1.00033	0.975846	1.02543
zxgQS9	wZZTcH	ukb-b-16118	Coprococcus1	Inverse variance weighted	14	-0.0110784	0.00981353	0.258943	0.877047	-0.030313	0.00815608	0.988983	0.970142	1.00819
0gA7Ox	wZZTcH	ukb-b-16118	Escherichia.Shigella	MR Egger	15	0.00413594	0.0264366	0.878084		-0.0476799	0.0559518	1.00414	0.953439	1.05755
1BpnFc	wZZTcH	ukb-b-16118	Faecalibacterium	MR Egger	13	0.0164113	0.019366	0.414812		-0.021546	0.0543686	1.01655	0.978685	1.05587
1c6NeH	wZZTcH	ukb-b-16118	Intestinibacter	MR Egger	14	0.0150315	0.0282604	0.604509		-0.0403589	0.0704218	1.01514	0.960445	1.07296
2bxGEy	wZZTcH	ukb-b-16118	RuminococcaceaeUCG013	MR Egger	14	0.054075	0.0273065	0.0710666		0.000554228	0.107596	1.05556	1.00055	1.1136
2kMdUh	wZZTcH	ukb-b-16118	DefluviitaleaceaeUCG011	MR Egger	10	-0.0360948	0.0354557	0.338462		-0.105588	0.0333984	0.964549	0.899795	1.03396
2lFTv8	wZZTcH	ukb-b-16118	RuminococcaceaeUCG002	MR Egger	24	0.0137589	0.020515	0.509409		-0.0264505	0.0539682	1.01385	0.973896	1.05545
3HgHtT	wZZTcH	ukb-b-16118	FamilyXIIIUCG001	MR Egger	10	-0.0340751	0.0350133	0.358956		-0.102701	0.0345511	0.966499	0.902397	1.03515
49LaYR	wZZTcH	ukb-b-16118	Alloprevotella	MR Egger	7	-0.0130363	0.0617822	0.841214		-0.134129	0.108057	0.987048	0.874477	1.11411
4m8Rql	wZZTcH	ukb-b-16118	RuminococcaceaeUCG005	MR Egger	17	-0.00367983	0.0238165	0.879269		-0.0503602	0.0430005	0.996327	0.950887	1.04394
5HO2hY	wZZTcH	ukb-b-16118	Eubacteriumcoprostanoligenesgroup	MR Egger	15	0.0188669	0.0428879	0.667225		-0.0651933	0.102927	1.01905	0.936886	1.10841
5oFuNk	wZZTcH	ukb-b-16118	Ruminiclostridium5	MR Egger	14	-0.000648233	0.0344182	0.985283		-0.0681079	0.0668114	0.999352	0.93416	1.06909
60t7JG	wZZTcH	ukb-b-16118	Lachnoclostridium	MR Egger	14	-0.0538365	0.0473209	0.277456		-0.146585	0.0389124	0.947587	0.863652	1.03968
6l8Lkh	wZZTcH	ukb-b-16118	Prevotella7	MR Egger	12	0.0290518	0.0403234	0.487735		-0.0499821	0.108086	1.02948	0.951246	1.11414
6QDByW	wZZTcH	ukb-b-16118	Intestinimonas	MR Egger	20	0.02461	0.0173539	0.173235		-0.00940365	0.0586236	1.02492	0.99064	1.06038
6ruTPi	wZZTcH	ukb-b-16118	LachnospiraceaeUCG010	MR Egger	12	-0.0496447	0.0260145	0.0854377		-0.100633	0.00134373	0.951567	0.904265	1.00134
6TfIqp	wZZTcH	ukb-b-16118	LachnospiraceaeUCG008	MR Egger	12	-0.00318814	0.0363455	0.931833		-0.0744253	0.068049	0.996817	0.928277	1.07042
6yO1BQ	wZZTcH	ukb-b-16118	Dorea	MR Egger	12	-0.0136198	0.0342184	0.698976		-0.0806879	0.0534483	0.986473	0.922482	1.0549
76dIRx	wZZTcH	ukb-b-16118	RuminococcaceaeUCG009	MR Egger	14	-0.0147909	0.0336177	0.667776		-0.0806816	0.0510998	0.985318	0.922487	1.05243
7Mm852	wZZTcH	ukb-b-16118	Adlercreutzia	MR Egger	12	-0.0194122	0.0392286	0.631398		-0.0963002	0.0574758	0.980775	0.908191	1.05916
8P7CAD	wZZTcH	ukb-b-16118	Butyrivibrio	MR Egger	16	0.0110764	0.0196039	0.581008		-0.0273472	0.0495	1.01114	0.973023	1.05075
8zJP7k	wZZTcH	ukb-b-16118	RuminococcaceaeNK4A214group	MR Egger	16	0.0103454	0.0285019	0.722048		-0.0455183	0.0662091	1.0104	0.955502	1.06845
9w5kIA	wZZTcH	ukb-b-16118	Oscillibacter	MR Egger	17	-0.0284944	0.0237079	0.248035		-0.0749619	0.017973	0.971908	0.927779	1.01814
aflSGM	wZZTcH	ukb-b-16118	Holdemanella	MR Egger	14	0.0130678	0.0302005	0.672905		-0.046125	0.0722607	1.01315	0.954923	1.07494
AJ3ALi	wZZTcH	ukb-b-16118	Ruminococcustorquesgroup	MR Egger	13	0.0157731	0.0312017	0.623169		-0.0453822	0.0769285	1.0159	0.955632	1.07996
AUaPzZ	wZZTcH	ukb-b-16118	RuminococcaceaeUCG004	MR Egger	12	-0.0485358	0.0493414	0.348477		-0.145245	0.0481734	0.952623	0.86481	1.04935
AuNPS1	wZZTcH	ukb-b-16118	Clostridiuminnocuumgroup	MR Egger	11	-0.0298894	0.0327175	0.384768		-0.0940157	0.0342369	0.970553	0.910268	1.03483
aYPQcF	wZZTcH	ukb-b-16118	Prevotella9	MR Egger	18	-0.020968	0.0190876	0.288235		-0.0583797	0.0164436	0.97925	0.943292	1.01658
B1NvEX	wZZTcH	ukb-b-16118	Eisenbergiella	MR Egger	12	-0.095435	0.0599743	0.142634		-0.212985	0.0221146	0.908977	0.808169	1.02236
B2eAEh	wZZTcH	ukb-b-16118	Holdemania	MR Egger	18	0.029482	0.0202141	0.164056		-0.0101375	0.0691016	1.02992	0.989914	1.07155
c1a3zH	wZZTcH	ukb-b-16118	Anaerofilum	MR Egger	12	0.0577551	0.0274903	0.0619804		0.00387418	0.111636	1.05946	1.00388	1.11811
c7BAPs	wZZTcH	ukb-b-16118	Eubacteriumbrachygroup	MR Egger	11	-0.0228198	0.0219471	0.325576		-0.0658362	0.0201966	0.977439	0.936284	1.0204
CEJmwZ	wZZTcH	ukb-b-16118	Collinsella	MR Egger	11	0.0315863	0.0525836	0.562868		-0.0714776	0.13465	1.03209	0.931017	1.14414
Ctxi5X	wZZTcH	ukb-b-16118	Coprococcus3	MR Egger	9	0.008171	0.0462867	0.864876		-0.0825509	0.0988929	1.0082	0.920765	1.10395
ddvSbX	wZZTcH	ukb-b-16118	LachnospiraceaeNK4A136group	MR Egger	16	-0.0107171	0.0207352	0.613326		-0.0513581	0.0299239	0.98934	0.949938	1.03038
DM3G1B	wZZTcH	ukb-b-16118	Howardella	MR Egger	11	-0.0281202	0.033898	0.428244		-0.0945602	0.0383198	0.972271	0.909773	1.03906
dmUHxi	wZZTcH	ukb-b-16118	Actinomyces	MR Egger	8	-0.0361412	0.0336841	0.324541		-0.102162	0.0298797	0.964504	0.902883	1.03033
dP4qAS	wZZTcH	ukb-b-16118	Sellimonas	MR Egger	11	-0.0523833	0.0309486	0.124785		-0.113043	0.00827605	0.948965	0.893113	1.00831
E1AqxJ	wZZTcH	ukb-b-16118	Ruminococcus1	MR Egger	13	-0.009033	0.0283579	0.756045		-0.0646145	0.0465485	0.991008	0.937429	1.04765
ed3vOr	wZZTcH	ukb-b-16118	RuminococcaceaeUCG010	MR Egger	8	-0.0119424	0.0663678	0.863121		-0.142023	0.118138	0.988129	0.867601	1.1254
Eglbnq	wZZTcH	ukb-b-16118	Veillonella	MR Egger	11	-0.0457624	0.0480316	0.365599		-0.139904	0.0483796	0.955269	0.869441	1.04957
EMt7vJ	wZZTcH	ukb-b-16118	Oscillospira	MR Egger	9	0.0109145	0.0423413	0.803994		-0.0720744	0.0939035	1.01097	0.930462	1.09845
eo9M1I	wZZTcH	ukb-b-16118	Eubacteriumhalliigroup	MR Egger	16	-0.00650684	0.0179705	0.722695		-0.0417289	0.0287153	0.993514	0.95913	1.02913
esyTLm	wZZTcH	ukb-b-16118	Anaerostipes	MR Egger	15	-0.025287	0.028912	0.397651		-0.0819545	0.0313805	0.97503	0.921314	1.03188
f6ynMz	wZZTcH	ukb-b-16118	Odoribacter	MR Egger	8	-0.0612638	0.0421434	0.196256		-0.143865	0.0213373	0.940575	0.866005	1.02157
f7nbxx	wZZTcH	ukb-b-16118	FamilyXIIIAD3011group	MR Egger	15	-0.00120808	0.0479461	0.980281		-0.0951825	0.0927663	0.998793	0.909207	1.09721
FAWkOO	wZZTcH	ukb-b-16118	Eubacteriumventriosumgroup	MR Egger	16	-0.00315242	0.0417995	0.940949		-0.0850794	0.0787745	0.996853	0.918439	1.08196
FEu4hM	wZZTcH	ukb-b-16118	Bilophila	MR Egger	15	-0.00422179	0.042311	0.922041		-0.0871513	0.0787077	0.995787	0.916538	1.08189
ffmjSI	wZZTcH	ukb-b-16118	Flavonifractor	MR Egger	8	0.0380762	0.0611458	0.556386		-0.0817696	0.157922	1.03881	0.921484	1.17107
g9weYY	wZZTcH	ukb-b-16118	Fusicatenibacter	MR Egger	18	-0.0154146	0.0374393	0.686006		-0.0887957	0.0579665	0.984704	0.915033	1.05968
gDsQR8	wZZTcH	ukb-b-16118	Erysipelatoclostridium	MR Egger	16	-0.0101915	0.0407951	0.806353		-0.0901499	0.0697668	0.98986	0.913794	1.07226
GPG8BN	wZZTcH	ukb-b-16118	LachnospiraceaeNC2004group	MR Egger	10	0.0153037	0.0358392	0.680632		-0.0549411	0.0855485	1.01542	0.946541	1.08931
gqb3gU	wZZTcH	ukb-b-16118	RuminococcaceaeUCG011	MR Egger	8	-0.0617547	0.0373319	0.149168		-0.134925	0.0114157	0.940113	0.873781	1.01148
GVeWmQ	wZZTcH	ukb-b-16118	ChristensenellaceaeR.7group	MR Egger	11	-0.0235973	0.0403523	0.57306		-0.102688	0.0554931	0.976679	0.902409	1.05706
GY6g2w	wZZTcH	ukb-b-16118	Ruminococcusgauvreauiigroup	MR Egger	13	-0.00736189	0.0447793	0.872395		-0.0951292	0.0804055	0.992665	0.909255	1.08373
gzFF8F	wZZTcH	ukb-b-16118	LachnospiraceaeND3007group	MR Egger	4	-0.204469	0.708523	0.80006		-1.59317	1.18424	0.81508	0.20328	3.26819
gzwv7W	wZZTcH	ukb-b-16118	Senegalimassilia	MR Egger	6	-0.00312528	0.0373026	0.937255		-0.0762384	0.0699878	0.99688	0.926595	1.0725
HiplTD	wZZTcH	ukb-b-16118	Terrisporobacter	MR Egger	5	0.0125412	0.0308947	0.712009		-0.0480123	0.0730948	1.01262	0.953122	1.07583
hmrTIR	wZZTcH	ukb-b-16118	Sutterella	MR Egger	12	-0.0516637	0.0471919	0.29929		-0.14416	0.0408325	0.949648	0.865749	1.04168
iV3Z9z	wZZTcH	ukb-b-16118	LachnospiraceaeUCG004	MR Egger	13	-0.0447285	0.0375535	0.258697		-0.118333	0.0288764	0.956257	0.8884	1.0293
jAOFHA	wZZTcH	ukb-b-16118	Bacteroides	MR Egger	12	0.0122836	0.061045	0.844559		-0.107365	0.131932	1.01236	0.898198	1.14103
jMsfjd	wZZTcH	ukb-b-16118	Streptococcus	MR Egger	17	0.0523177	0.035211	0.158036		-0.0166958	0.121331	1.05371	0.983443	1.129
JrZOvd	wZZTcH	ukb-b-16118	Hungatella	MR Egger	5	-0.0169654	0.0557355	0.780723		-0.126207	0.0922762	0.983178	0.881432	1.09667
K7NGay	wZZTcH	ukb-b-16118	Gordonibacter	MR Egger	14	-0.0326432	0.0202185	0.132384		-0.0722715	0.00698499	0.967884	0.930278	1.00701
lcjNEK	wZZTcH	ukb-b-16118	Eubacteriumfissicatenagroup	MR Egger	9	0.0230151	0.0336893	0.516473		-0.0430159	0.0890461	1.02328	0.957896	1.09313
LInKAH	wZZTcH	ukb-b-16118	Lactobacillus	MR Egger	10	0.0122813	0.0229275	0.606761		-0.0326565	0.0572192	1.01236	0.967871	1.05889
ljK2ui	wZZTcH	ukb-b-16118	Paraprevotella	MR Egger	13	0.0216302	0.0221785	0.350382		-0.0218397	0.0651002	1.02187	0.978397	1.06727
LobzaF	wZZTcH	ukb-b-16118	Clostridiumsensustricto1	MR Egger	9	0.0224101	0.0332823	0.522336		-0.0428231	0.0876434	1.02266	0.958081	1.0916
LQei8E	wZZTcH	ukb-b-16118	RuminococcaceaeUCG014	MR Egger	18	0.0462142	0.0251995	0.0853308		-0.00317673	0.0956052	1.0473	0.996828	1.10032
M6g7VA	wZZTcH	ukb-b-16118	Victivallis	MR Egger	12	0.019237	0.0327519	0.569988		-0.0449566	0.0834307	1.01942	0.956039	1.08701
M75lH5	wZZTcH	ukb-b-16118	Romboutsia	MR Egger	14	0.0164799	0.025819	0.535278		-0.0341253	0.0670852	1.01662	0.96645	1.06939
MbsEgK	wZZTcH	ukb-b-16118	Lactococcus	MR Egger	11	-0.0100602	0.0284228	0.731527		-0.0657688	0.0456484	0.98999	0.936347	1.04671
MerBxJ	wZZTcH	ukb-b-16118	Ruminiclostridium9	MR Egger	14	0.0478216	0.0533338	0.387542		-0.0567127	0.152356	1.04898	0.944866	1.16457
MNUKqj	wZZTcH	ukb-b-16118	Coprobacter	MR Egger	14	-0.00313347	0.0184551	0.868005		-0.0393054	0.0330385	0.996871	0.961457	1.03359
mrXCiE	wZZTcH	ukb-b-16118	Oxalobacter	MR Egger	12	0.071439	0.0247394	0.0161718		0.0229498	0.119928	1.07405	1.02322	1.12742
MTtwWB	wZZTcH	ukb-b-16118	Eubacteriumrectalegroup	MR Egger	12	0.0114151	0.0344704	0.747361		-0.0561469	0.0789771	1.01148	0.9454	1.08218
mUEr1A	wZZTcH	ukb-b-16118	Bifidobacterium	MR Egger	15	-0.00829647	0.02331	0.727611		-0.0539841	0.0373912	0.991738	0.947447	1.0381
nT0HBv	wZZTcH	ukb-b-16118	Phascolarctobacterium	MR Egger	12	-0.0200273	0.0417372	0.641663		-0.101832	0.0617777	0.980172	0.903181	1.06373
Nx0De2	wZZTcH	ukb-b-16118	Roseburia	MR Egger	16	-0.0191047	0.0255372	0.466774		-0.0691575	0.0309481	0.981077	0.93318	1.03143
OCWlqJ	wZZTcH	ukb-b-16118	Blautia	MR Egger	13	0.00103063	0.023654	0.966027		-0.0453312	0.0473925	1.00103	0.955681	1.04853
oeJB6f	wZZTcH	ukb-b-16118	Eubacteriumoxidoreducensgroup	MR Egger	6	0.0380583	0.0328806	0.31149		-0.0263877	0.102504	1.03879	0.973957	1.10794
OhIsIU	wZZTcH	ukb-b-16118	Ruminococcusgnavusgroup	MR Egger	12	-0.0085241	0.0351866	0.813479		-0.0774899	0.0604417	0.991512	0.925436	1.06231
OiwUaQ	wZZTcH	ukb-b-16118	Desulfovibrio	MR Egger	10	0.00434913	0.0274049	0.877839		-0.0493645	0.0580627	1.00436	0.951834	1.05978
ojkP1R	wZZTcH	ukb-b-16118	Ruminococcus2	MR Egger	15	0.0120029	0.0258336	0.649886		-0.0386309	0.0626367	1.01208	0.962106	1.06464
p3qspn	wZZTcH	ukb-b-16118	Dialister	MR Egger	12	-0.0462449	0.0402695	0.277538		-0.125173	0.0326834	0.954808	0.882344	1.03322
R4OoZk	wZZTcH	ukb-b-16118	Olsenella	MR Egger	11	0.0141828	0.021538	0.526701		-0.0280317	0.0563973	1.01428	0.972358	1.05802
rgMG1j	wZZTcH	ukb-b-16118	LachnospiraceaeUCG001	MR Egger	16	0.0092895	0.0415615	0.826366		-0.072171	0.09075	1.00933	0.930372	1.095
rJGe51	wZZTcH	ukb-b-16118	Ruminiclostridium6	MR Egger	17	-0.0206229	0.0200211	0.319307		-0.0598642	0.0186184	0.979588	0.941892	1.01879
RlR98i	wZZTcH	ukb-b-16118	Coprococcus2	MR Egger	9	0.00323145	0.0599908	0.958547		-0.11435	0.120813	1.00324	0.891945	1.12841
SHsodU	wZZTcH	ukb-b-16118	Eubacteriumruminantiumgroup	MR Egger	19	-0.0352505	0.0214477	0.118632		-0.0772879	0.00678692	0.965364	0.925623	1.00681
sSee01	wZZTcH	ukb-b-16118	Parasutterella	MR Egger	17	0.00656326	0.0307437	0.833825		-0.0536945	0.066821	1.00658	0.947722	1.0691
SuRvVh	wZZTcH	ukb-b-16118	Allisonella	MR Egger	9	0.0173465	0.0431088	0.699402		-0.0671467	0.10184	1.0175	0.935058	1.10721
SwvG6X	wZZTcH	ukb-b-16118	Butyricimonas	MR Egger	17	-0.017936	0.0279252	0.530382		-0.0726694	0.0367975	0.982224	0.929908	1.03748
T3xjyA	wZZTcH	ukb-b-16118	Catenibacterium	MR Egger	5	0.125469	0.0745591	0.191002		-0.0206672	0.271605	1.13368	0.979545	1.31207
t9ovdx	wZZTcH	ukb-b-16118	Eggerthella	MR Egger	11	0.028889	0.0312822	0.379842		-0.0324242	0.0902022	1.02931	0.968096	1.0944
tJLDv2	wZZTcH	ukb-b-16118	Eubacteriumeligensgroup	MR Egger	10	-0.0375404	0.0403407	0.379294		-0.116608	0.0415273	0.963156	0.889934	1.0424
TL5rON	wZZTcH	ukb-b-16118	Barnesiella	MR Egger	17	0.00457132	0.037856	0.905487		-0.0696264	0.078769	1.00458	0.932742	1.08195
tveaf8	wZZTcH	ukb-b-16118	LachnospiraceaeFCS020group	MR Egger	15	-0.0222416	0.0209886	0.308575		-0.0633792	0.0188961	0.978004	0.938588	1.01908
U9a11n	wZZTcH	ukb-b-16118	Enterorhabdus	MR Egger	9	-0.000673847	0.0316184	0.983592		-0.062646	0.0612983	0.999326	0.939276	1.06322
uHbiTC	wZZTcH	ukb-b-16118	Parabacteroides	MR Egger	9	-0.0416402	0.037956	0.308912		-0.116034	0.0327535	0.959215	0.890445	1.0333
uwxx3J	wZZTcH	ukb-b-16118	Methanobrevibacter	MR Egger	8	0.0399003	0.0255866	0.169912		-0.0102494	0.09005	1.04071	0.989803	1.09423
uxbRBb	wZZTcH	ukb-b-16118	Alistipes	MR Egger	15	0.000464198	0.0549044	0.993383		-0.107149	0.108077	1.00046	0.898392	1.11413
VFSL9K	wZZTcH	ukb-b-16118	Peptococcus	MR Egger	16	-0.0218001	0.021428	0.326239		-0.0637989	0.0201987	0.978436	0.938194	1.0204
VRP1xu	wZZTcH	ukb-b-16118	Eubacteriumnodatumgroup	MR Egger	11	0.0263926	0.0231602	0.283887		-0.0190014	0.0717867	1.02674	0.981178	1.07443
WaLaoz	wZZTcH	ukb-b-16118	Slackia	MR Egger	9	-0.0121473	0.03375	0.729521		-0.0782973	0.0540027	0.987926	0.92469	1.05549
wfJ2Rw	wZZTcH	ukb-b-16118	Butyricicoccus	MR Egger	9	-0.0104864	0.0189013	0.596307		-0.047533	0.0265602	0.989568	0.953579	1.02692
WJLGaV	wZZTcH	ukb-b-16118	RuminococcaceaeUCG003	MR Egger	14	-0.0141429	0.0348644	0.692136		-0.0824772	0.0541914	0.985957	0.920832	1.05569
wMw5FG	wZZTcH	ukb-b-16118	ErysipelotrichaceaeUCG003	MR Egger	17	-0.0366106	0.0231339	0.134376		-0.0819531	0.00873186	0.964051	0.921315	1.00877
WU5jEA	wZZTcH	ukb-b-16118	RikenellaceaeRC9gutgroup	MR Egger	12	0.0233251	0.0330432	0.496367		-0.0414396	0.0880899	1.0236	0.959407	1.09209
XEuMru	wZZTcH	ukb-b-16118	Akkermansia	MR Egger	12	-0.010555	0.0361099	0.776031		-0.0813304	0.0602204	0.989501	0.921889	1.06207
xRQbM4	wZZTcH	ukb-b-16118	Lachnospira	MR Egger	7	0.0611669	0.0830222	0.494367		-0.101556	0.22389	1.06308	0.90343	1.25093
Y6rjH5	wZZTcH	ukb-b-16118	Tyzzerella3	MR Egger	14	-0.0325638	0.0348768	0.368875		-0.100922	0.0357946	0.967961	0.904003	1.03644
YANPH7	wZZTcH	ukb-b-16118	CandidatusSoleaferrea	MR Egger	13	-0.0192473	0.0259603	0.473975		-0.0701296	0.0316349	0.980937	0.932273	1.03214
Ye53xV	wZZTcH	ukb-b-16118	Anaerotruncus	MR Egger	14	0.00272347	0.0335473	0.936635		-0.0630292	0.0684762	1.00273	0.938916	1.07088
Z0qTjQ	wZZTcH	ukb-b-16118	Subdoligranulum	MR Egger	13	0.0261588	0.0294677	0.393693		-0.031598	0.0839155	1.0265	0.968896	1.08754
z4GRmG	wZZTcH	ukb-b-16118	Marvinbryantia	MR Egger	10	-0.124291	0.0552241	0.0545113		-0.23253	-0.0160514	0.883123	0.792526	0.984077
ZDJeSv	wZZTcH	ukb-b-16118	Turicibacter	MR Egger	14	-0.00108797	0.0401095	0.978806		-0.0797026	0.0775266	0.998913	0.923391	1.08061
ZKZrYF	wZZTcH	ukb-b-16118	Haemophilus	MR Egger	13	0.00732961	0.0178391	0.689056		-0.027635	0.0422943	1.00736	0.972743	1.0432
Zn3NUy	wZZTcH	ukb-b-16118	Eubacteriumxylanophilumgroup	MR Egger	11	0.0226998	0.0425048	0.606243		-0.0606097	0.106009	1.02296	0.941191	1.11183
zxgQS9	wZZTcH	ukb-b-16118	Coprococcus1	MR Egger	14	-0.0266873	0.0245753	0.298838		-0.0748548	0.0214802	0.973666	0.927878	1.02171
0gA7Ox	wZZTcH	ukb-b-16118	Escherichia.Shigella	Simple mode	15	-0.0416694	0.0244011	0.109764		-0.0894955	0.00615679	0.959187	0.914392	1.00618
1BpnFc	wZZTcH	ukb-b-16118	Faecalibacterium	Simple mode	13	-0.0154539	0.021223	0.48048		-0.057051	0.0261432	0.984665	0.944546	1.02649
1c6NeH	wZZTcH	ukb-b-16118	Intestinibacter	Simple mode	14	0.00105273	0.0191344	0.956961		-0.0364506	0.0385561	1.00105	0.964206	1.03931
2bxGEy	wZZTcH	ukb-b-16118	RuminococcaceaeUCG013	Simple mode	14	0.033466	0.0279168	0.25201		-0.0212509	0.0881829	1.03403	0.978973	1.09219
2kMdUh	wZZTcH	ukb-b-16118	DefluviitaleaceaeUCG011	Simple mode	10	0.0136431	0.0199848	0.511999		-0.025527	0.0528133	1.01374	0.974796	1.05423
2lFTv8	wZZTcH	ukb-b-16118	RuminococcaceaeUCG002	Simple mode	24	-0.000867927	0.0193049	0.964528		-0.0387055	0.0369696	0.999132	0.962034	1.03766
3HgHtT	wZZTcH	ukb-b-16118	FamilyXIIIUCG001	Simple mode	10	-0.0028935	0.0222028	0.899179		-0.046411	0.040624	0.997111	0.95465	1.04146
49LaYR	wZZTcH	ukb-b-16118	Alloprevotella	Simple mode	7	-0.000290524	0.0113981	0.980492		-0.0226309	0.0220498	0.99971	0.977623	1.02229
4m8Rql	wZZTcH	ukb-b-16118	RuminococcaceaeUCG005	Simple mode	17	-0.0245939	0.0224771	0.290079		-0.0686491	0.0194613	0.975706	0.933654	1.01965
5HO2hY	wZZTcH	ukb-b-16118	Eubacteriumcoprostanoligenesgroup	Simple mode	15	0.015041	0.0284779	0.605657		-0.0407757	0.0708576	1.01515	0.960044	1.07343
5oFuNk	wZZTcH	ukb-b-16118	Ruminiclostridium5	Simple mode	14	-0.0148483	0.0240155	0.54707		-0.0619186	0.032222	0.985261	0.939959	1.03275
60t7JG	wZZTcH	ukb-b-16118	Lachnoclostridium	Simple mode	14	-0.00319388	0.0270821	0.907923		-0.0562748	0.049887	0.996811	0.945279	1.05115
6l8Lkh	wZZTcH	ukb-b-16118	Prevotella7	Simple mode	12	0.0125686	0.0116333	0.303085		-0.0102327	0.0353699	1.01265	0.989819	1.036
6QDByW	wZZTcH	ukb-b-16118	Intestinimonas	Simple mode	20	-0.019425	0.0171736	0.27209		-0.0530852	0.0142353	0.980762	0.948299	1.01434
6ruTPi	wZZTcH	ukb-b-16118	LachnospiraceaeUCG010	Simple mode	12	-0.0138288	0.0214979	0.533234		-0.0559648	0.0283071	0.986266	0.945572	1.02871
6TfIqp	wZZTcH	ukb-b-16118	LachnospiraceaeUCG008	Simple mode	12	-0.00237274	0.015779	0.883192		-0.0332996	0.0285541	0.99763	0.967249	1.02897
6yO1BQ	wZZTcH	ukb-b-16118	Dorea	Simple mode	12	-0.0175992	0.0273519	0.533126		-0.0712089	0.0360105	0.982555	0.931267	1.03667
76dIRx	wZZTcH	ukb-b-16118	RuminococcaceaeUCG009	Simple mode	14	0.00952321	0.0186883	0.618884		-0.0271058	0.0461522	1.00957	0.973258	1.04723
7Mm852	wZZTcH	ukb-b-16118	Adlercreutzia	Simple mode	12	0.00194572	0.0177681	0.914773		-0.0328798	0.0367712	1.00195	0.967655	1.03746
8P7CAD	wZZTcH	ukb-b-16118	Butyrivibrio	Simple mode	16	0.00650775	0.0101903	0.5327		-0.0134653	0.0264808	1.00653	0.986625	1.02683
8zJP7k	wZZTcH	ukb-b-16118	RuminococcaceaeNK4A214group	Simple mode	16	0.0253801	0.0264112	0.351808		-0.0263858	0.077146	1.0257	0.973959	1.0802
9w5kIA	wZZTcH	ukb-b-16118	Oscillibacter	Simple mode	17	-0.0160089	0.0162529	0.339292		-0.0478645	0.0158468	0.984119	0.953263	1.01597
aflSGM	wZZTcH	ukb-b-16118	Holdemanella	Simple mode	14	-0.00709292	0.017804	0.696809		-0.0419887	0.0278029	0.992932	0.958881	1.02819
AJ3ALi	wZZTcH	ukb-b-16118	Ruminococcustorquesgroup	Simple mode	13	-0.0046537	0.0226787	0.840854		-0.049104	0.0397966	0.995357	0.952082	1.0406
AUaPzZ	wZZTcH	ukb-b-16118	RuminococcaceaeUCG004	Simple mode	12	0.00715413	0.0178902	0.696893		-0.0279107	0.042219	1.00718	0.972475	1.04312
AuNPS1	wZZTcH	ukb-b-16118	Clostridiuminnocuumgroup	Simple mode	11	-0.0153579	0.0134582	0.280395		-0.041736	0.0110201	0.984759	0.959123	1.01108
aYPQcF	wZZTcH	ukb-b-16118	Prevotella9	Simple mode	18	-0.011476	0.0157899	0.477242		-0.0424243	0.0194722	0.98859	0.958463	1.01966
B1NvEX	wZZTcH	ukb-b-16118	Eisenbergiella	Simple mode	12	-0.0168739	0.0183987	0.378747		-0.0529353	0.0191875	0.983268	0.948441	1.01937
B2eAEh	wZZTcH	ukb-b-16118	Holdemania	Simple mode	18	0.0137222	0.0174202	0.441706		-0.0204214	0.0478659	1.01382	0.979786	1.04903
c1a3zH	wZZTcH	ukb-b-16118	Anaerofilum	Simple mode	12	-0.00176311	0.0154671	0.911299		-0.0320786	0.0285524	0.998238	0.96843	1.02896
c7BAPs	wZZTcH	ukb-b-16118	Eubacteriumbrachygroup	Simple mode	11	0.0116142	0.0115091	0.336707		-0.0109437	0.0341721	1.01168	0.989116	1.03476
CEJmwZ	wZZTcH	ukb-b-16118	Collinsella	Simple mode	11	0.0147755	0.0227669	0.530966		-0.0298476	0.0593986	1.01489	0.970593	1.0612
Ctxi5X	wZZTcH	ukb-b-16118	Coprococcus3	Simple mode	9	-0.00223276	0.026801	0.935653		-0.0547627	0.0502972	0.99777	0.94671	1.05158
ddvSbX	wZZTcH	ukb-b-16118	LachnospiraceaeNK4A136group	Simple mode	16	-0.00647069	0.0197836	0.748132		-0.0452466	0.0323052	0.99355	0.955762	1.03283
DM3G1B	wZZTcH	ukb-b-16118	Howardella	Simple mode	11	0.0139533	0.0153095	0.383523		-0.0160534	0.0439599	1.01405	0.984075	1.04494
dmUHxi	wZZTcH	ukb-b-16118	Actinomyces	Simple mode	8	-0.0339032	0.0223904	0.173749		-0.0777884	0.00998196	0.966665	0.92516	1.01003
dP4qAS	wZZTcH	ukb-b-16118	Sellimonas	Simple mode	11	-0.0116205	0.0124993	0.374427		-0.0361192	0.0128781	0.988447	0.964525	1.01296
E1AqxJ	wZZTcH	ukb-b-16118	Ruminococcus1	Simple mode	13	-0.00283381	0.0234095	0.905652		-0.0487164	0.0430488	0.99717	0.952451	1.04399
ed3vOr	wZZTcH	ukb-b-16118	RuminococcaceaeUCG010	Simple mode	8	0.00285914	0.0267424	0.917857		-0.0495559	0.0552742	1.00286	0.951652	1.05683
Eglbnq	wZZTcH	ukb-b-16118	Veillonella	Simple mode	11	0.00906523	0.0205893	0.669092		-0.0312897	0.0494202	1.00911	0.969195	1.05066
EMt7vJ	wZZTcH	ukb-b-16118	Oscillospira	Simple mode	9	0.00783297	0.0172832	0.662435		-0.0260421	0.041708	1.00786	0.974294	1.04259
eo9M1I	wZZTcH	ukb-b-16118	Eubacteriumhalliigroup	Simple mode	16	0.0110398	0.0216866	0.618117		-0.031466	0.0535456	1.0111	0.969024	1.05501
esyTLm	wZZTcH	ukb-b-16118	Anaerostipes	Simple mode	15	-0.00901174	0.0241882	0.71505		-0.0564206	0.0383971	0.991029	0.945142	1.03914
f6ynMz	wZZTcH	ukb-b-16118	Odoribacter	Simple mode	8	-0.0341525	0.0235927	0.190992		-0.0803942	0.0120892	0.966424	0.922752	1.01216
f7nbxx	wZZTcH	ukb-b-16118	FamilyXIIIAD3011group	Simple mode	15	0.0028039	0.0219145	0.90001		-0.0401485	0.0457563	1.00281	0.960647	1.04682
FAWkOO	wZZTcH	ukb-b-16118	Eubacteriumventriosumgroup	Simple mode	16	-0.0133743	0.0242219	0.588972		-0.0608492	0.0341005	0.986715	0.940965	1.03469
FEu4hM	wZZTcH	ukb-b-16118	Bilophila	Simple mode	15	-0.00657808	0.0229255	0.778367		-0.0515122	0.038356	0.993444	0.949792	1.0391
ffmjSI	wZZTcH	ukb-b-16118	Flavonifractor	Simple mode	8	-0.035142	0.0272998	0.238928		-0.0886496	0.0183655	0.965468	0.915166	1.01854
g9weYY	wZZTcH	ukb-b-16118	Fusicatenibacter	Simple mode	18	-0.00473078	0.0245085	0.849226		-0.0527675	0.0433059	0.99528	0.948601	1.04426
gDsQR8	wZZTcH	ukb-b-16118	Erysipelatoclostridium	Simple mode	16	0.00183547	0.017438	0.917567		-0.032343	0.036014	1.00184	0.968174	1.03667
GPG8BN	wZZTcH	ukb-b-16118	LachnospiraceaeNC2004group	Simple mode	10	-0.00012748	0.0174137	0.994319		-0.0342584	0.0340035	0.999873	0.966322	1.03459
gqb3gU	wZZTcH	ukb-b-16118	RuminococcaceaeUCG011	Simple mode	8	0.0177188	0.0171015	0.334617		-0.0158001	0.0512378	1.01788	0.984324	1.05257
GVeWmQ	wZZTcH	ukb-b-16118	ChristensenellaceaeR.7group	Simple mode	11	-0.0251447	0.0278445	0.38774		-0.07972	0.0294306	0.975169	0.923375	1.02987
GY6g2w	wZZTcH	ukb-b-16118	Ruminococcusgauvreauiigroup	Simple mode	13	-0.00451141	0.0229679	0.847567		-0.0495285	0.0405057	0.995499	0.951678	1.04134
gzFF8F	wZZTcH	ukb-b-16118	LachnospiraceaeND3007group	Simple mode	4	-0.0456913	0.0462223	0.39578		-0.136287	0.0449045	0.955337	0.872592	1.04593
gzwv7W	wZZTcH	ukb-b-16118	Senegalimassilia	Simple mode	6	-0.0141089	0.0191205	0.493733		-0.051585	0.0233673	0.98599	0.949723	1.02364
HiplTD	wZZTcH	ukb-b-16118	Terrisporobacter	Simple mode	5	0.00770681	0.0193264	0.710433		-0.0301729	0.0455865	1.00774	0.970278	1.04664
hmrTIR	wZZTcH	ukb-b-16118	Sutterella	Simple mode	12	-0.0345677	0.0218618	0.14214		-0.0774169	0.00828146	0.966023	0.925504	1.00832
iV3Z9z	wZZTcH	ukb-b-16118	LachnospiraceaeUCG004	Simple mode	13	-0.0184053	0.0235758	0.450113		-0.0646138	0.0278032	0.981763	0.937429	1.02819
jAOFHA	wZZTcH	ukb-b-16118	Bacteroides	Simple mode	12	0.0135686	0.0234141	0.573925		-0.0323231	0.0594602	1.01366	0.968194	1.06126
jMsfjd	wZZTcH	ukb-b-16118	Streptococcus	Simple mode	17	-0.000370324	0.0212274	0.986297		-0.041976	0.0412354	0.99963	0.958893	1.0421
JrZOvd	wZZTcH	ukb-b-16118	Hungatella	Simple mode	5	-0.0022004	0.0133665	0.877227		-0.0283988	0.023998	0.997802	0.972001	1.02429
K7NGay	wZZTcH	ukb-b-16118	Gordonibacter	Simple mode	14	0.00624697	0.0124445	0.624071		-0.0181442	0.0306382	1.00627	0.982019	1.03111
lcjNEK	wZZTcH	ukb-b-16118	Eubacteriumfissicatenagroup	Simple mode	9	0.0131399	0.0130053	0.341908		-0.0123505	0.0386303	1.01323	0.987725	1.03939
LInKAH	wZZTcH	ukb-b-16118	Lactobacillus	Simple mode	10	-0.0319852	0.0195355	0.135996		-0.0702747	0.0063043	0.968521	0.932138	1.00632
ljK2ui	wZZTcH	ukb-b-16118	Paraprevotella	Simple mode	13	-0.00093202	0.0157394	0.953755		-0.0317812	0.0299171	0.999068	0.968719	1.03037
LobzaF	wZZTcH	ukb-b-16118	Clostridiumsensustricto1	Simple mode	9	0.00854236	0.0206788	0.690385		-0.0319881	0.0490728	1.00858	0.968518	1.0503
LQei8E	wZZTcH	ukb-b-16118	RuminococcaceaeUCG014	Simple mode	18	0.0197036	0.0215348	0.373006		-0.0225047	0.0619119	1.0199	0.977747	1.06387
M6g7VA	wZZTcH	ukb-b-16118	Victivallis	Simple mode	12	0.00167585	0.0121711	0.892973		-0.0221796	0.0255313	1.00168	0.978065	1.02586
M75lH5	wZZTcH	ukb-b-16118	Romboutsia	Simple mode	14	0.0253651	0.0235433	0.300898		-0.0207798	0.0715099	1.02569	0.979435	1.07413
MbsEgK	wZZTcH	ukb-b-16118	Lactococcus	Simple mode	11	-0.0101968	0.0117442	0.405614		-0.0332154	0.0128217	0.989855	0.96733	1.0129
MerBxJ	wZZTcH	ukb-b-16118	Ruminiclostridium9	Simple mode	14	0.0150718	0.0269759	0.585853		-0.037801	0.0679446	1.01519	0.962905	1.07031
MNUKqj	wZZTcH	ukb-b-16118	Coprobacter	Simple mode	14	0.00217841	0.0137965	0.876965		-0.0248627	0.0292195	1.00218	0.975444	1.02965
mrXCiE	wZZTcH	ukb-b-16118	Oxalobacter	Simple mode	12	0.00301417	0.012111	0.80804		-0.0207234	0.0267518	1.00302	0.97949	1.02711
MTtwWB	wZZTcH	ukb-b-16118	Eubacteriumrectalegroup	Simple mode	12	0.0129992	0.0251223	0.615097		-0.0362405	0.0622389	1.01308	0.964408	1.06422
mUEr1A	wZZTcH	ukb-b-16118	Bifidobacterium	Simple mode	15	-0.0164739	0.0188063	0.395823		-0.0533343	0.0203864	0.983661	0.948063	1.0206
nT0HBv	wZZTcH	ukb-b-16118	Phascolarctobacterium	Simple mode	12	-0.0171352	0.0208845	0.429367		-0.0580688	0.0237984	0.983011	0.943585	1.02408
Nx0De2	wZZTcH	ukb-b-16118	Roseburia	Simple mode	16	-0.0264336	0.020975	0.226835		-0.0675445	0.0146774	0.973913	0.934686	1.01479
OCWlqJ	wZZTcH	ukb-b-16118	Blautia	Simple mode	13	-0.0152598	0.0204834	0.47062		-0.0554073	0.0248876	0.984856	0.9461	1.0252
oeJB6f	wZZTcH	ukb-b-16118	Eubacteriumoxidoreducensgroup	Simple mode	6	0.010772	0.0196231	0.606657		-0.0276893	0.0492333	1.01083	0.972691	1.05047
OhIsIU	wZZTcH	ukb-b-16118	Ruminococcusgnavusgroup	Simple mode	12	-0.00418598	0.0176243	0.816626		-0.0387296	0.0303577	0.995823	0.962011	1.03082
OiwUaQ	wZZTcH	ukb-b-16118	Desulfovibrio	Simple mode	10	0.00347264	0.0178379	0.849969		-0.0314896	0.0384349	1.00348	0.969001	1.03918
ojkP1R	wZZTcH	ukb-b-16118	Ruminococcus2	Simple mode	15	0.0132348	0.0213983	0.546179		-0.0287058	0.0551754	1.01332	0.971702	1.05673
p3qspn	wZZTcH	ukb-b-16118	Dialister	Simple mode	12	-0.00909896	0.0225361	0.694134		-0.0532698	0.0350718	0.990942	0.948124	1.03569
R4OoZk	wZZTcH	ukb-b-16118	Olsenella	Simple mode	11	0.00708904	0.0131059	0.600414		-0.0185986	0.0327766	1.00711	0.981573	1.03332
rgMG1j	wZZTcH	ukb-b-16118	LachnospiraceaeUCG001	Simple mode	16	0.0103663	0.0172658	0.557206		-0.0234747	0.0442074	1.01042	0.976799	1.0452
rJGe51	wZZTcH	ukb-b-16118	Ruminiclostridium6	Simple mode	17	-0.0176503	0.0181144	0.344373		-0.0531546	0.0178541	0.982505	0.948233	1.01801
RlR98i	wZZTcH	ukb-b-16118	Coprococcus2	Simple mode	9	-0.000351933	0.0211291	0.987119		-0.0417649	0.041061	0.999648	0.959095	1.04192
SHsodU	wZZTcH	ukb-b-16118	Eubacteriumruminantiumgroup	Simple mode	19	-0.0166913	0.0180794	0.368101		-0.0521268	0.0187442	0.983447	0.949208	1.01892
sSee01	wZZTcH	ukb-b-16118	Parasutterella	Simple mode	17	-0.00605263	0.0217246	0.784115		-0.0486329	0.0365276	0.993966	0.952531	1.0372
SuRvVh	wZZTcH	ukb-b-16118	Allisonella	Simple mode	9	-0.0095579	0.0131308	0.487431		-0.0352943	0.0161785	0.990488	0.965321	1.01631
SwvG6X	wZZTcH	ukb-b-16118	Butyricimonas	Simple mode	17	-0.0289245	0.0188356	0.144167		-0.0658424	0.00799335	0.97149	0.936278	1.00803
T3xjyA	wZZTcH	ukb-b-16118	Catenibacterium	Simple mode	5	0.00612363	0.0143947	0.692428		-0.02209	0.0343372	1.00614	0.978152	1.03493
t9ovdx	wZZTcH	ukb-b-16118	Eggerthella	Simple mode	11	0.0199736	0.0159403	0.238702		-0.0112693	0.0512166	1.02017	0.988794	1.05255
tJLDv2	wZZTcH	ukb-b-16118	Eubacteriumeligensgroup	Simple mode	10	0.0102193	0.0286503	0.729544		-0.0459354	0.066374	1.01027	0.955104	1.06863
TL5rON	wZZTcH	ukb-b-16118	Barnesiella	Simple mode	17	-0.0034871	0.0234178	0.883487		-0.0493861	0.0424119	0.996519	0.951814	1.04332
tveaf8	wZZTcH	ukb-b-16118	LachnospiraceaeFCS020group	Simple mode	15	-0.0151693	0.0226488	0.513906		-0.059561	0.0292224	0.984945	0.942178	1.02965
U9a11n	wZZTcH	ukb-b-16118	Enterorhabdus	Simple mode	9	-0.0108276	0.0200301	0.603526		-0.0500866	0.0284314	0.989231	0.951147	1.02884
uHbiTC	wZZTcH	ukb-b-16118	Parabacteroides	Simple mode	9	-0.0251234	0.03351	0.474886		-0.090803	0.0405562	0.97519	0.913198	1.04139
uwxx3J	wZZTcH	ukb-b-16118	Methanobrevibacter	Simple mode	8	0.0159601	0.0144373	0.305494		-0.012337	0.0442573	1.01609	0.987739	1.04525
uxbRBb	wZZTcH	ukb-b-16118	Alistipes	Simple mode	15	-0.00866789	0.0275073	0.757324		-0.0625822	0.0452464	0.99137	0.939336	1.04629
VFSL9K	wZZTcH	ukb-b-16118	Peptococcus	Simple mode	16	-0.00925871	0.0134117	0.500521		-0.0355457	0.0170283	0.990784	0.965079	1.01717
VRP1xu	wZZTcH	ukb-b-16118	Eubacteriumnodatumgroup	Simple mode	11	0.0164206	0.0123276	0.212415		-0.00774151	0.0405826	1.01656	0.992288	1.04142
WaLaoz	wZZTcH	ukb-b-16118	Slackia	Simple mode	9	-0.00448329	0.0142408	0.760953		-0.0323952	0.0234287	0.995527	0.968124	1.02371
wfJ2Rw	wZZTcH	ukb-b-16118	Butyricicoccus	Simple mode	9	0.0493248	0.0243348	0.0772243		0.00162869	0.097021	1.05056	1.00163	1.10188
WJLGaV	wZZTcH	ukb-b-16118	RuminococcaceaeUCG003	Simple mode	14	-0.0316601	0.0229378	0.190782		-0.0766182	0.0132981	0.968836	0.926243	1.01339
wMw5FG	wZZTcH	ukb-b-16118	ErysipelotrichaceaeUCG003	Simple mode	17	-0.0144952	0.0196352	0.471066		-0.0529802	0.0239897	0.985609	0.948399	1.02428
WU5jEA	wZZTcH	ukb-b-16118	RikenellaceaeRC9gutgroup	Simple mode	12	-0.000332332	0.0105869	0.97552		-0.0210827	0.020418	0.999668	0.979138	1.02063
XEuMru	wZZTcH	ukb-b-16118	Akkermansia	Simple mode	12	-0.00219731	0.0186369	0.908272		-0.0387257	0.034331	0.997805	0.962015	1.03493
xRQbM4	wZZTcH	ukb-b-16118	Lachnospira	Simple mode	7	-0.0287331	0.0296345	0.3697		-0.0868167	0.0293506	0.971676	0.916845	1.02979
Y6rjH5	wZZTcH	ukb-b-16118	Tyzzerella3	Simple mode	14	-0.0139984	0.0153025	0.376963		-0.0439913	0.0159945	0.986099	0.956962	1.01612
YANPH7	wZZTcH	ukb-b-16118	CandidatusSoleaferrea	Simple mode	13	-0.00204143	0.0147055	0.891894		-0.0308643	0.0267814	0.997961	0.969607	1.02714
Ye53xV	wZZTcH	ukb-b-16118	Anaerotruncus	Simple mode	14	0.00995464	0.0235844	0.679859		-0.0362707	0.05618	1.01	0.964379	1.05779
Z0qTjQ	wZZTcH	ukb-b-16118	Subdoligranulum	Simple mode	13	0.0172562	0.0229911	0.46738		-0.0278063	0.0623187	1.01741	0.972577	1.0643
z4GRmG	wZZTcH	ukb-b-16118	Marvinbryantia	Simple mode	10	-0.00237108	0.018295	0.899731		-0.0382292	0.0334871	0.997632	0.962492	1.03405
ZDJeSv	wZZTcH	ukb-b-16118	Turicibacter	Simple mode	14	0.0127058	0.0162637	0.448659		-0.0191711	0.0445826	1.01279	0.981012	1.04559
ZKZrYF	wZZTcH	ukb-b-16118	Haemophilus	Simple mode	13	7.2019e-05	0.0162403	0.996535		-0.031759	0.031903	1.00007	0.96874	1.03242
Zn3NUy	wZZTcH	ukb-b-16118	Eubacteriumxylanophilumgroup	Simple mode	11	0.00700147	0.0268237	0.799376		-0.045573	0.059576	1.00703	0.95545	1.06139
zxgQS9	wZZTcH	ukb-b-16118	Coprococcus1	Simple mode	14	0.00513946	0.0257487	0.844881		-0.045328	0.0556069	1.00515	0.955684	1.05718
0gA7Ox	wZZTcH	ukb-b-16118	Escherichia.Shigella	Weighted median	15	-0.0238273	0.0124787	0.0562056		-0.0482856	0.000630947	0.976454	0.952862	1.00063
1BpnFc	wZZTcH	ukb-b-16118	Faecalibacterium	Weighted median	13	-0.0151898	0.01364	0.265442		-0.0419242	0.0115446	0.984925	0.958942	1.01161
1c6NeH	wZZTcH	ukb-b-16118	Intestinibacter	Weighted median	14	-0.00191101	0.0122194	0.875724		-0.025861	0.022039	0.998091	0.974471	1.02228
2bxGEy	wZZTcH	ukb-b-16118	RuminococcaceaeUCG013	Weighted median	14	0.020746	0.0146002	0.155334		-0.00787034	0.0493624	1.02096	0.992161	1.0506
2kMdUh	wZZTcH	ukb-b-16118	DefluviitaleaceaeUCG011	Weighted median	10	0.00707226	0.01172	0.546221		-0.015899	0.0300436	1.0071	0.984227	1.0305
2lFTv8	wZZTcH	ukb-b-16118	RuminococcaceaeUCG002	Weighted median	24	0.00860894	0.0106844	0.420389		-0.0123326	0.0295504	1.00865	0.987743	1.02999
3HgHtT	wZZTcH	ukb-b-16118	FamilyXIIIUCG001	Weighted median	10	-0.00683137	0.0140232	0.626154		-0.0343169	0.0206541	0.993192	0.966265	1.02087
49LaYR	wZZTcH	ukb-b-16118	Alloprevotella	Weighted median	7	-0.00530792	0.00832933	0.523958		-0.0216334	0.0110176	0.994706	0.978599	1.01108
4m8Rql	wZZTcH	ukb-b-16118	RuminococcaceaeUCG005	Weighted median	17	-0.00281635	0.0120194	0.814739		-0.0263743	0.0207416	0.997188	0.97397	1.02096
5HO2hY	wZZTcH	ukb-b-16118	Eubacteriumcoprostanoligenesgroup	Weighted median	15	-0.000101825	0.0153297	0.9947		-0.030148	0.0299443	0.999898	0.970302	1.0304
5oFuNk	wZZTcH	ukb-b-16118	Ruminiclostridium5	Weighted median	14	-0.017552	0.0151365	0.246219		-0.0472196	0.0121155	0.982601	0.953878	1.01219
60t7JG	wZZTcH	ukb-b-16118	Lachnoclostridium	Weighted median	14	1.09619e-05	0.0157304	0.999444		-0.0308206	0.0308426	1.00001	0.969649	1.03132
6l8Lkh	wZZTcH	ukb-b-16118	Prevotella7	Weighted median	12	0.00551959	0.00746673	0.459771		-0.0091152	0.0201544	1.00553	0.990926	1.02036
6QDByW	wZZTcH	ukb-b-16118	Intestinimonas	Weighted median	20	-0.00802768	0.0093811	0.392148		-0.0264146	0.0103593	0.992004	0.973931	1.01041
6ruTPi	wZZTcH	ukb-b-16118	LachnospiraceaeUCG010	Weighted median	12	-0.0199505	0.0122588	0.103641		-0.0439777	0.00407663	0.980247	0.956975	1.00408
6TfIqp	wZZTcH	ukb-b-16118	LachnospiraceaeUCG008	Weighted median	12	-0.00595018	0.00921343	0.518399		-0.0240085	0.0121081	0.994067	0.976277	1.01218
6yO1BQ	wZZTcH	ukb-b-16118	Dorea	Weighted median	12	-0.0124772	0.0149609	0.404291		-0.0418006	0.0168463	0.9876	0.959061	1.01699
76dIRx	wZZTcH	ukb-b-16118	RuminococcaceaeUCG009	Weighted median	14	0.00699259	0.0103141	0.497795		-0.0132231	0.0272082	1.00702	0.986864	1.02758
7Mm852	wZZTcH	ukb-b-16118	Adlercreutzia	Weighted median	12	0.00223222	0.0107952	0.836183		-0.0189264	0.0233909	1.00223	0.981252	1.02367
8P7CAD	wZZTcH	ukb-b-16118	Butyrivibrio	Weighted median	16	0.0041606	0.00632145	0.510428		-0.00822944	0.0165506	1.00417	0.991804	1.01669
8zJP7k	wZZTcH	ukb-b-16118	RuminococcaceaeNK4A214group	Weighted median	16	0.0156265	0.0129297	0.226828		-0.0097158	0.0409688	1.01575	0.990331	1.04182
9w5kIA	wZZTcH	ukb-b-16118	Oscillibacter	Weighted median	17	-0.0144537	0.00901978	0.109057		-0.0321324	0.00322507	0.98565	0.968378	1.00323
aflSGM	wZZTcH	ukb-b-16118	Holdemanella	Weighted median	14	-0.000744652	0.00994673	0.940323		-0.0202402	0.0187509	0.999256	0.979963	1.01893
AJ3ALi	wZZTcH	ukb-b-16118	Ruminococcustorquesgroup	Weighted median	13	0.000744396	0.0140749	0.957821		-0.0268423	0.0283311	1.00074	0.973515	1.02874
AUaPzZ	wZZTcH	ukb-b-16118	RuminococcaceaeUCG004	Weighted median	12	0.000351914	0.0120215	0.976646		-0.0232102	0.023914	1.00035	0.977057	1.0242
AuNPS1	wZZTcH	ukb-b-16118	Clostridiuminnocuumgroup	Weighted median	11	-0.00753497	0.00825322	0.361257		-0.0237113	0.00864134	0.992493	0.976568	1.00868
aYPQcF	wZZTcH	ukb-b-16118	Prevotella9	Weighted median	18	-0.00415307	0.00971753	0.669103		-0.0231994	0.0148933	0.995856	0.977068	1.015
B1NvEX	wZZTcH	ukb-b-16118	Eisenbergiella	Weighted median	12	-0.0112954	0.00948027	0.233471		-0.0298767	0.00728592	0.988768	0.970565	1.00731
B2eAEh	wZZTcH	ukb-b-16118	Holdemania	Weighted median	18	0.00246643	0.00961324	0.797514		-0.0163755	0.0213084	1.00247	0.983758	1.02154
c1a3zH	wZZTcH	ukb-b-16118	Anaerofilum	Weighted median	12	0.00104508	0.00846617	0.901757		-0.0155486	0.0176388	1.00105	0.984572	1.0178
c7BAPs	wZZTcH	ukb-b-16118	Eubacteriumbrachygroup	Weighted median	11	0.00951093	0.00816971	0.244355		-0.00650171	0.0255236	1.00956	0.993519	1.02585
CEJmwZ	wZZTcH	ukb-b-16118	Collinsella	Weighted median	11	0.0041399	0.0148617	0.78058		-0.0249889	0.0332688	1.00415	0.975321	1.03383
Ctxi5X	wZZTcH	ukb-b-16118	Coprococcus3	Weighted median	9	0.00390323	0.0164434	0.812367		-0.0283259	0.0361324	1.00391	0.972071	1.03679
ddvSbX	wZZTcH	ukb-b-16118	LachnospiraceaeNK4A136group	Weighted median	16	-0.00186022	0.0126003	0.882632		-0.0265568	0.0228364	0.998142	0.973793	1.0231
DM3G1B	wZZTcH	ukb-b-16118	Howardella	Weighted median	11	0.00615394	0.00847741	0.467886		-0.0104618	0.0227697	1.00617	0.989593	1.02303
dmUHxi	wZZTcH	ukb-b-16118	Actinomyces	Weighted median	8	-0.0142397	0.0121297	0.240412		-0.0380139	0.00953444	0.985861	0.9627	1.00958
dP4qAS	wZZTcH	ukb-b-16118	Sellimonas	Weighted median	11	-0.00500223	0.0071763	0.485773		-0.0190678	0.00906332	0.99501	0.981113	1.0091
E1AqxJ	wZZTcH	ukb-b-16118	Ruminococcus1	Weighted median	13	-0.0123803	0.0138157	0.370197		-0.0394591	0.0146985	0.987696	0.961309	1.01481
ed3vOr	wZZTcH	ukb-b-16118	RuminococcaceaeUCG010	Weighted median	8	-0.00116756	0.0164288	0.943344		-0.0333681	0.031033	0.998833	0.967182	1.03152
Eglbnq	wZZTcH	ukb-b-16118	Veillonella	Weighted median	11	0.00671487	0.0117761	0.568533		-0.0163662	0.029796	1.00674	0.983767	1.03024
EMt7vJ	wZZTcH	ukb-b-16118	Oscillospira	Weighted median	9	0.00384159	0.0116125	0.740784		-0.0189189	0.0266021	1.00385	0.981259	1.02696
eo9M1I	wZZTcH	ukb-b-16118	Eubacteriumhalliigroup	Weighted median	16	0.0143838	0.0121861	0.23786		-0.00950083	0.0382685	1.01449	0.990544	1.03901
esyTLm	wZZTcH	ukb-b-16118	Anaerostipes	Weighted median	15	-0.00298363	0.0134335	0.824233		-0.0293132	0.023346	0.997021	0.971112	1.02362
f6ynMz	wZZTcH	ukb-b-16118	Odoribacter	Weighted median	8	-0.0214165	0.0153077	0.161793		-0.0514195	0.00858659	0.978811	0.94988	1.00862
f7nbxx	wZZTcH	ukb-b-16118	FamilyXIIIAD3011group	Weighted median	15	-0.00274061	0.0128477	0.831081		-0.0279221	0.0224409	0.997263	0.972464	1.02269
FAWkOO	wZZTcH	ukb-b-16118	Eubacteriumventriosumgroup	Weighted median	16	-0.00751858	0.0135834	0.579912		-0.034142	0.0191048	0.99251	0.966434	1.01929
FEu4hM	wZZTcH	ukb-b-16118	Bilophila	Weighted median	15	0.00587547	0.012816	0.646632		-0.019244	0.0309949	1.00589	0.98094	1.03148
ffmjSI	wZZTcH	ukb-b-16118	Flavonifractor	Weighted median	8	-0.0222355	0.01538	0.148251		-0.0523803	0.00790936	0.97801	0.948968	1.00794
g9weYY	wZZTcH	ukb-b-16118	Fusicatenibacter	Weighted median	18	0.000368343	0.0130707	0.977518		-0.0252501	0.0259868	1.00037	0.975066	1.02633
gDsQR8	wZZTcH	ukb-b-16118	Erysipelatoclostridium	Weighted median	16	0.00622164	0.0110807	0.574466		-0.0154965	0.0279397	1.00624	0.984623	1.02833
GPG8BN	wZZTcH	ukb-b-16118	LachnospiraceaeNC2004group	Weighted median	10	-0.00191911	0.0103515	0.852919		-0.022208	0.0183697	0.998083	0.978037	1.01854
gqb3gU	wZZTcH	ukb-b-16118	RuminococcaceaeUCG011	Weighted median	8	0.00447523	0.00921468	0.627206		-0.0135855	0.022536	1.00449	0.986506	1.02279
GVeWmQ	wZZTcH	ukb-b-16118	ChristensenellaceaeR.7group	Weighted median	11	-0.0163231	0.0170642	0.338787		-0.049769	0.0171228	0.983809	0.951449	1.01727
GY6g2w	wZZTcH	ukb-b-16118	Ruminococcusgauvreauiigroup	Weighted median	13	-0.00530715	0.0138561	0.701706		-0.0324651	0.0218508	0.994707	0.968056	1.02209
gzFF8F	wZZTcH	ukb-b-16118	LachnospiraceaeND3007group	Weighted median	4	-0.0210461	0.0257255	0.413298		-0.071468	0.0293758	0.979174	0.931026	1.02981
gzwv7W	wZZTcH	ukb-b-16118	Senegalimassilia	Weighted median	6	-0.00828574	0.0132871	0.532894		-0.0343284	0.0177569	0.991748	0.966254	1.01792
HiplTD	wZZTcH	ukb-b-16118	Terrisporobacter	Weighted median	5	0.00956272	0.0131574	0.467353		-0.0162258	0.0353512	1.00961	0.983905	1.03598
hmrTIR	wZZTcH	ukb-b-16118	Sutterella	Weighted median	12	-0.0315402	0.013953	0.0237932		-0.0588881	-0.00419222	0.968952	0.942812	0.995817
iV3Z9z	wZZTcH	ukb-b-16118	LachnospiraceaeUCG004	Weighted median	13	-0.0127456	0.0135957	0.348516		-0.0393931	0.013902	0.987335	0.961373	1.014
jAOFHA	wZZTcH	ukb-b-16118	Bacteroides	Weighted median	12	0.0127589	0.0143416	0.373656		-0.0153505	0.0408684	1.01284	0.984767	1.04171
jMsfjd	wZZTcH	ukb-b-16118	Streptococcus	Weighted median	17	0.000702506	0.0126522	0.955721		-0.0240958	0.0255008	1.0007	0.976192	1.02583
JrZOvd	wZZTcH	ukb-b-16118	Hungatella	Weighted median	5	-0.00149547	0.0107842	0.889709		-0.0226325	0.0196415	0.998506	0.977622	1.01984
K7NGay	wZZTcH	ukb-b-16118	Gordonibacter	Weighted median	14	-0.000565196	0.00692522	0.934954		-0.0141386	0.0130082	0.999435	0.985961	1.01309
lcjNEK	wZZTcH	ukb-b-16118	Eubacteriumfissicatenagroup	Weighted median	9	0.00208281	0.00868989	0.810577		-0.0149494	0.019115	1.00208	0.985162	1.0193
LInKAH	wZZTcH	ukb-b-16118	Lactobacillus	Weighted median	10	-0.0025414	0.0107429	0.812994		-0.0235975	0.0185147	0.997462	0.976679	1.01869
ljK2ui	wZZTcH	ukb-b-16118	Paraprevotella	Weighted median	13	-0.0010326	0.00883075	0.906914		-0.0183409	0.0162757	0.998968	0.981826	1.01641
LobzaF	wZZTcH	ukb-b-16118	Clostridiumsensustricto1	Weighted median	9	0.00355251	0.0158432	0.822578		-0.0275001	0.0346051	1.00356	0.972875	1.03521
LQei8E	wZZTcH	ukb-b-16118	RuminococcaceaeUCG014	Weighted median	18	0.0151682	0.010907	0.164321		-0.00620955	0.036546	1.01528	0.99381	1.03722
M6g7VA	wZZTcH	ukb-b-16118	Victivallis	Weighted median	12	0.00147539	0.00667175	0.824984		-0.0116012	0.014552	1.00148	0.988466	1.01466
M75lH5	wZZTcH	ukb-b-16118	Romboutsia	Weighted median	14	0.00720338	0.0129326	0.57753		-0.0181444	0.0325512	1.00723	0.982019	1.03309
MbsEgK	wZZTcH	ukb-b-16118	Lactococcus	Weighted median	11	-0.00872285	0.0078526	0.266645		-0.0241139	0.00666826	0.991315	0.976174	1.00669
MerBxJ	wZZTcH	ukb-b-16118	Ruminiclostridium9	Weighted median	14	0.0036625	0.0144757	0.80026		-0.0247099	0.0320349	1.00367	0.975593	1.03255
MNUKqj	wZZTcH	ukb-b-16118	Coprobacter	Weighted median	14	0.00302007	0.00845472	0.720938		-0.0135512	0.0195913	1.00302	0.98654	1.01978
mrXCiE	wZZTcH	ukb-b-16118	Oxalobacter	Weighted median	12	0.00383367	0.00820655	0.640394		-0.0122512	0.0199185	1.00384	0.987824	1.02012
MTtwWB	wZZTcH	ukb-b-16118	Eubacteriumrectalegroup	Weighted median	12	0.00705725	0.0153027	0.644672		-0.0229361	0.0370506	1.00708	0.977325	1.03775
mUEr1A	wZZTcH	ukb-b-16118	Bifidobacterium	Weighted median	15	-0.00791892	0.0114738	0.490085		-0.0304076	0.0145698	0.992112	0.97005	1.01468
nT0HBv	wZZTcH	ukb-b-16118	Phascolarctobacterium	Weighted median	12	-0.00243716	0.0129801	0.851064		-0.0278781	0.0230038	0.997566	0.972507	1.02327
Nx0De2	wZZTcH	ukb-b-16118	Roseburia	Weighted median	16	-0.0133947	0.0129804	0.302109		-0.0388363	0.0120468	0.986695	0.961908	1.01212
OCWlqJ	wZZTcH	ukb-b-16118	Blautia	Weighted median	13	0.00242572	0.0140913	0.863325		-0.0251931	0.0300446	1.00243	0.975122	1.0305
oeJB6f	wZZTcH	ukb-b-16118	Eubacteriumoxidoreducensgroup	Weighted median	6	0.00579602	0.0125448	0.644063		-0.0187918	0.0303838	1.00581	0.981384	1.03085
OhIsIU	wZZTcH	ukb-b-16118	Ruminococcusgnavusgroup	Weighted median	12	-0.00226007	0.00970494	0.815856		-0.0212817	0.0167616	0.997742	0.978943	1.0169
OiwUaQ	wZZTcH	ukb-b-16118	Desulfovibrio	Weighted median	10	0.000560799	0.01189	0.962381		-0.0227435	0.0238651	1.00056	0.977513	1.02415
ojkP1R	wZZTcH	ukb-b-16118	Ruminococcus2	Weighted median	15	0.0145426	0.0123696	0.239725		-0.00970178	0.038787	1.01465	0.990345	1.03955
p3qspn	wZZTcH	ukb-b-16118	Dialister	Weighted median	12	-0.00592359	0.0135234	0.661367		-0.0324294	0.0205822	0.994094	0.968091	1.0208
R4OoZk	wZZTcH	ukb-b-16118	Olsenella	Weighted median	11	0.00357506	0.00774156	0.644224		-0.0115984	0.0187485	1.00358	0.988469	1.01893
rgMG1j	wZZTcH	ukb-b-16118	LachnospiraceaeUCG001	Weighted median	16	0.00673802	0.010434	0.518424		-0.0137126	0.0271886	1.00676	0.986381	1.02756
rJGe51	wZZTcH	ukb-b-16118	Ruminiclostridium6	Weighted median	17	-0.0111248	0.0106902	0.29804		-0.0320776	0.00982813	0.988937	0.968431	1.00988
RlR98i	wZZTcH	ukb-b-16118	Coprococcus2	Weighted median	9	0.000851848	0.0148316	0.954199		-0.0282182	0.0299219	1.00085	0.972176	1.03037
SHsodU	wZZTcH	ukb-b-16118	Eubacteriumruminantiumgroup	Weighted median	19	-0.0142017	0.00864278	0.100345		-0.0311415	0.00273818	0.985899	0.969338	1.00274
sSee01	wZZTcH	ukb-b-16118	Parasutterella	Weighted median	17	0.0119426	0.0113044	0.290758		-0.010214	0.0340993	1.01201	0.989838	1.03469
SuRvVh	wZZTcH	ukb-b-16118	Allisonella	Weighted median	9	-0.00396261	0.00778634	0.610809		-0.0192238	0.0112986	0.996045	0.98096	1.01136
SwvG6X	wZZTcH	ukb-b-16118	Butyricimonas	Weighted median	17	-0.0191065	0.0106228	0.0720788		-0.0399273	0.00171431	0.981075	0.960859	1.00172
T3xjyA	wZZTcH	ukb-b-16118	Catenibacterium	Weighted median	5	0.00691155	0.0109065	0.526271		-0.0144652	0.0282883	1.00694	0.985639	1.02869
t9ovdx	wZZTcH	ukb-b-16118	Eggerthella	Weighted median	11	0.00715485	0.00931138	0.44225		-0.0110955	0.0254052	1.00718	0.988966	1.02573
tJLDv2	wZZTcH	ukb-b-16118	Eubacteriumeligensgroup	Weighted median	10	0.00825303	0.016143	0.60918		-0.0233873	0.0398934	1.00829	0.976884	1.0407
TL5rON	wZZTcH	ukb-b-16118	Barnesiella	Weighted median	17	-0.000923798	0.0119174	0.938213		-0.024282	0.0224344	0.999077	0.97601	1.02269
tveaf8	wZZTcH	ukb-b-16118	LachnospiraceaeFCS020group	Weighted median	15	-0.00871788	0.0117176	0.456878		-0.0316844	0.0142487	0.99132	0.968812	1.01435
U9a11n	wZZTcH	ukb-b-16118	Enterorhabdus	Weighted median	9	-0.0084643	0.0120556	0.482615		-0.0320934	0.0151648	0.991571	0.968416	1.01528
uHbiTC	wZZTcH	ukb-b-16118	Parabacteroides	Weighted median	9	-0.0162572	0.0174579	0.351737		-0.0504747	0.0179602	0.983874	0.950778	1.01812
uwxx3J	wZZTcH	ukb-b-16118	Methanobrevibacter	Weighted median	8	0.0143744	0.00849456	0.0906092		-0.0022749	0.0310238	1.01448	0.997728	1.03151
uxbRBb	wZZTcH	ukb-b-16118	Alistipes	Weighted median	15	-0.0125663	0.0153573	0.413207		-0.0426667	0.0175341	0.987512	0.958231	1.01769
VFSL9K	wZZTcH	ukb-b-16118	Peptococcus	Weighted median	16	-0.00816148	0.00740476	0.270377		-0.0226748	0.00635184	0.991872	0.97758	1.00637
VRP1xu	wZZTcH	ukb-b-16118	Eubacteriumnodatumgroup	Weighted median	11	0.0129589	0.0070105	0.0645293		-0.000781633	0.0266995	1.01304	0.999219	1.02706
WaLaoz	wZZTcH	ukb-b-16118	Slackia	Weighted median	9	-0.00766378	0.00969505	0.429245		-0.0266661	0.0113385	0.992366	0.973686	1.0114
wfJ2Rw	wZZTcH	ukb-b-16118	Butyricicoccus	Weighted median	9	0.00590777	0.0142246	0.677907		-0.0219724	0.033788	1.00593	0.978267	1.03437
WJLGaV	wZZTcH	ukb-b-16118	RuminococcaceaeUCG003	Weighted median	14	-0.0206156	0.0132155	0.11877		-0.046518	0.00528679	0.979595	0.954547	1.0053
wMw5FG	wZZTcH	ukb-b-16118	ErysipelotrichaceaeUCG003	Weighted median	17	-0.0120784	0.0111473	0.278575		-0.0339272	0.00977035	0.987994	0.966642	1.00982
WU5jEA	wZZTcH	ukb-b-16118	RikenellaceaeRC9gutgroup	Weighted median	12	-0.00151363	0.00673964	0.822301		-0.0147233	0.0116961	0.998488	0.985385	1.01176
XEuMru	wZZTcH	ukb-b-16118	Akkermansia	Weighted median	12	0.0037249	0.0122006	0.760134		-0.0201883	0.0276381	1.00373	0.980014	1.02802
xRQbM4	wZZTcH	ukb-b-16118	Lachnospira	Weighted median	7	-0.0223272	0.0202711	0.270708		-0.0620585	0.0174041	0.97792	0.939828	1.01756
Y6rjH5	wZZTcH	ukb-b-16118	Tyzzerella3	Weighted median	14	-0.0125602	0.00821565	0.126309		-0.0286629	0.00354243	0.987518	0.971744	1.00355
YANPH7	wZZTcH	ukb-b-16118	CandidatusSoleaferrea	Weighted median	13	0.00063631	0.00893331	0.943216		-0.016873	0.0181456	1.00064	0.983269	1.01831
Ye53xV	wZZTcH	ukb-b-16118	Anaerotruncus	Weighted median	14	0.0108487	0.0140698	0.440671		-0.0167281	0.0384255	1.01091	0.983411	1.03917
Z0qTjQ	wZZTcH	ukb-b-16118	Subdoligranulum	Weighted median	13	0.0177083	0.0147233	0.229076		-0.0111493	0.046566	1.01787	0.988913	1.04767
z4GRmG	wZZTcH	ukb-b-16118	Marvinbryantia	Weighted median	10	-0.00344663	0.0147522	0.815268		-0.0323608	0.0254676	0.996559	0.968157	1.02579
ZDJeSv	wZZTcH	ukb-b-16118	Turicibacter	Weighted median	14	0.00519163	0.0109387	0.635065		-0.0162483	0.0266316	1.00521	0.983883	1.02699
ZKZrYF	wZZTcH	ukb-b-16118	Haemophilus	Weighted median	13	0.00261272	0.00983281	0.790459		-0.0166596	0.021885	1.00262	0.983478	1.02213
Zn3NUy	wZZTcH	ukb-b-16118	Eubacteriumxylanophilumgroup	Weighted median	11	0.000870502	0.0149766	0.95365		-0.0284836	0.0302246	1.00087	0.971918	1.03069
zxgQS9	wZZTcH	ukb-b-16118	Coprococcus1	Weighted median	14	0.00398401	0.0134822	0.767612		-0.0224412	0.0304092	1.00399	0.977809	1.03088
0gA7Ox	wZZTcH	ukb-b-16118	Escherichia.Shigella	Weighted mode	15	0.00851198	0.0222388	0.70765		-0.035076	0.0520999	1.00855	0.965532	1.05348
1BpnFc	wZZTcH	ukb-b-16118	Faecalibacterium	Weighted mode	13	-0.0168476	0.0199897	0.415816		-0.0560275	0.0223323	0.983293	0.945513	1.02258
1c6NeH	wZZTcH	ukb-b-16118	Intestinibacter	Weighted mode	14	-0.000568693	0.0187724	0.976293		-0.0373625	0.0362251	0.999431	0.963327	1.03689
2bxGEy	wZZTcH	ukb-b-16118	RuminococcaceaeUCG013	Weighted mode	14	0.0371779	0.0255517	0.169386		-0.0129034	0.0872593	1.03788	0.987179	1.09118
2kMdUh	wZZTcH	ukb-b-16118	DefluviitaleaceaeUCG011	Weighted mode	10	0.0119492	0.0188055	0.540977		-0.0249095	0.048808	1.01202	0.975398	1.05002
2lFTv8	wZZTcH	ukb-b-16118	RuminococcaceaeUCG002	Weighted mode	24	0.00710696	0.016737	0.675055		-0.0256975	0.0399114	1.00713	0.97463	1.04072
3HgHtT	wZZTcH	ukb-b-16118	FamilyXIIIUCG001	Weighted mode	10	-0.0104383	0.0226811	0.656276		-0.0548933	0.0340168	0.989616	0.946586	1.0346
49LaYR	wZZTcH	ukb-b-16118	Alloprevotella	Weighted mode	7	-0.000164306	0.0124152	0.98987		-0.0244981	0.0241695	0.999836	0.9758	1.02446
4m8Rql	wZZTcH	ukb-b-16118	RuminococcaceaeUCG005	Weighted mode	17	-0.0175852	0.0221962	0.439796		-0.0610898	0.0259193	0.982568	0.940739	1.02626
5HO2hY	wZZTcH	ukb-b-16118	Eubacteriumcoprostanoligenesgroup	Weighted mode	15	0.0160058	0.0271378	0.564724		-0.0371843	0.069196	1.01613	0.963499	1.07165
5oFuNk	wZZTcH	ukb-b-16118	Ruminiclostridium5	Weighted mode	14	-0.0164935	0.0228886	0.483913		-0.0613551	0.0283681	0.983642	0.940489	1.02877
60t7JG	wZZTcH	ukb-b-16118	Lachnoclostridium	Weighted mode	14	-0.00319388	0.0237875	0.895248		-0.0498174	0.0434296	0.996811	0.951403	1.04439
6l8Lkh	wZZTcH	ukb-b-16118	Prevotella7	Weighted mode	12	0.0106645	0.0113029	0.365675		-0.0114891	0.0328182	1.01072	0.988577	1.03336
6QDByW	wZZTcH	ukb-b-16118	Intestinimonas	Weighted mode	20	-0.0170977	0.0169957	0.327055		-0.0504093	0.0162139	0.983048	0.95084	1.01635
6ruTPi	wZZTcH	ukb-b-16118	LachnospiraceaeUCG010	Weighted mode	12	-0.0166307	0.0173511	0.358413		-0.050639	0.0173775	0.983507	0.950622	1.01753
6TfIqp	wZZTcH	ukb-b-16118	LachnospiraceaeUCG008	Weighted mode	12	-0.00213862	0.0151105	0.890009		-0.0317553	0.027478	0.997864	0.968744	1.02786
6yO1BQ	wZZTcH	ukb-b-16118	Dorea	Weighted mode	12	-0.0166374	0.0272183	0.55345		-0.0699852	0.0367104	0.9835	0.932408	1.03739
76dIRx	wZZTcH	ukb-b-16118	RuminococcaceaeUCG009	Weighted mode	14	0.00989728	0.0169898	0.570168		-0.0234027	0.0431973	1.00995	0.976869	1.04414
7Mm852	wZZTcH	ukb-b-16118	Adlercreutzia	Weighted mode	12	0.00194572	0.0183175	0.917319		-0.0339566	0.037848	1.00195	0.966613	1.03857
8P7CAD	wZZTcH	ukb-b-16118	Butyrivibrio	Weighted mode	16	0.00672518	0.01071	0.539491		-0.0142665	0.0277168	1.00675	0.985835	1.0281
8zJP7k	wZZTcH	ukb-b-16118	RuminococcaceaeNK4A214group	Weighted mode	16	0.0276802	0.0242368	0.271327		-0.0198239	0.0751843	1.02807	0.980371	1.07808
9w5kIA	wZZTcH	ukb-b-16118	Oscillibacter	Weighted mode	17	-0.0157217	0.015794	0.334345		-0.0466779	0.0152344	0.984401	0.954395	1.01535
aflSGM	wZZTcH	ukb-b-16118	Holdemanella	Weighted mode	14	-0.00374313	0.0131723	0.780759		-0.0295608	0.0220746	0.996264	0.970872	1.02232
AJ3ALi	wZZTcH	ukb-b-16118	Ruminococcustorquesgroup	Weighted mode	13	0.00814524	0.0210844	0.706025		-0.0331802	0.0494706	1.00818	0.967364	1.05071
AUaPzZ	wZZTcH	ukb-b-16118	RuminococcaceaeUCG004	Weighted mode	12	0.00477773	0.019048	0.806572		-0.0325564	0.0421118	1.00479	0.967968	1.04301
AuNPS1	wZZTcH	ukb-b-16118	Clostridiuminnocuumgroup	Weighted mode	11	-0.0149853	0.0148365	0.336295		-0.0440648	0.0140942	0.985126	0.956892	1.01419
aYPQcF	wZZTcH	ukb-b-16118	Prevotella9	Weighted mode	18	-0.0103261	0.0132902	0.447856		-0.036375	0.0157228	0.989727	0.964279	1.01585
B1NvEX	wZZTcH	ukb-b-16118	Eisenbergiella	Weighted mode	12	-0.0168739	0.0196281	0.40831		-0.0553449	0.0215971	0.983268	0.946159	1.02183
B2eAEh	wZZTcH	ukb-b-16118	Holdemania	Weighted mode	18	0.00366516	0.0152564	0.813019		-0.0262374	0.0335677	1.00367	0.974104	1.03414
c1a3zH	wZZTcH	ukb-b-16118	Anaerofilum	Weighted mode	12	-0.0014751	0.0158281	0.927425		-0.0324983	0.0295481	0.998526	0.968024	1.02999
c7BAPs	wZZTcH	ukb-b-16118	Eubacteriumbrachygroup	Weighted mode	11	0.0116142	0.0140218	0.426828		-0.0158685	0.0390968	1.01168	0.984257	1.03987
CEJmwZ	wZZTcH	ukb-b-16118	Collinsella	Weighted mode	11	0.0147755	0.022161	0.520029		-0.0286602	0.0582111	1.01489	0.971747	1.05994
Ctxi5X	wZZTcH	ukb-b-16118	Coprococcus3	Weighted mode	9	0.00101595	0.024017	0.967295		-0.0460574	0.0480893	1.00102	0.954987	1.04926
ddvSbX	wZZTcH	ukb-b-16118	LachnospiraceaeNK4A136group	Weighted mode	16	-0.00740571	0.0174597	0.67747		-0.0416268	0.0268153	0.992622	0.959228	1.02718
DM3G1B	wZZTcH	ukb-b-16118	Howardella	Weighted mode	11	0.0127715	0.0139139	0.38028		-0.0144997	0.0400428	1.01285	0.985605	1.04086
dmUHxi	wZZTcH	ukb-b-16118	Actinomyces	Weighted mode	8	-0.0334781	0.0231971	0.19218		-0.0789443	0.0119882	0.967076	0.924091	1.01206
dP4qAS	wZZTcH	ukb-b-16118	Sellimonas	Weighted mode	11	-0.0118048	0.0123668	0.362309		-0.0360438	0.0124342	0.988265	0.964598	1.01251
E1AqxJ	wZZTcH	ukb-b-16118	Ruminococcus1	Weighted mode	13	-0.00870661	0.0226969	0.707982		-0.0531925	0.0357792	0.991331	0.948198	1.03643
ed3vOr	wZZTcH	ukb-b-16118	RuminococcaceaeUCG010	Weighted mode	8	-0.000168077	0.0235681	0.994509		-0.0463616	0.0460254	0.999832	0.954697	1.0471
Eglbnq	wZZTcH	ukb-b-16118	Veillonella	Weighted mode	11	0.00871046	0.0200074	0.672546		-0.0305041	0.047925	1.00875	0.969956	1.04909
EMt7vJ	wZZTcH	ukb-b-16118	Oscillospira	Weighted mode	9	0.00783297	0.0183096	0.680075		-0.0280539	0.0437198	1.00786	0.972336	1.04469
eo9M1I	wZZTcH	ukb-b-16118	Eubacteriumhalliigroup	Weighted mode	16	0.0129396	0.019981	0.527035		-0.0262232	0.0521025	1.01302	0.974118	1.05348
esyTLm	wZZTcH	ukb-b-16118	Anaerostipes	Weighted mode	15	-0.00799911	0.0229495	0.732611		-0.0529802	0.0369819	0.992033	0.948399	1.03767
f6ynMz	wZZTcH	ukb-b-16118	Odoribacter	Weighted mode	8	-0.0341525	0.0269109	0.244974		-0.086898	0.018593	0.966424	0.916771	1.01877
f7nbxx	wZZTcH	ukb-b-16118	FamilyXIIIAD3011group	Weighted mode	15	-0.00118232	0.0213067	0.956532		-0.0429434	0.0405788	0.998818	0.957966	1.04141
FAWkOO	wZZTcH	ukb-b-16118	Eubacteriumventriosumgroup	Weighted mode	16	-0.0138848	0.0223299	0.543406		-0.0576514	0.0298817	0.986211	0.943979	1.03033
FEu4hM	wZZTcH	ukb-b-16118	Bilophila	Weighted mode	15	-0.00397394	0.0240732	0.871243		-0.0511574	0.0432095	0.996034	0.950129	1.04416
ffmjSI	wZZTcH	ukb-b-16118	Flavonifractor	Weighted mode	8	-0.0339531	0.0261749	0.235688		-0.0852559	0.0173496	0.966617	0.918277	1.0175
g9weYY	wZZTcH	ukb-b-16118	Fusicatenibacter	Weighted mode	18	-0.00431029	0.0248077	0.864115		-0.0529334	0.0443128	0.995699	0.948443	1.04531
gDsQR8	wZZTcH	ukb-b-16118	Erysipelatoclostridium	Weighted mode	16	0.00127443	0.0169239	0.940968		-0.0318965	0.0344453	1.00128	0.968607	1.03505
GPG8BN	wZZTcH	ukb-b-16118	LachnospiraceaeNC2004group	Weighted mode	10	-0.00012748	0.0163608	0.993953		-0.0321947	0.0319398	0.999873	0.968318	1.03246
gqb3gU	wZZTcH	ukb-b-16118	RuminococcaceaeUCG011	Weighted mode	8	0.0148942	0.0164253	0.394662		-0.0172993	0.0470878	1.01501	0.982849	1.04821
GVeWmQ	wZZTcH	ukb-b-16118	ChristensenellaceaeR.7group	Weighted mode	11	-0.023538	0.0287416	0.431897		-0.0798714	0.0327955	0.976737	0.923235	1.03334
GY6g2w	wZZTcH	ukb-b-16118	Ruminococcusgauvreauiigroup	Weighted mode	13	-0.00582805	0.0214968	0.790912		-0.0479618	0.0363057	0.994189	0.95317	1.03697
gzFF8F	wZZTcH	ukb-b-16118	LachnospiraceaeND3007group	Weighted mode	4	-0.0465704	0.0375281	0.30282		-0.120125	0.0269846	0.954497	0.886809	1.02735
gzwv7W	wZZTcH	ukb-b-16118	Senegalimassilia	Weighted mode	6	-0.00500051	0.0195796	0.808592		-0.0433766	0.0333756	0.995012	0.957551	1.03394
HiplTD	wZZTcH	ukb-b-16118	Terrisporobacter	Weighted mode	5	0.00891802	0.0181321	0.648604		-0.0266208	0.0444569	1.00896	0.97373	1.04546
hmrTIR	wZZTcH	ukb-b-16118	Sutterella	Weighted mode	12	-0.0345677	0.0231988	0.164311		-0.0800373	0.0109018	0.966023	0.923082	1.01096
iV3Z9z	wZZTcH	ukb-b-16118	LachnospiraceaeUCG004	Weighted mode	13	-0.0176947	0.0212212	0.420669		-0.0592882	0.0238988	0.982461	0.942435	1.02419
jAOFHA	wZZTcH	ukb-b-16118	Bacteroides	Weighted mode	12	0.0109892	0.0221705	0.629882		-0.0324649	0.0544433	1.01105	0.968056	1.05595
jMsfjd	wZZTcH	ukb-b-16118	Streptococcus	Weighted mode	17	0.00125916	0.0200921	0.950806		-0.0381213	0.0406397	1.00126	0.962596	1.04148
JrZOvd	wZZTcH	ukb-b-16118	Hungatella	Weighted mode	5	-0.00225196	0.0134489	0.875144		-0.0286117	0.0241078	0.997751	0.971794	1.0244
K7NGay	wZZTcH	ukb-b-16118	Gordonibacter	Weighted mode	14	0.00684808	0.0123725	0.589321		-0.0174021	0.0310982	1.00687	0.982748	1.03159
lcjNEK	wZZTcH	ukb-b-16118	Eubacteriumfissicatenagroup	Weighted mode	9	0.0127407	0.0129686	0.354665		-0.0126778	0.0381591	1.01282	0.987402	1.0389
LInKAH	wZZTcH	ukb-b-16118	Lactobacillus	Weighted mode	10	0.00747819	0.0184078	0.694049		-0.0286012	0.0435575	1.00751	0.971804	1.04452
ljK2ui	wZZTcH	ukb-b-16118	Paraprevotella	Weighted mode	13	-0.00093202	0.0144548	0.949651		-0.0292634	0.0273993	0.999068	0.971161	1.02778
LobzaF	wZZTcH	ukb-b-16118	Clostridiumsensustricto1	Weighted mode	9	0.00976417	0.0170866	0.583388		-0.0237256	0.043254	1.00981	0.976554	1.0442
LQei8E	wZZTcH	ukb-b-16118	RuminococcaceaeUCG014	Weighted mode	18	0.0183986	0.0183914	0.331149		-0.0176485	0.0544458	1.01857	0.982506	1.05596
M6g7VA	wZZTcH	ukb-b-16118	Victivallis	Weighted mode	12	0.00167585	0.0113158	0.884945		-0.0205031	0.0238548	1.00168	0.979706	1.02414
M75lH5	wZZTcH	ukb-b-16118	Romboutsia	Weighted mode	14	0.0151851	0.0197378	0.455441		-0.0235009	0.0538711	1.0153	0.976773	1.05535
MbsEgK	wZZTcH	ukb-b-16118	Lactococcus	Weighted mode	11	-0.0101968	0.0117221	0.404764		-0.0331722	0.0127786	0.989855	0.967372	1.01286
MerBxJ	wZZTcH	ukb-b-16118	Ruminiclostridium9	Weighted mode	14	0.0124281	0.0256461	0.636023		-0.0378383	0.0626945	1.01251	0.962869	1.0647
MNUKqj	wZZTcH	ukb-b-16118	Coprobacter	Weighted mode	14	0.000400693	0.0120594	0.973999		-0.0232358	0.0240372	1.0004	0.977032	1.02433
mrXCiE	wZZTcH	ukb-b-16118	Oxalobacter	Weighted mode	12	0.00271302	0.0134062	0.843321		-0.0235632	0.0289892	1.00272	0.976712	1.02941
MTtwWB	wZZTcH	ukb-b-16118	Eubacteriumrectalegroup	Weighted mode	12	0.0139435	0.022546	0.548873		-0.0302466	0.0581336	1.01404	0.970206	1.05986
mUEr1A	wZZTcH	ukb-b-16118	Bifidobacterium	Weighted mode	15	-0.0139004	0.0154957	0.384858		-0.0442719	0.0164711	0.986196	0.956694	1.01661
nT0HBv	wZZTcH	ukb-b-16118	Phascolarctobacterium	Weighted mode	12	-0.0110735	0.0204021	0.598118		-0.0510616	0.0289146	0.988988	0.95022	1.02934
Nx0De2	wZZTcH	ukb-b-16118	Roseburia	Weighted mode	16	-0.0248291	0.0196972	0.22673		-0.0634356	0.0137773	0.975477	0.938535	1.01387
OCWlqJ	wZZTcH	ukb-b-16118	Blautia	Weighted mode	13	-0.00122256	0.0162142	0.941139		-0.0330023	0.0305572	0.998778	0.967536	1.03103
oeJB6f	wZZTcH	ukb-b-16118	Eubacteriumoxidoreducensgroup	Weighted mode	6	0.011692	0.0177318	0.538804		-0.0230623	0.0464464	1.01176	0.977202	1.04754
OhIsIU	wZZTcH	ukb-b-16118	Ruminococcusgnavusgroup	Weighted mode	12	-0.00452511	0.0175599	0.801399		-0.0389426	0.0298923	0.995485	0.961806	1.03034
OiwUaQ	wZZTcH	ukb-b-16118	Desulfovibrio	Weighted mode	10	0.00418	0.0170431	0.811756		-0.0292245	0.0375845	1.00419	0.971198	1.0383
ojkP1R	wZZTcH	ukb-b-16118	Ruminococcus2	Weighted mode	15	0.0173024	0.0189004	0.375455		-0.0197425	0.0543472	1.01745	0.980451	1.05585
p3qspn	wZZTcH	ukb-b-16118	Dialister	Weighted mode	12	-0.00997749	0.0223218	0.66356		-0.0537283	0.0337733	0.990072	0.94769	1.03435
R4OoZk	wZZTcH	ukb-b-16118	Olsenella	Weighted mode	11	0.00623587	0.0116984	0.60564		-0.0166931	0.0291648	1.00626	0.983446	1.02959
rgMG1j	wZZTcH	ukb-b-16118	LachnospiraceaeUCG001	Weighted mode	16	0.00984797	0.017203	0.575493		-0.0238699	0.0435658	1.0099	0.976413	1.04453
rJGe51	wZZTcH	ukb-b-16118	Ruminiclostridium6	Weighted mode	17	-0.0137019	0.0160662	0.406334		-0.0451918	0.0177879	0.986391	0.955814	1.01795
RlR98i	wZZTcH	ukb-b-16118	Coprococcus2	Weighted mode	9	0.00120615	0.0228888	0.959266		-0.0436559	0.0460682	1.00121	0.957283	1.04715
SHsodU	wZZTcH	ukb-b-16118	Eubacteriumruminantiumgroup	Weighted mode	19	-0.0160584	0.01646	0.342191		-0.04832	0.0162032	0.98407	0.952829	1.01634
sSee01	wZZTcH	ukb-b-16118	Parasutterella	Weighted mode	17	0.0123012	0.0208929	0.564232		-0.0286488	0.0532513	1.01238	0.971758	1.05469
SuRvVh	wZZTcH	ukb-b-16118	Allisonella	Weighted mode	9	-0.00932489	0.011905	0.456025		-0.0326586	0.0140089	0.990718	0.967869	1.01411
SwvG6X	wZZTcH	ukb-b-16118	Butyricimonas	Weighted mode	17	-0.0273895	0.0179653	0.146884		-0.0626014	0.00782236	0.972982	0.939318	1.00785
T3xjyA	wZZTcH	ukb-b-16118	Catenibacterium	Weighted mode	5	0.00545681	0.0132628	0.701842		-0.0205383	0.0314519	1.00547	0.979671	1.03195
t9ovdx	wZZTcH	ukb-b-16118	Eggerthella	Weighted mode	11	0.0194978	0.0155423	0.238189		-0.0109651	0.0499608	1.01969	0.989095	1.05123
tJLDv2	wZZTcH	ukb-b-16118	Eubacteriumeligensgroup	Weighted mode	10	0.00177404	0.0200114	0.9313		-0.0374483	0.0409964	1.00178	0.963244	1.04185
TL5rON	wZZTcH	ukb-b-16118	Barnesiella	Weighted mode	17	-0.00458956	0.0219557	0.837057		-0.0476227	0.0384436	0.995421	0.953493	1.03919
tveaf8	wZZTcH	ukb-b-16118	LachnospiraceaeFCS020group	Weighted mode	15	-0.0184902	0.0212861	0.399685		-0.0602109	0.0232306	0.98168	0.941566	1.0235
U9a11n	wZZTcH	ukb-b-16118	Enterorhabdus	Weighted mode	9	-0.0147043	0.0193321	0.46871		-0.0525952	0.0231867	0.985403	0.948764	1.02346
uHbiTC	wZZTcH	ukb-b-16118	Parabacteroides	Weighted mode	9	-0.0272195	0.0247975	0.304285		-0.0758226	0.0213836	0.973148	0.926981	1.02161
uwxx3J	wZZTcH	ukb-b-16118	Methanobrevibacter	Weighted mode	8	0.0142271	0.013837	0.338071		-0.0128934	0.0413476	1.01433	0.987189	1.04221
uxbRBb	wZZTcH	ukb-b-16118	Alistipes	Weighted mode	15	-0.0081182	0.0259674	0.75917		-0.0590143	0.0427779	0.991915	0.942693	1.04371
VFSL9K	wZZTcH	ukb-b-16118	Peptococcus	Weighted mode	16	-0.0129267	0.0134037	0.35013		-0.039198	0.0133446	0.987156	0.96156	1.01343
VRP1xu	wZZTcH	ukb-b-16118	Eubacteriumnodatumgroup	Weighted mode	11	0.0154601	0.0118033	0.219552		-0.00767446	0.0385946	1.01558	0.992355	1.03935
WaLaoz	wZZTcH	ukb-b-16118	Slackia	Weighted mode	9	-0.00526085	0.0145178	0.72646		-0.0337157	0.023194	0.994753	0.966846	1.02347
wfJ2Rw	wZZTcH	ukb-b-16118	Butyricicoccus	Weighted mode	9	-0.000762124	0.0154415	0.961846		-0.0310274	0.0295032	0.999238	0.969449	1.02994
WJLGaV	wZZTcH	ukb-b-16118	RuminococcaceaeUCG003	Weighted mode	14	-0.0292238	0.0208413	0.184278		-0.0700727	0.0116251	0.971199	0.932326	1.01169
wMw5FG	wZZTcH	ukb-b-16118	ErysipelotrichaceaeUCG003	Weighted mode	17	-0.0150749	0.0194376	0.449327		-0.0531726	0.0230229	0.985038	0.948216	1.02329
WU5jEA	wZZTcH	ukb-b-16118	RikenellaceaeRC9gutgroup	Weighted mode	12	-0.000332332	0.0116356	0.977726		-0.0231382	0.0224735	0.999668	0.977127	1.02273
XEuMru	wZZTcH	ukb-b-16118	Akkermansia	Weighted mode	12	-0.000695213	0.0173674	0.968787		-0.0347353	0.0333448	0.999305	0.965861	1.03391
xRQbM4	wZZTcH	ukb-b-16118	Lachnospira	Weighted mode	7	-0.029369	0.030745	0.37634		-0.0896293	0.0308912	0.971058	0.91427	1.03137
Y6rjH5	wZZTcH	ukb-b-16118	Tyzzerella3	Weighted mode	14	-0.013424	0.0153303	0.39711		-0.0434715	0.0166234	0.986666	0.95746	1.01676
YANPH7	wZZTcH	ukb-b-16118	CandidatusSoleaferrea	Weighted mode	13	-0.000156519	0.014374	0.991491		-0.0283296	0.0280166	0.999843	0.972068	1.02841
Ye53xV	wZZTcH	ukb-b-16118	Anaerotruncus	Weighted mode	14	0.0126978	0.0226222	0.584142		-0.0316418	0.0570373	1.01278	0.968854	1.0587
Z0qTjQ	wZZTcH	ukb-b-16118	Subdoligranulum	Weighted mode	13	0.0168934	0.0212207	0.441451		-0.0246993	0.058486	1.01704	0.975603	1.06023
z4GRmG	wZZTcH	ukb-b-16118	Marvinbryantia	Weighted mode	10	-0.00237108	0.0184671	0.90066		-0.0385665	0.0338243	0.997632	0.962168	1.0344
ZDJeSv	wZZTcH	ukb-b-16118	Turicibacter	Weighted mode	14	0.0127058	0.0160031	0.441473		-0.0186603	0.0440718	1.01279	0.981513	1.04506
ZKZrYF	wZZTcH	ukb-b-16118	Haemophilus	Weighted mode	13	7.2019e-05	0.0132657	0.995758		-0.0259287	0.0260728	1.00007	0.974405	1.02642
Zn3NUy	wZZTcH	ukb-b-16118	Eubacteriumxylanophilumgroup	Weighted mode	11	0.00372505	0.0224635	0.871598		-0.0403034	0.0477535	1.00373	0.960498	1.04891
zxgQS9	wZZTcH	ukb-b-16118	Coprococcus1	Weighted mode	14	0.00816573	0.0208852	0.702143		-0.0327692	0.0491007	1.0082	0.967762	1.05033

## Sheet: Supplementary Table S4
Supplementary Table S4. Casual effects of MR analysis between gut microbiota and thoracic spine pain (P < 1.00E-05)
id.exposure	id.outcome	outcome	exposure	method	nsnp	b	se	pval	FDR p-value (BH)	lo_ci	up_ci	or	or_lci95	or_uci95
01riyn	finn-b-M13_THORACISPINEPAIN	THORACISPINEPAIN	Veillonella	Inverse variance weighted	9	-0.100107	0.21433	0.640449	0.994208	-0.520194	0.31998	0.90474	0.594405	1.3771
0PO9qT	finn-b-M13_THORACISPINEPAIN	THORACISPINEPAIN	Senegalimassilia	Inverse variance weighted	6	-0.169707	0.215012	0.42994	0.994208	-0.59113	0.251716	0.843912	0.553701	1.28623
1EKFtc	finn-b-M13_THORACISPINEPAIN	THORACISPINEPAIN	RuminococcaceaeUCG011	Inverse variance weighted	8	-0.21706	0.0954078	0.0229017	0.994208	-0.404059	-0.0300603	0.804882	0.667605	0.970387
1jq98F	finn-b-M13_THORACISPINEPAIN	THORACISPINEPAIN	Butyricimonas	Inverse variance weighted	16	0.190137	0.126653	0.133293	0.994208	-0.058103	0.438376	1.20941	0.943553	1.55019
2HAIoH	finn-b-M13_THORACISPINEPAIN	THORACISPINEPAIN	Oxalobacter	Inverse variance weighted	12	-0.0323595	0.100403	0.74723	0.994208	-0.22915	0.164431	0.968158	0.795209	1.17872
2mgMWI	finn-b-M13_THORACISPINEPAIN	THORACISPINEPAIN	Subdoligranulum	Inverse variance weighted	13	-0.068103	0.194152	0.725759	0.994208	-0.448641	0.312434	0.934164	0.638496	1.36675
3nZ0s7	finn-b-M13_THORACISPINEPAIN	THORACISPINEPAIN	RikenellaceaeRC9gutgroup	Inverse variance weighted	12	0.0925007	0.0789813	0.241529	0.994208	-0.0623026	0.247304	1.09691	0.939599	1.28057
3UZSC7	finn-b-M13_THORACISPINEPAIN	THORACISPINEPAIN	LachnospiraceaeFCS020group	Inverse variance weighted	15	0.0323707	0.133184	0.807964	0.994208	-0.22867	0.293411	1.0329	0.795591	1.34099
4zynY3	finn-b-M13_THORACISPINEPAIN	THORACISPINEPAIN	Prevotella9	Inverse variance weighted	18	0.0900109	0.106316	0.3972	0.994208	-0.118369	0.298391	1.09419	0.888368	1.34769
50dz7a	finn-b-M13_THORACISPINEPAIN	THORACISPINEPAIN	FamilyXIIIUCG001	Inverse variance weighted	10	-0.0292777	0.162757	0.857242	0.994208	-0.348282	0.289726	0.971147	0.7059	1.33606
6N7pKB	finn-b-M13_THORACISPINEPAIN	THORACISPINEPAIN	Catenibacterium	Inverse variance weighted	4	-0.0516077	0.136922	0.706239	0.994208	-0.319976	0.21676	0.949701	0.726167	1.24205
84FYML	finn-b-M13_THORACISPINEPAIN	THORACISPINEPAIN	Eubacteriumeligensgroup	Inverse variance weighted	9	0.0739974	0.170135	0.66361	0.994208	-0.259467	0.407461	1.0768	0.771463	1.503
8PP96M	finn-b-M13_THORACISPINEPAIN	THORACISPINEPAIN	Ruminiclostridium5	Inverse variance weighted	14	-0.024935	0.153398	0.870872	0.994208	-0.325595	0.275725	0.975373	0.722098	1.31749
9bkNBq	finn-b-M13_THORACISPINEPAIN	THORACISPINEPAIN	Eubacteriumruminantiumgroup	Inverse variance weighted	19	0.00833306	0.0878426	0.924423	0.994208	-0.163839	0.180505	1.00837	0.848879	1.19782
a4SvRF	finn-b-M13_THORACISPINEPAIN	THORACISPINEPAIN	Streptococcus	Inverse variance weighted	16	-0.104034	0.148563	0.48376	0.994208	-0.395218	0.18715	0.901194	0.673533	1.20581
aAEOlW	finn-b-M13_THORACISPINEPAIN	THORACISPINEPAIN	Lactococcus	Inverse variance weighted	11	0.171776	0.0899282	0.0561137	0.994208	-0.0044828	0.348036	1.18741	0.995527	1.41628
aFpaMc	finn-b-M13_THORACISPINEPAIN	THORACISPINEPAIN	Ruminiclostridium9	Inverse variance weighted	13	0.0102009	0.200252	0.959373	0.994208	-0.382292	0.402694	1.01025	0.682296	1.49585
AKVzvB	finn-b-M13_THORACISPINEPAIN	THORACISPINEPAIN	RuminococcaceaeNK4A214group	Inverse variance weighted	16	-0.0363024	0.14083	0.796581	0.994208	-0.312329	0.239724	0.964349	0.731741	1.2709
Alf0dZ	finn-b-M13_THORACISPINEPAIN	THORACISPINEPAIN	Collinsella	Inverse variance weighted	11	0.209698	0.233213	0.368562	0.994208	-0.247399	0.666795	1.23331	0.780829	1.94798
AnLyYm	finn-b-M13_THORACISPINEPAIN	THORACISPINEPAIN	DefluviitaleaceaeUCG011	Inverse variance weighted	10	-0.194176	0.139234	0.163137	0.994208	-0.467075	0.0787233	0.823513	0.626833	1.0819
aONTh6	finn-b-M13_THORACISPINEPAIN	THORACISPINEPAIN	Bifidobacterium	Inverse variance weighted	15	-0.0586515	0.125044	0.639036	0.994208	-0.303738	0.186435	0.943035	0.738054	1.20495
ARI42L	finn-b-M13_THORACISPINEPAIN	THORACISPINEPAIN	Slackia	Inverse variance weighted	9	-0.0509511	0.162157	0.753363	0.994208	-0.36878	0.266877	0.950325	0.691578	1.30588
axWFDr	finn-b-M13_THORACISPINEPAIN	THORACISPINEPAIN	Eisenbergiella	Inverse variance weighted	12	0.0348283	0.117281	0.766494	0.994208	-0.195042	0.264699	1.03544	0.8228	1.30304
aYtETG	finn-b-M13_THORACISPINEPAIN	THORACISPINEPAIN	Flavonifractor	Inverse variance weighted	8	0.057268	0.177803	0.747387	0.994208	-0.291226	0.405762	1.05894	0.747347	1.50045
b8Upoc	finn-b-M13_THORACISPINEPAIN	THORACISPINEPAIN	RuminococcaceaeUCG003	Inverse variance weighted	14	-0.0479494	0.1768	0.786231	0.994208	-0.394477	0.298578	0.953182	0.674033	1.34794
Bk0uzC	finn-b-M13_THORACISPINEPAIN	THORACISPINEPAIN	Eggerthella	Inverse variance weighted	10	0.00673101	0.178719	0.969957	0.994208	-0.343557	0.357019	1.00675	0.709243	1.42906
BtFeyS	finn-b-M13_THORACISPINEPAIN	THORACISPINEPAIN	Parabacteroides	Inverse variance weighted	8	0.201414	0.206961	0.330455	0.994208	-0.20423	0.607058	1.22313	0.815275	1.83502
ch0GP8	finn-b-M13_THORACISPINEPAIN	THORACISPINEPAIN	Butyrivibrio	Inverse variance weighted	16	-0.205696	0.0742452	0.00559714	0.66606	-0.351216	-0.0601752	0.814081	0.703832	0.9416
CiGkWb	finn-b-M13_THORACISPINEPAIN	THORACISPINEPAIN	Actinomyces	Inverse variance weighted	8	-0.0231978	0.137627	0.866147	0.994208	-0.292948	0.246552	0.977069	0.746061	1.27961
CsqtWC	finn-b-M13_THORACISPINEPAIN	THORACISPINEPAIN	Victivallis	Inverse variance weighted	12	-0.0221127	0.0856711	0.796321	0.994208	-0.190028	0.145803	0.97813	0.826936	1.15697
CSyz6z	finn-b-M13_THORACISPINEPAIN	THORACISPINEPAIN	Fusicatenibacter	Inverse variance weighted	18	0.0220999	0.1909	0.907838	0.994208	-0.352065	0.396264	1.02235	0.703235	1.48626
dhCjaG	finn-b-M13_THORACISPINEPAIN	THORACISPINEPAIN	Parasutterella	Inverse variance weighted	16	0.0408364	0.113649	0.719356	0.994208	-0.181916	0.263589	1.04168	0.833671	1.30159
dT0WbV	finn-b-M13_THORACISPINEPAIN	THORACISPINEPAIN	Desulfovibrio	Inverse variance weighted	10	-0.25733	0.143459	0.0728526	0.994208	-0.53851	0.0238497	0.773113	0.583617	1.02414
EBo6dA	finn-b-M13_THORACISPINEPAIN	THORACISPINEPAIN	Holdemanella	Inverse variance weighted	14	0.0740217	0.11811	0.530845	0.994208	-0.157475	0.305518	1.07683	0.854298	1.35733
eL4El9	finn-b-M13_THORACISPINEPAIN	THORACISPINEPAIN	Lachnoclostridium	Inverse variance weighted	14	-0.0422275	0.159296	0.790942	0.994208	-0.354448	0.269993	0.958652	0.70156	1.30996
EpnoZi	finn-b-M13_THORACISPINEPAIN	THORACISPINEPAIN	Oscillibacter	Inverse variance weighted	16	-0.181535	0.103886	0.0805618	0.994208	-0.385152	0.0220825	0.833989	0.680347	1.02233
EX22qO	finn-b-M13_THORACISPINEPAIN	THORACISPINEPAIN	Alistipes	Inverse variance weighted	13	0.278268	0.1881	0.139043	0.994208	-0.0904077	0.646943	1.32084	0.913559	1.90969
F622dN	finn-b-M13_THORACISPINEPAIN	THORACISPINEPAIN	FamilyXIIIAD3011group	Inverse variance weighted	15	-0.140261	0.160357	0.381749	0.994208	-0.45456	0.174039	0.869132	0.634727	1.1901
FYMnhy	finn-b-M13_THORACISPINEPAIN	THORACISPINEPAIN	RuminococcaceaeUCG009	Inverse variance weighted	14	0.0956305	0.106568	0.369523	0.994208	-0.113242	0.304503	1.10035	0.892934	1.35595
g65Nyz	finn-b-M13_THORACISPINEPAIN	THORACISPINEPAIN	Holdemania	Inverse variance weighted	17	0.10769	0.114894	0.348603	0.994208	-0.117502	0.332883	1.1137	0.889139	1.39498
ggWOlL	finn-b-M13_THORACISPINEPAIN	THORACISPINEPAIN	LachnospiraceaeUCG001	Inverse variance weighted	15	-0.0301569	0.121669	0.804243	0.994208	-0.268629	0.208315	0.970293	0.764427	1.2316
gmtDHI	finn-b-M13_THORACISPINEPAIN	THORACISPINEPAIN	CandidatusSoleaferrea	Inverse variance weighted	13	0.0486639	0.122547	0.691292	0.994208	-0.191529	0.288857	1.04987	0.825696	1.3349
goia82	finn-b-M13_THORACISPINEPAIN	THORACISPINEPAIN	Dialister	Inverse variance weighted	12	-0.0733459	0.178566	0.681256	0.994208	-0.423335	0.276643	0.929279	0.654859	1.3187
gSplui	finn-b-M13_THORACISPINEPAIN	THORACISPINEPAIN	Allisonella	Inverse variance weighted	9	-0.167355	0.0964446	0.0826969	0.994208	-0.356387	0.0216761	0.845899	0.700202	1.02191
HBdfpn	finn-b-M13_THORACISPINEPAIN	THORACISPINEPAIN	Coprococcus3	Inverse variance weighted	9	0.141629	0.20472	0.489052	0.994208	-0.259622	0.54288	1.15215	0.771343	1.72096
hiwGWP	finn-b-M13_THORACISPINEPAIN	THORACISPINEPAIN	Intestinimonas	Inverse variance weighted	18	0.0332526	0.123637	0.787965	0.994208	-0.209075	0.27558	1.03381	0.811334	1.31729
HKutdD	finn-b-M13_THORACISPINEPAIN	THORACISPINEPAIN	Eubacteriumoxidoreducensgroup	Inverse variance weighted	6	-0.0111238	0.148183	0.940161	0.994208	-0.301562	0.279315	0.988938	0.739662	1.32222
hwyCEA	finn-b-M13_THORACISPINEPAIN	THORACISPINEPAIN	Eubacteriumrectalegroup	Inverse variance weighted	12	-0.303475	0.196181	0.121884	0.994208	-0.687989	0.0810394	0.738248	0.502586	1.08441
IH1vad	finn-b-M13_THORACISPINEPAIN	THORACISPINEPAIN	Ruminococcusgnavusgroup	Inverse variance weighted	12	-0.140523	0.122649	0.251906	0.994208	-0.380916	0.0998694	0.868903	0.683235	1.10503
IhiKd5	finn-b-M13_THORACISPINEPAIN	THORACISPINEPAIN	Eubacteriumnodatumgroup	Inverse variance weighted	11	-0.0603083	0.0843886	0.474825	0.994208	-0.22571	0.105093	0.941474	0.79795	1.11081
ihXNMs	finn-b-M13_THORACISPINEPAIN	THORACISPINEPAIN	Akkermansia	Inverse variance weighted	12	0.12939	0.148426	0.383347	0.994208	-0.161525	0.420304	1.13813	0.850845	1.52243
iSDxQP	finn-b-M13_THORACISPINEPAIN	THORACISPINEPAIN	RuminococcaceaeUCG005	Inverse variance weighted	17	0.115903	0.141972	0.414283	0.994208	-0.162362	0.394167	1.12289	0.850134	1.48315
K4SvdD	finn-b-M13_THORACISPINEPAIN	THORACISPINEPAIN	RuminococcaceaeUCG014	Inverse variance weighted	18	-0.0202791	0.13472	0.880348	0.994208	-0.28433	0.243772	0.979925	0.752518	1.27605
kDakDn	finn-b-M13_THORACISPINEPAIN	THORACISPINEPAIN	Lactobacillus	Inverse variance weighted	9	0.000824609	0.113592	0.994208	0.994208	-0.221816	0.223465	1.00082	0.801063	1.2504
kfHjZE	finn-b-M13_THORACISPINEPAIN	THORACISPINEPAIN	Gordonibacter	Inverse variance weighted	14	-0.106877	0.0804297	0.183905	0.994208	-0.264519	0.050765	0.898636	0.767575	1.05208
KxvHeg	finn-b-M13_THORACISPINEPAIN	THORACISPINEPAIN	Anaerostipes	Inverse variance weighted	15	-0.0701719	0.202407	0.728826	0.994208	-0.466889	0.326545	0.932234	0.62695	1.38617
LHjESt	finn-b-M13_THORACISPINEPAIN	THORACISPINEPAIN	Blautia	Inverse variance weighted	13	-0.170189	0.18813	0.365658	0.994208	-0.538924	0.198546	0.843505	0.583375	1.21963
LhoJ8E	finn-b-M13_THORACISPINEPAIN	THORACISPINEPAIN	Faecalibacterium	Inverse variance weighted	13	-0.207378	0.152833	0.174815	0.994208	-0.506931	0.0921747	0.812712	0.602341	1.09656
lKEfff	finn-b-M13_THORACISPINEPAIN	THORACISPINEPAIN	Ruminococcus1	Inverse variance weighted	13	-0.0156909	0.147584	0.915329	0.994208	-0.304955	0.273573	0.984432	0.737157	1.31465
lre9vb	finn-b-M13_THORACISPINEPAIN	THORACISPINEPAIN	LachnospiraceaeUCG004	Inverse variance weighted	13	-0.0491605	0.164611	0.76521	0.994208	-0.371798	0.273477	0.952028	0.689494	1.31453
LSz19w	finn-b-M13_THORACISPINEPAIN	THORACISPINEPAIN	Ruminiclostridium6	Inverse variance weighted	16	-0.00418616	0.162215	0.979412	0.994208	-0.322128	0.313755	0.995823	0.724606	1.36856
LYQByl	finn-b-M13_THORACISPINEPAIN	THORACISPINEPAIN	Erysipelatoclostridium	Inverse variance weighted	16	-0.159978	0.112634	0.155511	0.994208	-0.380741	0.0607849	0.852163	0.683355	1.06267
LzqaC6	finn-b-M13_THORACISPINEPAIN	THORACISPINEPAIN	Eubacteriumventriosumgroup	Inverse variance weighted	16	0.0889193	0.142757	0.533368	0.994208	-0.190884	0.368723	1.09299	0.826228	1.44589
mGJkme	finn-b-M13_THORACISPINEPAIN	THORACISPINEPAIN	Barnesiella	Inverse variance weighted	16	-0.0236678	0.137678	0.863511	0.994208	-0.293517	0.246181	0.97661	0.745637	1.27913
mxmKV9	finn-b-M13_THORACISPINEPAIN	THORACISPINEPAIN	Eubacteriumxylanophilumgroup	Inverse variance weighted	11	0.0612258	0.155836	0.694404	0.994208	-0.244213	0.366665	1.06314	0.783321	1.44291
n5q7LD	finn-b-M13_THORACISPINEPAIN	THORACISPINEPAIN	Howardella	Inverse variance weighted	10	0.106903	0.0863749	0.215842	0.994208	-0.0623921	0.276198	1.11283	0.939514	1.31811
NhCrdh	finn-b-M13_THORACISPINEPAIN	THORACISPINEPAIN	LachnospiraceaeUCG008	Inverse variance weighted	12	-0.0395123	0.107874	0.714155	0.994208	-0.250946	0.171921	0.961258	0.778065	1.18758
nkgbLr	finn-b-M13_THORACISPINEPAIN	THORACISPINEPAIN	Escherichia.Shigella	Inverse variance weighted	15	-0.0414655	0.161021	0.79678	0.994208	-0.357066	0.274135	0.959382	0.699727	1.31539
NLYGWN	finn-b-M13_THORACISPINEPAIN	THORACISPINEPAIN	LachnospiraceaeUCG010	Inverse variance weighted	12	-0.0913734	0.170994	0.593089	0.994208	-0.426522	0.243775	0.912677	0.652775	1.27606
osBGcO	finn-b-M13_THORACISPINEPAIN	THORACISPINEPAIN	RuminococcaceaeUCG004	Inverse variance weighted	12	-0.0346032	0.185124	0.851724	0.994208	-0.397447	0.32824	0.965989	0.672034	1.38852
pBQfi6	finn-b-M13_THORACISPINEPAIN	THORACISPINEPAIN	Hungatella	Inverse variance weighted	5	0.00302628	0.145588	0.983416	0.994208	-0.282326	0.288379	1.00303	0.754027	1.33426
PexAXD	finn-b-M13_THORACISPINEPAIN	THORACISPINEPAIN	Ruminococcus2	Inverse variance weighted	15	-0.211133	0.130115	0.104661	0.994208	-0.466159	0.0438926	0.809666	0.627408	1.04487
poeCpa	finn-b-M13_THORACISPINEPAIN	THORACISPINEPAIN	Clostridiuminnocuumgroup	Inverse variance weighted	11	-0.00388919	0.0878336	0.964682	0.994208	-0.176043	0.168265	0.996118	0.838582	1.18325
QlAx5N	finn-b-M13_THORACISPINEPAIN	THORACISPINEPAIN	Alloprevotella	Inverse variance weighted	7	0.0382945	0.098616	0.697779	0.994208	-0.154993	0.231582	1.03904	0.856421	1.26059
Qp9IGk	finn-b-M13_THORACISPINEPAIN	THORACISPINEPAIN	Terrisporobacter	Inverse variance weighted	5	-0.178127	0.188568	0.344847	0.994208	-0.547721	0.191466	0.836836	0.578266	1.21102
QW0qeE	finn-b-M13_THORACISPINEPAIN	THORACISPINEPAIN	ErysipelotrichaceaeUCG003	Inverse variance weighted	17	0.0293159	0.139515	0.833569	0.994208	-0.244134	0.302766	1.02975	0.783383	1.3536
qYT9JO	finn-b-M13_THORACISPINEPAIN	THORACISPINEPAIN	RuminococcaceaeUCG002	Inverse variance weighted	24	-0.0802545	0.114797	0.484492	0.994208	-0.305258	0.144749	0.922881	0.736934	1.15575
rSsc73	finn-b-M13_THORACISPINEPAIN	THORACISPINEPAIN	Dorea	Inverse variance weighted	12	0.00484263	0.188885	0.979546	0.994208	-0.365372	0.375057	1.00485	0.693938	1.45507
rWkNul	finn-b-M13_THORACISPINEPAIN	THORACISPINEPAIN	Butyricicoccus	Inverse variance weighted	9	0.144925	0.221449	0.512828	0.994208	-0.289115	0.578966	1.15595	0.748926	1.78419
siriex	finn-b-M13_THORACISPINEPAIN	THORACISPINEPAIN	Eubacteriumfissicatenagroup	Inverse variance weighted	9	0.021061	0.101695	0.835932	0.994208	-0.178261	0.220384	1.02128	0.836724	1.24655
sNmkPy	finn-b-M13_THORACISPINEPAIN	THORACISPINEPAIN	Eubacteriumbrachygroup	Inverse variance weighted	11	-0.185569	0.0909154	0.0412395	0.994208	-0.363763	-0.00737454	0.830632	0.695056	0.992653
sNRSec	finn-b-M13_THORACISPINEPAIN	THORACISPINEPAIN	Coprococcus1	Inverse variance weighted	14	-0.090008	0.168792	0.593862	0.994208	-0.420841	0.240825	0.913924	0.656495	1.2723
sP6x1t	finn-b-M13_THORACISPINEPAIN	THORACISPINEPAIN	Ruminococcustorquesgroup	Inverse variance weighted	13	-0.0987714	0.180653	0.584554	0.994208	-0.452852	0.255309	0.90595	0.635812	1.29086
SWi0oa	finn-b-M13_THORACISPINEPAIN	THORACISPINEPAIN	Bacteroides	Inverse variance weighted	12	-0.0606127	0.174299	0.728027	0.994208	-0.402239	0.281013	0.941188	0.668821	1.32447
T2GLoS	finn-b-M13_THORACISPINEPAIN	THORACISPINEPAIN	Prevotella7	Inverse variance weighted	12	0.017408	0.0907678	0.847909	0.994208	-0.160497	0.195313	1.01756	0.851721	1.21569
t2yqwa	finn-b-M13_THORACISPINEPAIN	THORACISPINEPAIN	Paraprevotella	Inverse variance weighted	13	-0.0540768	0.12226	0.658264	0.994208	-0.293705	0.185552	0.947359	0.745496	1.20388
T8gUQD	finn-b-M13_THORACISPINEPAIN	THORACISPINEPAIN	Coprobacter	Inverse variance weighted	13	0.05451	0.103813	0.59953	0.994208	-0.148964	0.257984	1.05602	0.8616	1.29432
t8psDi	finn-b-M13_THORACISPINEPAIN	THORACISPINEPAIN	Oscillospira	Inverse variance weighted	9	0.0253148	0.184958	0.891135	0.994208	-0.337202	0.387832	1.02564	0.713764	1.47378
tQg2e0	finn-b-M13_THORACISPINEPAIN	THORACISPINEPAIN	RuminococcaceaeUCG010	Inverse variance weighted	8	0.00326525	0.176567	0.985246	0.994208	-0.342806	0.349337	1.00327	0.709776	1.41813
TsNF0o	finn-b-M13_THORACISPINEPAIN	THORACISPINEPAIN	Enterorhabdus	Inverse variance weighted	7	-0.145422	0.157331	0.355326	0.994208	-0.45379	0.162946	0.864657	0.635216	1.17697
tT4zPC	finn-b-M13_THORACISPINEPAIN	THORACISPINEPAIN	Sellimonas	Inverse variance weighted	10	-0.102784	0.0804346	0.2013	0.994208	-0.260436	0.0548681	0.902322	0.770716	1.0564
tTCzlc	finn-b-M13_THORACISPINEPAIN	THORACISPINEPAIN	Coprococcus2	Inverse variance weighted	9	-0.0225776	0.206897	0.913103	0.994208	-0.428095	0.38294	0.977675	0.65175	1.46659
TZDA7a	finn-b-M13_THORACISPINEPAIN	THORACISPINEPAIN	LachnospiraceaeNC2004group	Inverse variance weighted	10	-0.109775	0.116602	0.346474	0.994208	-0.338314	0.118764	0.896036	0.712972	1.1261
U2tphf	finn-b-M13_THORACISPINEPAIN	THORACISPINEPAIN	Romboutsia	Inverse variance weighted	14	-0.161928	0.144024	0.260881	0.994208	-0.444215	0.120359	0.850503	0.641328	1.1279
uDXlPH	finn-b-M13_THORACISPINEPAIN	THORACISPINEPAIN	Eubacteriumhalliigroup	Inverse variance weighted	16	-0.264092	0.164899	0.109257	0.994208	-0.587293	0.0591089	0.767903	0.55583	1.06089
uftS0k	finn-b-M13_THORACISPINEPAIN	THORACISPINEPAIN	Roseburia	Inverse variance weighted	16	0.183349	0.151951	0.227572	0.994208	-0.114474	0.481173	1.20123	0.891835	1.61797
UkqAqD	finn-b-M13_THORACISPINEPAIN	THORACISPINEPAIN	Methanobrevibacter	Inverse variance weighted	8	-0.111502	0.108031	0.302011	0.994208	-0.323243	0.100239	0.894489	0.723798	1.10543
UoCQqh	finn-b-M13_THORACISPINEPAIN	THORACISPINEPAIN	LachnospiraceaeND3007group	Inverse variance weighted	3	-0.0803083	0.347625	0.817299	0.994208	-0.761654	0.601037	0.922832	0.466894	1.82401
V5Zz88	finn-b-M13_THORACISPINEPAIN	THORACISPINEPAIN	Sutterella	Inverse variance weighted	12	-0.408732	0.215207	0.0575316	0.994208	-0.830537	0.0130738	0.664493	0.435815	1.01316
vncQ3y	finn-b-M13_THORACISPINEPAIN	THORACISPINEPAIN	Tyzzerella3	Inverse variance weighted	14	0.137893	0.0926201	0.136539	0.994208	-0.0436424	0.319428	1.14785	0.957296	1.37634
vyg5z0	finn-b-M13_THORACISPINEPAIN	THORACISPINEPAIN	LachnospiraceaeNK4A136group	Inverse variance weighted	15	-0.104408	0.134484	0.437538	0.994208	-0.367996	0.159181	0.900858	0.69212	1.17255
wadVe9	finn-b-M13_THORACISPINEPAIN	THORACISPINEPAIN	Haemophilus	Inverse variance weighted	13	-0.0899931	0.122301	0.461831	0.994208	-0.329702	0.149716	0.913937	0.719138	1.1615
WkUYcj	finn-b-M13_THORACISPINEPAIN	THORACISPINEPAIN	Anaerofilum	Inverse variance weighted	12	-0.0155345	0.132134	0.906411	0.994208	-0.274516	0.243447	0.984586	0.75994	1.27564
wOUNqC	finn-b-M13_THORACISPINEPAIN	THORACISPINEPAIN	Phascolarctobacterium	Inverse variance weighted	11	-0.2165	0.1484	0.144593	0.994208	-0.507364	0.0743637	0.805332	0.60208	1.0772
WYtm1j	finn-b-M13_THORACISPINEPAIN	THORACISPINEPAIN	Ruminococcusgauvreauiigroup	Inverse variance weighted	13	0.0174533	0.206872	0.932764	0.994208	-0.388017	0.422923	1.01761	0.678401	1.52642
x6iar4	finn-b-M13_THORACISPINEPAIN	THORACISPINEPAIN	Peptococcus	Inverse variance weighted	16	0.0268102	0.0844857	0.75099	0.994208	-0.138782	0.192402	1.02717	0.870418	1.21216
xeVWoH	finn-b-M13_THORACISPINEPAIN	THORACISPINEPAIN	Bilophila	Inverse variance weighted	16	-0.092627	0.14877	0.533535	0.994208	-0.384216	0.198962	0.911533	0.680984	1.22014
XHxwWi	finn-b-M13_THORACISPINEPAIN	THORACISPINEPAIN	Turicibacter	Inverse variance weighted	13	0.0970527	0.135886	0.475091	0.994208	-0.169284	0.36339	1.10192	0.844269	1.4382
xmsIxm	finn-b-M13_THORACISPINEPAIN	THORACISPINEPAIN	ChristensenellaceaeR.7group	Inverse variance weighted	11	0.190409	0.190345	0.317148	0.994208	-0.182667	0.563485	1.20974	0.833045	1.75678
Y5o6bE	finn-b-M13_THORACISPINEPAIN	THORACISPINEPAIN	Clostridiumsensustricto1	Inverse variance weighted	9	0.183593	0.166144	0.26915	0.994208	-0.142049	0.509235	1.20153	0.867579	1.66402
Yp25Kh	finn-b-M13_THORACISPINEPAIN	THORACISPINEPAIN	Intestinibacter	Inverse variance weighted	15	0.00118455	0.148875	0.993652	0.994208	-0.29061	0.292979	1.00119	0.747807	1.34041
YPYXZ4	finn-b-M13_THORACISPINEPAIN	THORACISPINEPAIN	Marvinbryantia	Inverse variance weighted	10	-0.0976674	0.167149	0.559009	0.994208	-0.425279	0.229944	0.90695	0.653587	1.25853
ys4OzP	finn-b-M13_THORACISPINEPAIN	THORACISPINEPAIN	Odoribacter	Inverse variance weighted	8	0.0433459	0.222045	0.845227	0.994208	-0.391863	0.478555	1.0443	0.675797	1.61374
yvwrSn	finn-b-M13_THORACISPINEPAIN	THORACISPINEPAIN	Eubacteriumcoprostanoligenesgroup	Inverse variance weighted	13	0.0777407	0.175733	0.658215	0.994208	-0.266696	0.422177	1.08084	0.765906	1.52528
zMb9zv	finn-b-M13_THORACISPINEPAIN	THORACISPINEPAIN	Olsenella	Inverse variance weighted	10	-0.160535	0.0867897	0.0643561	0.994208	-0.330643	0.00957246	0.851688	0.718462	1.00962
ZPJCu8	finn-b-M13_THORACISPINEPAIN	THORACISPINEPAIN	RuminococcaceaeUCG013	Inverse variance weighted	14	-0.081912	0.158022	0.604208	0.994208	-0.391635	0.227811	0.921353	0.675951	1.25585
zqelmS	finn-b-M13_THORACISPINEPAIN	THORACISPINEPAIN	Adlercreutzia	Inverse variance weighted	12	-0.140404	0.132697	0.29002	0.994208	-0.400489	0.119682	0.869007	0.669992	1.12714
ZrYzO8	finn-b-M13_THORACISPINEPAIN	THORACISPINEPAIN	Anaerotruncus	Inverse variance weighted	15	-0.0440443	0.158208	0.780709	0.994208	-0.354132	0.266043	0.956912	0.701783	1.30479
ZzQUoM	finn-b-M13_THORACISPINEPAIN	THORACISPINEPAIN	Lachnospira	Inverse variance weighted	7	-0.360261	0.232761	0.121677	0.994208	-0.816473	0.0959507	0.697494	0.441988	1.1007
01riyn	finn-b-M13_THORACISPINEPAIN	THORACISPINEPAIN	Veillonella	MR Egger	9	4.11535	1.50547	0.0291866		1.16463	7.06607	61.2737	3.20473	1171.54
0PO9qT	finn-b-M13_THORACISPINEPAIN	THORACISPINEPAIN	Senegalimassilia	MR Egger	6	0.442371	0.973339	0.673049		-1.46537	2.35011	1.55639	0.230992	10.4868
1EKFtc	finn-b-M13_THORACISPINEPAIN	THORACISPINEPAIN	RuminococcaceaeUCG011	MR Egger	8	0.226182	0.476457	0.651775		-0.707675	1.16004	1.2538	0.492789	3.19005
1jq98F	finn-b-M13_THORACISPINEPAIN	THORACISPINEPAIN	Butyricimonas	MR Egger	16	-0.686305	0.4962	0.188289		-1.65886	0.286247	0.503433	0.190356	1.33142
2HAIoH	finn-b-M13_THORACISPINEPAIN	THORACISPINEPAIN	Oxalobacter	MR Egger	12	0.355856	0.445305	0.442783		-0.516942	1.22865	1.4274	0.596341	3.41662
2mgMWI	finn-b-M13_THORACISPINEPAIN	THORACISPINEPAIN	Subdoligranulum	MR Egger	13	0.198555	0.543058	0.72158		-0.865839	1.26295	1.21964	0.420698	3.53583
3nZ0s7	finn-b-M13_THORACISPINEPAIN	THORACISPINEPAIN	RikenellaceaeRC9gutgroup	MR Egger	12	-0.229136	0.508638	0.661967		-1.22607	0.767794	0.79522	0.293444	2.15501
3UZSC7	finn-b-M13_THORACISPINEPAIN	THORACISPINEPAIN	LachnospiraceaeFCS020group	MR Egger	15	0.218739	0.356641	0.550238		-0.480277	0.917756	1.24451	0.618612	2.50367
4zynY3	finn-b-M13_THORACISPINEPAIN	THORACISPINEPAIN	Prevotella9	MR Egger	18	0.432094	0.293928	0.160934		-0.144005	1.00819	1.54048	0.865884	2.74064
50dz7a	finn-b-M13_THORACISPINEPAIN	THORACISPINEPAIN	FamilyXIIIUCG001	MR Egger	10	0.350617	0.532645	0.528858		-0.693368	1.3946	1.41994	0.49989	4.03337
6N7pKB	finn-b-M13_THORACISPINEPAIN	THORACISPINEPAIN	Catenibacterium	MR Egger	4	0.124198	1.71691	0.948916		-3.24094	3.48933	1.13224	0.0391271	32.7641
84FYML	finn-b-M13_THORACISPINEPAIN	THORACISPINEPAIN	Eubacteriumeligensgroup	MR Egger	9	-0.185626	0.474964	0.707552		-1.11656	0.745304	0.830584	0.327405	2.10708
8PP96M	finn-b-M13_THORACISPINEPAIN	THORACISPINEPAIN	Ruminiclostridium5	MR Egger	14	-0.0625361	0.395792	0.877083		-0.838288	0.713216	0.939379	0.43245	2.04054
9bkNBq	finn-b-M13_THORACISPINEPAIN	THORACISPINEPAIN	Eubacteriumruminantiumgroup	MR Egger	19	0.150258	0.289029	0.609856		-0.416238	0.716755	1.16213	0.659523	2.04778
a4SvRF	finn-b-M13_THORACISPINEPAIN	THORACISPINEPAIN	Streptococcus	MR Egger	16	-0.187397	0.574613	0.749151		-1.31364	0.938843	0.829114	0.26884	2.55702
aAEOlW	finn-b-M13_THORACISPINEPAIN	THORACISPINEPAIN	Lactococcus	MR Egger	11	0.340985	0.44834	0.466383		-0.537762	1.21973	1.40633	0.584054	3.38628
aFpaMc	finn-b-M13_THORACISPINEPAIN	THORACISPINEPAIN	Ruminiclostridium9	MR Egger	13	-0.327965	1.08846	0.768796		-2.46134	1.80541	0.720388	0.0853206	6.08247
AKVzvB	finn-b-M13_THORACISPINEPAIN	THORACISPINEPAIN	RuminococcaceaeNK4A214group	MR Egger	16	-0.313361	0.412506	0.460064		-1.12187	0.495151	0.730986	0.32567	1.64075
Alf0dZ	finn-b-M13_THORACISPINEPAIN	THORACISPINEPAIN	Collinsella	MR Egger	11	0.234021	0.97906	0.816439		-1.68494	2.15298	1.26367	0.185456	8.61047
AnLyYm	finn-b-M13_THORACISPINEPAIN	THORACISPINEPAIN	DefluviitaleaceaeUCG011	MR Egger	10	-0.42922	0.529737	0.44123		-1.4675	0.609064	0.651017	0.2305	1.83871
aONTh6	finn-b-M13_THORACISPINEPAIN	THORACISPINEPAIN	Bifidobacterium	MR Egger	15	-0.0796678	0.331804	0.813993		-0.730004	0.570668	0.923423	0.481907	1.76945
ARI42L	finn-b-M13_THORACISPINEPAIN	THORACISPINEPAIN	Slackia	MR Egger	9	0.165103	0.805221	0.843375		-1.41313	1.74334	1.17952	0.24338	5.71639
axWFDr	finn-b-M13_THORACISPINEPAIN	THORACISPINEPAIN	Eisenbergiella	MR Egger	12	-2.74605	0.7267	0.00360906		-4.17039	-1.32172	0.0641806	0.0154463	0.266676
aYtETG	finn-b-M13_THORACISPINEPAIN	THORACISPINEPAIN	Flavonifractor	MR Egger	8	-0.269985	0.679586	0.704909		-1.60197	1.062	0.763391	0.201498	2.89216
b8Upoc	finn-b-M13_THORACISPINEPAIN	THORACISPINEPAIN	RuminococcaceaeUCG003	MR Egger	14	-0.368306	0.611977	0.558487		-1.56778	0.831169	0.691905	0.208507	2.296
Bk0uzC	finn-b-M13_THORACISPINEPAIN	THORACISPINEPAIN	Eggerthella	MR Egger	10	0.186483	0.868103	0.835285		-1.515	1.88797	1.205	0.219808	6.60592
BtFeyS	finn-b-M13_THORACISPINEPAIN	THORACISPINEPAIN	Parabacteroides	MR Egger	8	0.865621	0.784311	0.312022		-0.67163	2.40287	2.37648	0.510875	11.0549
ch0GP8	finn-b-M13_THORACISPINEPAIN	THORACISPINEPAIN	Butyrivibrio	MR Egger	16	0.287676	0.299396	0.352928		-0.299141	0.874493	1.33333	0.741455	2.39766
CiGkWb	finn-b-M13_THORACISPINEPAIN	THORACISPINEPAIN	Actinomyces	MR Egger	8	-0.03176	0.34458	0.929563		-0.707136	0.643616	0.968739	0.493054	1.90335
CsqtWC	finn-b-M13_THORACISPINEPAIN	THORACISPINEPAIN	Victivallis	MR Egger	12	-0.195329	0.591596	0.748082		-1.35486	0.964199	0.822564	0.257984	2.62269
CSyz6z	finn-b-M13_THORACISPINEPAIN	THORACISPINEPAIN	Fusicatenibacter	MR Egger	18	0.920666	0.699718	0.206794		-0.450781	2.29211	2.51096	0.63713	9.89582
dhCjaG	finn-b-M13_THORACISPINEPAIN	THORACISPINEPAIN	Parasutterella	MR Egger	16	-0.372156	0.330715	0.279382		-1.02036	0.276046	0.689247	0.360466	1.31791
dT0WbV	finn-b-M13_THORACISPINEPAIN	THORACISPINEPAIN	Desulfovibrio	MR Egger	10	-0.720106	0.421778	0.126149		-1.54679	0.106579	0.486701	0.21293	1.11247
EBo6dA	finn-b-M13_THORACISPINEPAIN	THORACISPINEPAIN	Holdemanella	MR Egger	14	-0.0795962	0.385008	0.83968		-0.834211	0.675019	0.923489	0.434217	1.96407
eL4El9	finn-b-M13_THORACISPINEPAIN	THORACISPINEPAIN	Lachnoclostridium	MR Egger	14	-0.263781	0.569464	0.651502		-1.37993	0.852368	0.768142	0.251596	2.34519
EpnoZi	finn-b-M13_THORACISPINEPAIN	THORACISPINEPAIN	Oscillibacter	MR Egger	16	-0.0536895	0.359957	0.883558		-0.759205	0.651827	0.947726	0.468038	1.91904
EX22qO	finn-b-M13_THORACISPINEPAIN	THORACISPINEPAIN	Alistipes	MR Egger	13	0.960622	0.922976	0.32031		-0.84841	2.76966	2.61332	0.428095	15.9531
F622dN	finn-b-M13_THORACISPINEPAIN	THORACISPINEPAIN	FamilyXIIIAD3011group	MR Egger	15	-1.48969	0.714572	0.05738		-2.89025	-0.0891257	0.225443	0.0555625	0.914731
FYMnhy	finn-b-M13_THORACISPINEPAIN	THORACISPINEPAIN	RuminococcaceaeUCG009	MR Egger	14	0.466656	0.414054	0.281757		-0.344889	1.2782	1.59465	0.708299	3.59018
g65Nyz	finn-b-M13_THORACISPINEPAIN	THORACISPINEPAIN	Holdemania	MR Egger	17	0.239078	0.343185	0.496681		-0.433565	0.911721	1.27008	0.648194	2.4886
ggWOlL	finn-b-M13_THORACISPINEPAIN	THORACISPINEPAIN	LachnospiraceaeUCG001	MR Egger	15	-0.675753	0.546626	0.238246		-1.74714	0.395635	0.508773	0.174272	1.48533
gmtDHI	finn-b-M13_THORACISPINEPAIN	THORACISPINEPAIN	CandidatusSoleaferrea	MR Egger	13	1.05431	0.474048	0.0480227		0.125179	1.98345	2.87	1.13335	7.26775
goia82	finn-b-M13_THORACISPINEPAIN	THORACISPINEPAIN	Dialister	MR Egger	12	0.114749	0.794686	0.888057		-1.44284	1.67233	1.12159	0.236257	5.32458
gSplui	finn-b-M13_THORACISPINEPAIN	THORACISPINEPAIN	Allisonella	MR Egger	9	-0.60941	0.650275	0.379875		-1.88395	0.665128	0.543671	0.151989	1.94474
HBdfpn	finn-b-M13_THORACISPINEPAIN	THORACISPINEPAIN	Coprococcus3	MR Egger	9	1.14647	1.17419	0.361399		-1.15495	3.44789	3.14707	0.315074	31.434
hiwGWP	finn-b-M13_THORACISPINEPAIN	THORACISPINEPAIN	Intestinimonas	MR Egger	18	0.494672	0.329575	0.152847		-0.151295	1.14064	1.63996	0.859594	3.12877
HKutdD	finn-b-M13_THORACISPINEPAIN	THORACISPINEPAIN	Eubacteriumoxidoreducensgroup	MR Egger	6	-0.0043345	0.666326	0.995121		-1.31033	1.30166	0.995675	0.26973	3.67541
hwyCEA	finn-b-M13_THORACISPINEPAIN	THORACISPINEPAIN	Eubacteriumrectalegroup	MR Egger	12	0.117262	0.538251	0.831922		-0.937711	1.17223	1.12441	0.391523	3.2292
IH1vad	finn-b-M13_THORACISPINEPAIN	THORACISPINEPAIN	Ruminococcusgnavusgroup	MR Egger	12	-0.208788	0.607367	0.738145		-1.39923	0.981651	0.811567	0.246787	2.66886
IhiKd5	finn-b-M13_THORACISPINEPAIN	THORACISPINEPAIN	Eubacteriumnodatumgroup	MR Egger	11	-0.503571	0.370392	0.207052		-1.22954	0.222397	0.604368	0.292427	1.24907
ihXNMs	finn-b-M13_THORACISPINEPAIN	THORACISPINEPAIN	Akkermansia	MR Egger	12	0.670688	0.51148	0.219076		-0.331813	1.67319	1.95558	0.717622	5.32914
iSDxQP	finn-b-M13_THORACISPINEPAIN	THORACISPINEPAIN	RuminococcaceaeUCG005	MR Egger	17	0.102955	0.404228	0.802417		-0.689333	0.895243	1.10844	0.501911	2.44793
K4SvdD	finn-b-M13_THORACISPINEPAIN	THORACISPINEPAIN	RuminococcaceaeUCG014	MR Egger	18	-0.0286845	0.364323	0.938221		-0.742757	0.685388	0.971723	0.4758	1.98454
kDakDn	finn-b-M13_THORACISPINEPAIN	THORACISPINEPAIN	Lactobacillus	MR Egger	9	0.21098	0.307227	0.514355		-0.391185	0.813145	1.23489	0.676255	2.25499
kfHjZE	finn-b-M13_THORACISPINEPAIN	THORACISPINEPAIN	Gordonibacter	MR Egger	14	-0.251443	0.329906	0.460679		-0.898058	0.395172	0.777678	0.40736	1.48464
KxvHeg	finn-b-M13_THORACISPINEPAIN	THORACISPINEPAIN	Anaerostipes	MR Egger	15	0.746145	0.582823	0.222839		-0.396189	1.88848	2.10885	0.67288	6.60931
LHjESt	finn-b-M13_THORACISPINEPAIN	THORACISPINEPAIN	Blautia	MR Egger	13	-0.359285	0.520805	0.504573		-1.38006	0.661493	0.698175	0.251563	1.93768
LhoJ8E	finn-b-M13_THORACISPINEPAIN	THORACISPINEPAIN	Faecalibacterium	MR Egger	13	-0.276819	0.324083	0.411231		-0.912021	0.358383	0.758192	0.401711	1.43101
lKEfff	finn-b-M13_THORACISPINEPAIN	THORACISPINEPAIN	Ruminococcus1	MR Egger	13	-0.346703	0.406358	0.411744		-1.14316	0.449758	0.707016	0.318809	1.56793
lre9vb	finn-b-M13_THORACISPINEPAIN	THORACISPINEPAIN	LachnospiraceaeUCG004	MR Egger	13	-0.655574	0.678857	0.354945		-1.98613	0.674986	0.519144	0.137225	1.96401
LSz19w	finn-b-M13_THORACISPINEPAIN	THORACISPINEPAIN	Ruminiclostridium6	MR Egger	16	0.010014	0.428679	0.981693		-0.830196	0.850224	1.01006	0.435964	2.34017
LYQByl	finn-b-M13_THORACISPINEPAIN	THORACISPINEPAIN	Erysipelatoclostridium	MR Egger	16	-0.609389	0.453272	0.200191		-1.4978	0.279023	0.543683	0.223621	1.32184
LzqaC6	finn-b-M13_THORACISPINEPAIN	THORACISPINEPAIN	Eubacteriumventriosumgroup	MR Egger	16	-0.202181	0.609874	0.745168		-1.39753	0.993173	0.816947	0.247206	2.69979
mGJkme	finn-b-M13_THORACISPINEPAIN	THORACISPINEPAIN	Barnesiella	MR Egger	16	0.522782	0.596367	0.395491		-0.646097	1.69166	1.68671	0.524087	5.42849
mxmKV9	finn-b-M13_THORACISPINEPAIN	THORACISPINEPAIN	Eubacteriumxylanophilumgroup	MR Egger	11	0.284368	0.505979	0.587827		-0.707351	1.27609	1.32892	0.492948	3.5826
n5q7LD	finn-b-M13_THORACISPINEPAIN	THORACISPINEPAIN	Howardella	MR Egger	10	0.438862	0.351837	0.247548		-0.250739	1.12846	1.55094	0.778225	3.0909
NhCrdh	finn-b-M13_THORACISPINEPAIN	THORACISPINEPAIN	LachnospiraceaeUCG008	MR Egger	12	-0.862828	0.561826	0.155611		-1.96401	0.238352	0.421967	0.140295	1.26916
nkgbLr	finn-b-M13_THORACISPINEPAIN	THORACISPINEPAIN	Escherichia.Shigella	MR Egger	15	0.524226	0.488182	0.302425		-0.43261	1.48106	1.68915	0.648813	4.39762
NLYGWN	finn-b-M13_THORACISPINEPAIN	THORACISPINEPAIN	LachnospiraceaeUCG010	MR Egger	12	-1.28248	0.498193	0.0276877		-2.25894	-0.30602	0.277349	0.104461	0.736372
osBGcO	finn-b-M13_THORACISPINEPAIN	THORACISPINEPAIN	RuminococcaceaeUCG004	MR Egger	12	-1.55803	0.993208	0.147793		-3.50472	0.388658	0.210551	0.0300553	1.475
pBQfi6	finn-b-M13_THORACISPINEPAIN	THORACISPINEPAIN	Hungatella	MR Egger	5	0.742518	0.92218	0.47962		-1.06496	2.54999	2.10122	0.344743	12.807
PexAXD	finn-b-M13_THORACISPINEPAIN	THORACISPINEPAIN	Ruminococcus2	MR Egger	15	-0.300835	0.314148	0.355725		-0.916566	0.314896	0.7402	0.39989	1.37012
poeCpa	finn-b-M13_THORACISPINEPAIN	THORACISPINEPAIN	Clostridiuminnocuumgroup	MR Egger	11	-0.478465	0.451026	0.316401		-1.36248	0.405546	0.619734	0.256026	1.50012
QlAx5N	finn-b-M13_THORACISPINEPAIN	THORACISPINEPAIN	Alloprevotella	MR Egger	7	-0.349631	0.928254	0.721885		-2.16901	1.46975	0.704948	0.114291	4.34813
Qp9IGk	finn-b-M13_THORACISPINEPAIN	THORACISPINEPAIN	Terrisporobacter	MR Egger	5	-0.417755	0.64774	0.56489		-1.68733	0.851815	0.658523	0.185014	2.3439
QW0qeE	finn-b-M13_THORACISPINEPAIN	THORACISPINEPAIN	ErysipelotrichaceaeUCG003	MR Egger	17	0.410627	0.385545	0.303695		-0.345041	1.1663	1.50776	0.708191	3.21008
qYT9JO	finn-b-M13_THORACISPINEPAIN	THORACISPINEPAIN	RuminococcaceaeUCG002	MR Egger	24	-0.0315092	0.31685	0.921685		-0.652535	0.589517	0.968982	0.520724	1.80312
rSsc73	finn-b-M13_THORACISPINEPAIN	THORACISPINEPAIN	Dorea	MR Egger	12	0.103163	0.576886	0.861644		-1.02753	1.23386	1.10867	0.357889	3.43446
rWkNul	finn-b-M13_THORACISPINEPAIN	THORACISPINEPAIN	Butyricicoccus	MR Egger	9	0.549935	0.444338	0.255746		-0.320967	1.42084	1.73314	0.725447	4.14058
siriex	finn-b-M13_THORACISPINEPAIN	THORACISPINEPAIN	Eubacteriumfissicatenagroup	MR Egger	9	0.21827	0.529786	0.692666		-0.820111	1.25665	1.24392	0.440383	3.51363
sNmkPy	finn-b-M13_THORACISPINEPAIN	THORACISPINEPAIN	Eubacteriumbrachygroup	MR Egger	11	-0.466532	0.328855	0.189687		-1.11109	0.178024	0.627174	0.329201	1.19485
sNRSec	finn-b-M13_THORACISPINEPAIN	THORACISPINEPAIN	Coprococcus1	MR Egger	14	-0.833198	0.400375	0.0595125		-1.61793	-0.0484637	0.434657	0.198308	0.952692
sP6x1t	finn-b-M13_THORACISPINEPAIN	THORACISPINEPAIN	Ruminococcustorquesgroup	MR Egger	13	0.163559	0.65634	0.807799		-1.12287	1.44999	1.17769	0.325345	4.26306
SWi0oa	finn-b-M13_THORACISPINEPAIN	THORACISPINEPAIN	Bacteroides	MR Egger	12	-1.19357	0.925118	0.226022		-3.0068	0.619659	0.303136	0.0494494	1.85829
T2GLoS	finn-b-M13_THORACISPINEPAIN	THORACISPINEPAIN	Prevotella7	MR Egger	12	0.492258	0.555726	0.39653		-0.596965	1.58148	1.63601	0.55048	4.86215
t2yqwa	finn-b-M13_THORACISPINEPAIN	THORACISPINEPAIN	Paraprevotella	MR Egger	13	-0.254073	0.480339	0.607352		-1.19554	0.687392	0.775635	0.302541	1.98852
T8gUQD	finn-b-M13_THORACISPINEPAIN	THORACISPINEPAIN	Coprobacter	MR Egger	13	0.0542349	0.32619	0.870963		-0.585097	0.693567	1.05573	0.557052	2.00084
t8psDi	finn-b-M13_THORACISPINEPAIN	THORACISPINEPAIN	Oscillospira	MR Egger	9	-0.323346	0.848585	0.714473		-1.98657	1.33988	0.723723	0.137165	3.81859
tQg2e0	finn-b-M13_THORACISPINEPAIN	THORACISPINEPAIN	RuminococcaceaeUCG010	MR Egger	8	0.453117	0.543739	0.436566		-0.612612	1.51885	1.57321	0.541933	4.56695
TsNF0o	finn-b-M13_THORACISPINEPAIN	THORACISPINEPAIN	Enterorhabdus	MR Egger	7	0.0200141	0.457347	0.966789		-0.876387	0.916415	1.02022	0.416284	2.50031
tT4zPC	finn-b-M13_THORACISPINEPAIN	THORACISPINEPAIN	Sellimonas	MR Egger	10	-0.310685	0.491771	0.545165		-1.27456	0.653187	0.732945	0.279555	1.92166
tTCzlc	finn-b-M13_THORACISPINEPAIN	THORACISPINEPAIN	Coprococcus2	MR Egger	9	-1.27825	1.04767	0.261933		-3.33168	0.77517	0.278523	0.0357331	2.17096
TZDA7a	finn-b-M13_THORACISPINEPAIN	THORACISPINEPAIN	LachnospiraceaeNC2004group	MR Egger	10	-0.290634	0.486633	0.566865		-1.24444	0.663166	0.747789	0.288104	1.94093
U2tphf	finn-b-M13_THORACISPINEPAIN	THORACISPINEPAIN	Romboutsia	MR Egger	14	-0.36381	0.413225	0.395924		-1.17373	0.446111	0.695023	0.309211	1.56222
uDXlPH	finn-b-M13_THORACISPINEPAIN	THORACISPINEPAIN	Eubacteriumhalliigroup	MR Egger	16	-0.498665	0.344289	0.169533		-1.17347	0.176141	0.607341	0.309291	1.19261
uftS0k	finn-b-M13_THORACISPINEPAIN	THORACISPINEPAIN	Roseburia	MR Egger	16	0.44217	0.43881	0.330719		-0.417898	1.30224	1.55608	0.658429	3.67752
UkqAqD	finn-b-M13_THORACISPINEPAIN	THORACISPINEPAIN	Methanobrevibacter	MR Egger	8	0.115247	0.435532	0.800164		-0.738396	0.96889	1.12215	0.47788	2.63502
UoCQqh	finn-b-M13_THORACISPINEPAIN	THORACISPINEPAIN	LachnospiraceaeND3007group	MR Egger	3	-2.90094	5.8505	0.706953		-14.3679	8.56604	0.0549716	5.75564e-07	5250.29
V5Zz88	finn-b-M13_THORACISPINEPAIN	THORACISPINEPAIN	Sutterella	MR Egger	12	-0.0175841	0.970024	0.985894		-1.91883	1.88366	0.98257	0.146778	6.57755
vncQ3y	finn-b-M13_THORACISPINEPAIN	THORACISPINEPAIN	Tyzzerella3	MR Egger	14	-0.495744	0.531942	0.369734		-1.53835	0.546863	0.609118	0.214735	1.72782
vyg5z0	finn-b-M13_THORACISPINEPAIN	THORACISPINEPAIN	LachnospiraceaeNK4A136group	MR Egger	15	-0.0139016	0.278262	0.960915		-0.559295	0.531491	0.986195	0.571612	1.70147
wadVe9	finn-b-M13_THORACISPINEPAIN	THORACISPINEPAIN	Haemophilus	MR Egger	13	-0.383418	0.297699	0.224202		-0.966909	0.200072	0.681528	0.380257	1.22149
WkUYcj	finn-b-M13_THORACISPINEPAIN	THORACISPINEPAIN	Anaerofilum	MR Egger	12	0.054173	0.64531	0.934754		-1.21063	1.31898	1.05567	0.298008	3.7396
wOUNqC	finn-b-M13_THORACISPINEPAIN	THORACISPINEPAIN	Phascolarctobacterium	MR Egger	11	-0.405994	0.585602	0.505622		-1.55377	0.741786	0.666314	0.211448	2.09968
WYtm1j	finn-b-M13_THORACISPINEPAIN	THORACISPINEPAIN	Ruminococcusgauvreauiigroup	MR Egger	13	-0.766154	0.904266	0.414901		-2.53852	1.00621	0.464797	0.0789835	2.73521
x6iar4	finn-b-M13_THORACISPINEPAIN	THORACISPINEPAIN	Peptococcus	MR Egger	16	0.0663237	0.321809	0.839683		-0.564423	0.69707	1.06857	0.568688	2.00786
xeVWoH	finn-b-M13_THORACISPINEPAIN	THORACISPINEPAIN	Bilophila	MR Egger	16	0.417491	0.611081	0.505629		-0.780227	1.61521	1.51815	0.458302	5.02894
XHxwWi	finn-b-M13_THORACISPINEPAIN	THORACISPINEPAIN	Turicibacter	MR Egger	13	0.0516009	0.600699	0.933088		-1.12577	1.22897	1.05296	0.324403	3.41771
xmsIxm	finn-b-M13_THORACISPINEPAIN	THORACISPINEPAIN	ChristensenellaceaeR.7group	MR Egger	11	-0.909369	0.592293	0.159074		-2.07026	0.251526	0.402778	0.126152	1.28599
Y5o6bE	finn-b-M13_THORACISPINEPAIN	THORACISPINEPAIN	Clostridiumsensustricto1	MR Egger	9	0.178479	0.431238	0.691352		-0.666748	1.02371	1.1954	0.513375	2.78349
Yp25Kh	finn-b-M13_THORACISPINEPAIN	THORACISPINEPAIN	Intestinibacter	MR Egger	15	0.236932	0.498765	0.642643		-0.740647	1.21451	1.26735	0.476805	3.36864
YPYXZ4	finn-b-M13_THORACISPINEPAIN	THORACISPINEPAIN	Marvinbryantia	MR Egger	10	-0.322427	0.687413	0.651555		-1.66976	1.0249	0.724389	0.188293	2.78683
ys4OzP	finn-b-M13_THORACISPINEPAIN	THORACISPINEPAIN	Odoribacter	MR Egger	8	1.2644	0.619498	0.0873233		0.05018	2.47861	3.54095	1.05146	11.9247
yvwrSn	finn-b-M13_THORACISPINEPAIN	THORACISPINEPAIN	Eubacteriumcoprostanoligenesgroup	MR Egger	13	-0.924753	0.690372	0.207426		-2.27788	0.428376	0.396629	0.102501	1.53476
zMb9zv	finn-b-M13_THORACISPINEPAIN	THORACISPINEPAIN	Olsenella	MR Egger	10	0.281692	0.277708	0.340111		-0.262617	0.826	1.32537	0.769037	2.28416
ZPJCu8	finn-b-M13_THORACISPINEPAIN	THORACISPINEPAIN	RuminococcaceaeUCG013	MR Egger	14	-0.0994968	0.481568	0.839779		-1.04337	0.844377	0.905293	0.352265	2.32653
zqelmS	finn-b-M13_THORACISPINEPAIN	THORACISPINEPAIN	Adlercreutzia	MR Egger	12	-0.763857	0.647656	0.26553		-2.03326	0.505548	0.465866	0.130908	1.65789
ZrYzO8	finn-b-M13_THORACISPINEPAIN	THORACISPINEPAIN	Anaerotruncus	MR Egger	15	0.385952	0.470984	0.427293		-0.537177	1.30908	1.47101	0.584396	3.70277
ZzQUoM	finn-b-M13_THORACISPINEPAIN	THORACISPINEPAIN	Lachnospira	MR Egger	7	-1.00245	1.26636	0.464475		-3.48452	1.47962	0.36698	0.0306686	4.39128
01riyn	finn-b-M13_THORACISPINEPAIN	THORACISPINEPAIN	Veillonella	Simple mode	9	-0.290535	0.380265	0.466781		-1.03585	0.454784	0.747863	0.354923	1.57583
0PO9qT	finn-b-M13_THORACISPINEPAIN	THORACISPINEPAIN	Senegalimassilia	Simple mode	6	0.0376196	0.285453	0.90029		-0.521869	0.597108	1.03834	0.593411	1.81686
1EKFtc	finn-b-M13_THORACISPINEPAIN	THORACISPINEPAIN	RuminococcaceaeUCG011	Simple mode	8	-0.264904	0.192874	0.211982		-0.642936	0.113129	0.76728	0.525746	1.11978
1jq98F	finn-b-M13_THORACISPINEPAIN	THORACISPINEPAIN	Butyricimonas	Simple mode	16	0.250598	0.319163	0.444578		-0.374962	0.876158	1.28479	0.687316	2.40166
2HAIoH	finn-b-M13_THORACISPINEPAIN	THORACISPINEPAIN	Oxalobacter	Simple mode	12	-0.0272614	0.197589	0.892757		-0.414537	0.360014	0.973107	0.660646	1.43335
2mgMWI	finn-b-M13_THORACISPINEPAIN	THORACISPINEPAIN	Subdoligranulum	Simple mode	13	0.211587	0.42576	0.628194		-0.622902	1.04608	1.23564	0.536386	2.84646
3nZ0s7	finn-b-M13_THORACISPINEPAIN	THORACISPINEPAIN	RikenellaceaeRC9gutgroup	Simple mode	12	0.00360198	0.171287	0.983599		-0.33212	0.339324	1.00361	0.717401	1.404
3UZSC7	finn-b-M13_THORACISPINEPAIN	THORACISPINEPAIN	LachnospiraceaeFCS020group	Simple mode	15	-0.209312	0.319084	0.522474		-0.834718	0.416093	0.811142	0.433997	1.51603
4zynY3	finn-b-M13_THORACISPINEPAIN	THORACISPINEPAIN	Prevotella9	Simple mode	18	0.00859126	0.278007	0.975707		-0.536302	0.553485	1.00863	0.584907	1.7393
50dz7a	finn-b-M13_THORACISPINEPAIN	THORACISPINEPAIN	FamilyXIIIUCG001	Simple mode	10	-0.0646442	0.339807	0.853344		-0.730665	0.601377	0.937401	0.481588	1.82463
6N7pKB	finn-b-M13_THORACISPINEPAIN	THORACISPINEPAIN	Catenibacterium	Simple mode	4	0.0598092	0.227617	0.809745		-0.386319	0.505938	1.06163	0.679554	1.65854
84FYML	finn-b-M13_THORACISPINEPAIN	THORACISPINEPAIN	Eubacteriumeligensgroup	Simple mode	9	0.138265	0.27856	0.632992		-0.407713	0.684244	1.14828	0.66517	1.98227
8PP96M	finn-b-M13_THORACISPINEPAIN	THORACISPINEPAIN	Ruminiclostridium5	Simple mode	14	0.402582	0.353891	0.275826		-0.291045	1.09621	1.49568	0.747482	2.9928
9bkNBq	finn-b-M13_THORACISPINEPAIN	THORACISPINEPAIN	Eubacteriumruminantiumgroup	Simple mode	19	-0.0827107	0.196304	0.678496		-0.467467	0.302046	0.920617	0.626587	1.35262
a4SvRF	finn-b-M13_THORACISPINEPAIN	THORACISPINEPAIN	Streptococcus	Simple mode	16	-0.0805269	0.321991	0.80591		-0.711629	0.550576	0.92263	0.490844	1.73425
aAEOlW	finn-b-M13_THORACISPINEPAIN	THORACISPINEPAIN	Lactococcus	Simple mode	11	0.316739	0.210325	0.162998		-0.0954989	0.728976	1.37264	0.908919	2.07296
aFpaMc	finn-b-M13_THORACISPINEPAIN	THORACISPINEPAIN	Ruminiclostridium9	Simple mode	13	0.29589	0.410774	0.485121		-0.509226	1.10101	1.34432	0.600961	3.00719
AKVzvB	finn-b-M13_THORACISPINEPAIN	THORACISPINEPAIN	RuminococcaceaeNK4A214group	Simple mode	16	-0.102894	0.380928	0.790754		-0.849513	0.643725	0.902223	0.427623	1.90356
Alf0dZ	finn-b-M13_THORACISPINEPAIN	THORACISPINEPAIN	Collinsella	Simple mode	11	0.595443	0.44532	0.210806		-0.277385	1.46827	1.81383	0.757763	4.34172
AnLyYm	finn-b-M13_THORACISPINEPAIN	THORACISPINEPAIN	DefluviitaleaceaeUCG011	Simple mode	10	-0.0714623	0.256663	0.786975		-0.574523	0.431598	0.931031	0.562974	1.53972
aONTh6	finn-b-M13_THORACISPINEPAIN	THORACISPINEPAIN	Bifidobacterium	Simple mode	15	-0.0646709	0.260385	0.807457		-0.575025	0.445684	0.937376	0.562691	1.56156
ARI42L	finn-b-M13_THORACISPINEPAIN	THORACISPINEPAIN	Slackia	Simple mode	9	-0.0567766	0.28174	0.845321		-0.608986	0.495433	0.944805	0.543902	1.64121
axWFDr	finn-b-M13_THORACISPINEPAIN	THORACISPINEPAIN	Eisenbergiella	Simple mode	12	0.202846	0.277371	0.479875		-0.340801	0.746493	1.22488	0.7112	2.10959
aYtETG	finn-b-M13_THORACISPINEPAIN	THORACISPINEPAIN	Flavonifractor	Simple mode	8	0.0930842	0.305317	0.769325		-0.505337	0.691505	1.09755	0.603302	1.99672
b8Upoc	finn-b-M13_THORACISPINEPAIN	THORACISPINEPAIN	RuminococcaceaeUCG003	Simple mode	14	0.216847	0.378412	0.576392		-0.52484	0.958534	1.24215	0.59165	2.60787
Bk0uzC	finn-b-M13_THORACISPINEPAIN	THORACISPINEPAIN	Eggerthella	Simple mode	10	-0.176487	0.280613	0.545023		-0.726489	0.373515	0.83821	0.483604	1.45283
BtFeyS	finn-b-M13_THORACISPINEPAIN	THORACISPINEPAIN	Parabacteroides	Simple mode	8	-0.15688	0.43964	0.731728		-1.01858	0.704815	0.854806	0.361109	2.02347
ch0GP8	finn-b-M13_THORACISPINEPAIN	THORACISPINEPAIN	Butyrivibrio	Simple mode	16	-0.22836	0.165134	0.186943		-0.552023	0.0953019	0.795837	0.575784	1.09999
CiGkWb	finn-b-M13_THORACISPINEPAIN	THORACISPINEPAIN	Actinomyces	Simple mode	8	-0.0552051	0.245329	0.828388		-0.53605	0.42564	0.946291	0.585055	1.53057
CsqtWC	finn-b-M13_THORACISPINEPAIN	THORACISPINEPAIN	Victivallis	Simple mode	12	0.0546258	0.195896	0.785532		-0.32933	0.438582	1.05615	0.719405	1.55051
CSyz6z	finn-b-M13_THORACISPINEPAIN	THORACISPINEPAIN	Fusicatenibacter	Simple mode	18	-0.581389	0.501622	0.262471		-1.56457	0.40179	0.559121	0.209178	1.4945
dhCjaG	finn-b-M13_THORACISPINEPAIN	THORACISPINEPAIN	Parasutterella	Simple mode	16	-0.0438551	0.283485	0.87912		-0.599486	0.511775	0.957093	0.549094	1.66825
dT0WbV	finn-b-M13_THORACISPINEPAIN	THORACISPINEPAIN	Desulfovibrio	Simple mode	10	-0.0390065	0.345235	0.912522		-0.715666	0.637653	0.961744	0.488866	1.89204
EBo6dA	finn-b-M13_THORACISPINEPAIN	THORACISPINEPAIN	Holdemanella	Simple mode	14	0.1188	0.261066	0.656575		-0.39289	0.630489	1.12614	0.675103	1.87853
eL4El9	finn-b-M13_THORACISPINEPAIN	THORACISPINEPAIN	Lachnoclostridium	Simple mode	14	0.1437	0.396019	0.722541		-0.632498	0.919898	1.15454	0.531263	2.50903
EpnoZi	finn-b-M13_THORACISPINEPAIN	THORACISPINEPAIN	Oscillibacter	Simple mode	16	-0.0543384	0.213378	0.802445		-0.472559	0.363882	0.947112	0.623405	1.43891
EX22qO	finn-b-M13_THORACISPINEPAIN	THORACISPINEPAIN	Alistipes	Simple mode	13	-0.130786	0.465576	0.783563		-1.04331	0.781743	0.877406	0.352285	2.18528
F622dN	finn-b-M13_THORACISPINEPAIN	THORACISPINEPAIN	FamilyXIIIAD3011group	Simple mode	15	-0.0562274	0.442231	0.900634		-0.923001	0.810546	0.945324	0.397325	2.24914
FYMnhy	finn-b-M13_THORACISPINEPAIN	THORACISPINEPAIN	RuminococcaceaeUCG009	Simple mode	14	0.342842	0.282212	0.246032		-0.210293	0.895977	1.40895	0.810347	2.44973
g65Nyz	finn-b-M13_THORACISPINEPAIN	THORACISPINEPAIN	Holdemania	Simple mode	17	0.116159	0.290321	0.694369		-0.452869	0.685188	1.12317	0.635801	1.98414
ggWOlL	finn-b-M13_THORACISPINEPAIN	THORACISPINEPAIN	LachnospiraceaeUCG001	Simple mode	15	0.175881	0.301801	0.569314		-0.415648	0.76741	1.1923	0.659913	2.15418
gmtDHI	finn-b-M13_THORACISPINEPAIN	THORACISPINEPAIN	CandidatusSoleaferrea	Simple mode	13	-0.0987252	0.25532	0.705768		-0.599152	0.401702	0.905992	0.549277	1.49437
goia82	finn-b-M13_THORACISPINEPAIN	THORACISPINEPAIN	Dialister	Simple mode	12	-0.0814197	0.395612	0.840701		-0.856819	0.69398	0.921807	0.42451	2.00167
gSplui	finn-b-M13_THORACISPINEPAIN	THORACISPINEPAIN	Allisonella	Simple mode	9	-0.284388	0.216166	0.224758		-0.708073	0.139297	0.752475	0.492592	1.14947
HBdfpn	finn-b-M13_THORACISPINEPAIN	THORACISPINEPAIN	Coprococcus3	Simple mode	9	0.586437	0.485734	0.26179		-0.365601	1.53848	1.79757	0.693779	4.65749
hiwGWP	finn-b-M13_THORACISPINEPAIN	THORACISPINEPAIN	Intestinimonas	Simple mode	18	-0.00309741	0.288721	0.991565		-0.568991	0.562796	0.996907	0.566096	1.75557
HKutdD	finn-b-M13_THORACISPINEPAIN	THORACISPINEPAIN	Eubacteriumoxidoreducensgroup	Simple mode	6	-0.290673	0.322637	0.408922		-0.923041	0.341695	0.74776	0.397309	1.40733
hwyCEA	finn-b-M13_THORACISPINEPAIN	THORACISPINEPAIN	Eubacteriumrectalegroup	Simple mode	12	-0.0857877	0.390381	0.830088		-0.850934	0.679358	0.917789	0.427016	1.97261
IH1vad	finn-b-M13_THORACISPINEPAIN	THORACISPINEPAIN	Ruminococcusgnavusgroup	Simple mode	12	-0.0261464	0.295383	0.931057		-0.605097	0.552804	0.974192	0.546022	1.73812
IhiKd5	finn-b-M13_THORACISPINEPAIN	THORACISPINEPAIN	Eubacteriumnodatumgroup	Simple mode	11	0.0145363	0.20096	0.943762		-0.379344	0.408417	1.01464	0.68431	1.50443
ihXNMs	finn-b-M13_THORACISPINEPAIN	THORACISPINEPAIN	Akkermansia	Simple mode	12	0.313698	0.384366	0.431737		-0.43966	1.06706	1.36848	0.644255	2.90681
iSDxQP	finn-b-M13_THORACISPINEPAIN	THORACISPINEPAIN	RuminococcaceaeUCG005	Simple mode	17	0.522004	0.282914	0.0836142		-0.0325073	1.07652	1.6854	0.968015	2.93444
K4SvdD	finn-b-M13_THORACISPINEPAIN	THORACISPINEPAIN	RuminococcaceaeUCG014	Simple mode	18	0.0870014	0.298921	0.774533		-0.498883	0.672886	1.0909	0.607208	1.95989
kDakDn	finn-b-M13_THORACISPINEPAIN	THORACISPINEPAIN	Lactobacillus	Simple mode	9	0.239772	0.283435	0.42216		-0.31576	0.795305	1.27096	0.729234	2.21512
kfHjZE	finn-b-M13_THORACISPINEPAIN	THORACISPINEPAIN	Gordonibacter	Simple mode	14	0.0449881	0.17673	0.803047		-0.301403	0.391379	1.04602	0.73978	1.47902
KxvHeg	finn-b-M13_THORACISPINEPAIN	THORACISPINEPAIN	Anaerostipes	Simple mode	15	-0.72025	0.527007	0.193273		-1.75318	0.312683	0.486631	0.173222	1.36709
LHjESt	finn-b-M13_THORACISPINEPAIN	THORACISPINEPAIN	Blautia	Simple mode	13	-0.493828	0.374635	0.212059		-1.22811	0.240457	0.610285	0.292844	1.27183
LhoJ8E	finn-b-M13_THORACISPINEPAIN	THORACISPINEPAIN	Faecalibacterium	Simple mode	13	-0.228679	0.287757	0.442224		-0.792682	0.335324	0.795584	0.452629	1.39839
lKEfff	finn-b-M13_THORACISPINEPAIN	THORACISPINEPAIN	Ruminococcus1	Simple mode	13	0.0810106	0.324306	0.806969		-0.554629	0.71665	1.08438	0.574285	2.04756
lre9vb	finn-b-M13_THORACISPINEPAIN	THORACISPINEPAIN	LachnospiraceaeUCG004	Simple mode	13	0.183418	0.405194	0.658863		-0.610762	0.977599	1.20132	0.542937	2.65807
LSz19w	finn-b-M13_THORACISPINEPAIN	THORACISPINEPAIN	Ruminiclostridium6	Simple mode	16	0.186354	0.306256	0.551967		-0.413909	0.786616	1.20485	0.661061	2.19595
LYQByl	finn-b-M13_THORACISPINEPAIN	THORACISPINEPAIN	Erysipelatoclostridium	Simple mode	16	0.219474	0.266265	0.4227		-0.302406	0.741354	1.24542	0.739038	2.09878
LzqaC6	finn-b-M13_THORACISPINEPAIN	THORACISPINEPAIN	Eubacteriumventriosumgroup	Simple mode	16	0.329777	0.340772	0.348523		-0.338137	0.997691	1.39066	0.713098	2.71201
mGJkme	finn-b-M13_THORACISPINEPAIN	THORACISPINEPAIN	Barnesiella	Simple mode	16	-0.0548362	0.31673	0.864862		-0.675627	0.565955	0.94664	0.508837	1.76113
mxmKV9	finn-b-M13_THORACISPINEPAIN	THORACISPINEPAIN	Eubacteriumxylanophilumgroup	Simple mode	11	0.237501	0.321041	0.47644		-0.39174	0.866742	1.26808	0.67588	2.37915
n5q7LD	finn-b-M13_THORACISPINEPAIN	THORACISPINEPAIN	Howardella	Simple mode	10	0.170107	0.166287	0.33303		-0.155815	0.496029	1.18543	0.855717	1.64219
NhCrdh	finn-b-M13_THORACISPINEPAIN	THORACISPINEPAIN	LachnospiraceaeUCG008	Simple mode	12	0.0601485	0.232426	0.800579		-0.395406	0.515703	1.06199	0.673407	1.67481
nkgbLr	finn-b-M13_THORACISPINEPAIN	THORACISPINEPAIN	Escherichia.Shigella	Simple mode	15	0.357403	0.259235	0.189625		-0.150698	0.865505	1.42961	0.860107	2.37621
NLYGWN	finn-b-M13_THORACISPINEPAIN	THORACISPINEPAIN	LachnospiraceaeUCG010	Simple mode	12	0.156686	0.368994	0.679293		-0.566542	0.879913	1.16963	0.567484	2.41069
osBGcO	finn-b-M13_THORACISPINEPAIN	THORACISPINEPAIN	RuminococcaceaeUCG004	Simple mode	12	-0.230425	0.306511	0.46797		-0.831187	0.370336	0.794196	0.435532	1.44822
pBQfi6	finn-b-M13_THORACISPINEPAIN	THORACISPINEPAIN	Hungatella	Simple mode	5	-0.0396522	0.234608	0.873988		-0.499484	0.420179	0.961124	0.606844	1.52223
PexAXD	finn-b-M13_THORACISPINEPAIN	THORACISPINEPAIN	Ruminococcus2	Simple mode	15	-0.12717	0.291233	0.669016		-0.697987	0.443646	0.880584	0.497586	1.55838
poeCpa	finn-b-M13_THORACISPINEPAIN	THORACISPINEPAIN	Clostridiuminnocuumgroup	Simple mode	11	0.188747	0.212868	0.396071		-0.228474	0.605968	1.20774	0.795747	1.83303
QlAx5N	finn-b-M13_THORACISPINEPAIN	THORACISPINEPAIN	Alloprevotella	Simple mode	7	-0.0789344	0.203916	0.712045		-0.478609	0.32074	0.924101	0.619645	1.37815
Qp9IGk	finn-b-M13_THORACISPINEPAIN	THORACISPINEPAIN	Terrisporobacter	Simple mode	5	-0.357933	0.36331	0.380303		-1.07002	0.354155	0.69912	0.343001	1.42498
QW0qeE	finn-b-M13_THORACISPINEPAIN	THORACISPINEPAIN	ErysipelotrichaceaeUCG003	Simple mode	17	0.0368081	0.325607	0.911401		-0.601381	0.674997	1.03749	0.548054	1.96403
qYT9JO	finn-b-M13_THORACISPINEPAIN	THORACISPINEPAIN	RuminococcaceaeUCG002	Simple mode	24	-0.162707	0.341697	0.638442		-0.832434	0.507019	0.84984	0.434989	1.66033
rSsc73	finn-b-M13_THORACISPINEPAIN	THORACISPINEPAIN	Dorea	Simple mode	12	0.459985	0.418473	0.295156		-0.360221	1.28019	1.58405	0.697522	3.59733
rWkNul	finn-b-M13_THORACISPINEPAIN	THORACISPINEPAIN	Butyricicoccus	Simple mode	9	0.293069	0.447929	0.531289		-0.584871	1.17101	1.34054	0.557178	3.22525
siriex	finn-b-M13_THORACISPINEPAIN	THORACISPINEPAIN	Eubacteriumfissicatenagroup	Simple mode	9	0.110523	0.199399	0.594536		-0.280298	0.501345	1.11686	0.755558	1.65094
sNmkPy	finn-b-M13_THORACISPINEPAIN	THORACISPINEPAIN	Eubacteriumbrachygroup	Simple mode	11	-0.247326	0.198013	0.240097		-0.635432	0.14078	0.780886	0.529706	1.15117
sNRSec	finn-b-M13_THORACISPINEPAIN	THORACISPINEPAIN	Coprococcus1	Simple mode	14	-0.25437	0.387805	0.523315		-1.01447	0.505729	0.775405	0.362595	1.65819
sP6x1t	finn-b-M13_THORACISPINEPAIN	THORACISPINEPAIN	Ruminococcustorquesgroup	Simple mode	13	0.0594974	0.418139	0.889211		-0.760054	0.879049	1.0613	0.467641	2.40861
SWi0oa	finn-b-M13_THORACISPINEPAIN	THORACISPINEPAIN	Bacteroides	Simple mode	12	0.0174097	0.372755	0.963585		-0.71319	0.748009	1.01756	0.490079	2.11279
T2GLoS	finn-b-M13_THORACISPINEPAIN	THORACISPINEPAIN	Prevotella7	Simple mode	12	-0.258842	0.254449	0.33088		-0.757563	0.239878	0.771945	0.468808	1.27109
t2yqwa	finn-b-M13_THORACISPINEPAIN	THORACISPINEPAIN	Paraprevotella	Simple mode	13	-0.302705	0.218484	0.191118		-0.730935	0.125524	0.738817	0.481459	1.13374
T8gUQD	finn-b-M13_THORACISPINEPAIN	THORACISPINEPAIN	Coprobacter	Simple mode	13	0.129234	0.232433	0.588425		-0.326335	0.584802	1.13796	0.721564	1.79464
t8psDi	finn-b-M13_THORACISPINEPAIN	THORACISPINEPAIN	Oscillospira	Simple mode	9	0.243155	0.394949	0.555225		-0.530945	1.01725	1.27527	0.588049	2.76559
tQg2e0	finn-b-M13_THORACISPINEPAIN	THORACISPINEPAIN	RuminococcaceaeUCG010	Simple mode	8	0.153166	0.382494	0.700772		-0.596523	0.902855	1.16552	0.550723	2.46664
TsNF0o	finn-b-M13_THORACISPINEPAIN	THORACISPINEPAIN	Enterorhabdus	Simple mode	7	-0.0105874	0.302952	0.973255		-0.604374	0.583199	0.989468	0.546416	1.79176
tT4zPC	finn-b-M13_THORACISPINEPAIN	THORACISPINEPAIN	Sellimonas	Simple mode	10	-0.219125	0.178745	0.251343		-0.569466	0.131216	0.803221	0.565827	1.14021
tTCzlc	finn-b-M13_THORACISPINEPAIN	THORACISPINEPAIN	Coprococcus2	Simple mode	9	0.425624	0.409438	0.328953		-0.376875	1.22812	1.53055	0.686002	3.41481
TZDA7a	finn-b-M13_THORACISPINEPAIN	THORACISPINEPAIN	LachnospiraceaeNC2004group	Simple mode	10	0.112214	0.266666	0.683769		-0.410451	0.634879	1.11875	0.663351	1.88679
U2tphf	finn-b-M13_THORACISPINEPAIN	THORACISPINEPAIN	Romboutsia	Simple mode	14	-0.459902	0.34689	0.207737		-1.13981	0.220004	0.631346	0.319881	1.24608
uDXlPH	finn-b-M13_THORACISPINEPAIN	THORACISPINEPAIN	Eubacteriumhalliigroup	Simple mode	16	-0.683825	0.336057	0.0599373		-1.3425	-0.0251543	0.504683	0.261193	0.975159
uftS0k	finn-b-M13_THORACISPINEPAIN	THORACISPINEPAIN	Roseburia	Simple mode	16	-0.22674	0.396721	0.576102		-1.00431	0.550834	0.797128	0.366296	1.7347
UkqAqD	finn-b-M13_THORACISPINEPAIN	THORACISPINEPAIN	Methanobrevibacter	Simple mode	8	0.0403984	0.21316	0.855062		-0.377395	0.458192	1.04123	0.685645	1.58121
UoCQqh	finn-b-M13_THORACISPINEPAIN	THORACISPINEPAIN	LachnospiraceaeND3007group	Simple mode	3	0.0234042	0.442406	0.962619		-0.843712	0.89052	1.02368	0.430111	2.4364
V5Zz88	finn-b-M13_THORACISPINEPAIN	THORACISPINEPAIN	Sutterella	Simple mode	12	0.0768972	0.475305	0.874409		-0.854701	1.0085	1.07993	0.42541	2.74147
vncQ3y	finn-b-M13_THORACISPINEPAIN	THORACISPINEPAIN	Tyzzerella3	Simple mode	14	0.0789804	0.233468	0.740544		-0.378617	0.536578	1.08218	0.684808	1.71014
vyg5z0	finn-b-M13_THORACISPINEPAIN	THORACISPINEPAIN	LachnospiraceaeNK4A136group	Simple mode	15	0.134443	0.335421	0.694603		-0.522982	0.791868	1.1439	0.592751	2.20752
wadVe9	finn-b-M13_THORACISPINEPAIN	THORACISPINEPAIN	Haemophilus	Simple mode	13	-0.125405	0.255296	0.632136		-0.625785	0.374975	0.88214	0.534842	1.45496
WkUYcj	finn-b-M13_THORACISPINEPAIN	THORACISPINEPAIN	Anaerofilum	Simple mode	12	0.209458	0.204664	0.328089		-0.191684	0.610601	1.23301	0.825567	1.84154
wOUNqC	finn-b-M13_THORACISPINEPAIN	THORACISPINEPAIN	Phascolarctobacterium	Simple mode	11	-0.517943	0.33667	0.154962		-1.17781	0.14193	0.595745	0.307951	1.1525
WYtm1j	finn-b-M13_THORACISPINEPAIN	THORACISPINEPAIN	Ruminococcusgauvreauiigroup	Simple mode	13	-0.466516	0.466392	0.336925		-1.38064	0.447612	0.627184	0.251417	1.56457
x6iar4	finn-b-M13_THORACISPINEPAIN	THORACISPINEPAIN	Peptococcus	Simple mode	16	-0.108332	0.190825	0.578636		-0.482348	0.265685	0.89733	0.617332	1.30432
xeVWoH	finn-b-M13_THORACISPINEPAIN	THORACISPINEPAIN	Bilophila	Simple mode	16	0.262654	0.377232	0.496909		-0.47672	1.00203	1.30038	0.620816	2.7238
XHxwWi	finn-b-M13_THORACISPINEPAIN	THORACISPINEPAIN	Turicibacter	Simple mode	13	0.327912	0.325629	0.333804		-0.310321	0.966145	1.38807	0.733212	2.62779
xmsIxm	finn-b-M13_THORACISPINEPAIN	THORACISPINEPAIN	ChristensenellaceaeR.7group	Simple mode	11	-0.246905	0.452702	0.597431		-1.1342	0.640392	0.781215	0.321679	1.89722
Y5o6bE	finn-b-M13_THORACISPINEPAIN	THORACISPINEPAIN	Clostridiumsensustricto1	Simple mode	9	0.237769	0.297135	0.446701		-0.344616	0.820153	1.26842	0.708493	2.27085
Yp25Kh	finn-b-M13_THORACISPINEPAIN	THORACISPINEPAIN	Intestinibacter	Simple mode	15	0.137079	0.31321	0.668309		-0.476812	0.750971	1.14692	0.620759	2.11906
YPYXZ4	finn-b-M13_THORACISPINEPAIN	THORACISPINEPAIN	Marvinbryantia	Simple mode	10	0.0235359	0.42944	0.95749		-0.818166	0.865237	1.02382	0.44124	2.37557
ys4OzP	finn-b-M13_THORACISPINEPAIN	THORACISPINEPAIN	Odoribacter	Simple mode	8	0.336247	0.432406	0.462261		-0.511269	1.18376	1.39968	0.599734	3.26664
yvwrSn	finn-b-M13_THORACISPINEPAIN	THORACISPINEPAIN	Eubacteriumcoprostanoligenesgroup	Simple mode	13	-0.289836	0.399397	0.481947		-1.07265	0.492982	0.748387	0.3421	1.63719
zMb9zv	finn-b-M13_THORACISPINEPAIN	THORACISPINEPAIN	Olsenella	Simple mode	10	-0.0592808	0.196589	0.769849		-0.444596	0.326034	0.942442	0.641083	1.38546
ZPJCu8	finn-b-M13_THORACISPINEPAIN	THORACISPINEPAIN	RuminococcaceaeUCG013	Simple mode	14	0.10041	0.319606	0.758379		-0.526018	0.726837	1.10562	0.590954	2.06853
zqelmS	finn-b-M13_THORACISPINEPAIN	THORACISPINEPAIN	Adlercreutzia	Simple mode	12	-0.0622608	0.331866	0.8546		-0.712718	0.588197	0.939638	0.49031	1.80074
ZrYzO8	finn-b-M13_THORACISPINEPAIN	THORACISPINEPAIN	Anaerotruncus	Simple mode	15	-0.206423	0.358198	0.573573		-0.908491	0.495644	0.813489	0.403132	1.64156
ZzQUoM	finn-b-M13_THORACISPINEPAIN	THORACISPINEPAIN	Lachnospira	Simple mode	7	-0.479516	0.435707	0.313276		-1.3335	0.37447	0.619083	0.263553	1.45422
01riyn	finn-b-M13_THORACISPINEPAIN	THORACISPINEPAIN	Veillonella	Weighted median	9	-0.115463	0.221073	0.601472		-0.548765	0.31784	0.890954	0.577663	1.37416
0PO9qT	finn-b-M13_THORACISPINEPAIN	THORACISPINEPAIN	Senegalimassilia	Weighted median	6	0.0355926	0.218204	0.870427		-0.392088	0.463273	1.03623	0.675645	1.58927
1EKFtc	finn-b-M13_THORACISPINEPAIN	THORACISPINEPAIN	RuminococcaceaeUCG011	Weighted median	8	-0.203157	0.124612	0.103034		-0.447395	0.0410821	0.81615	0.639291	1.04194
1jq98F	finn-b-M13_THORACISPINEPAIN	THORACISPINEPAIN	Butyricimonas	Weighted median	16	0.222327	0.186068	0.23214		-0.142367	0.58702	1.24898	0.867303	1.79862
2HAIoH	finn-b-M13_THORACISPINEPAIN	THORACISPINEPAIN	Oxalobacter	Weighted median	12	-0.0271992	0.122715	0.82459		-0.267721	0.213322	0.973167	0.765121	1.23778
2mgMWI	finn-b-M13_THORACISPINEPAIN	THORACISPINEPAIN	Subdoligranulum	Weighted median	13	0.0380531	0.232602	0.870048		-0.417847	0.493953	1.03879	0.658463	1.63878
3nZ0s7	finn-b-M13_THORACISPINEPAIN	THORACISPINEPAIN	RikenellaceaeRC9gutgroup	Weighted median	12	0.0339638	0.102305	0.739901		-0.166555	0.234482	1.03455	0.846576	1.26425
3UZSC7	finn-b-M13_THORACISPINEPAIN	THORACISPINEPAIN	LachnospiraceaeFCS020group	Weighted median	15	0.015289	0.179443	0.9321		-0.336419	0.366997	1.01541	0.714323	1.44339
4zynY3	finn-b-M13_THORACISPINEPAIN	THORACISPINEPAIN	Prevotella9	Weighted median	18	0.085682	0.147894	0.562356		-0.204191	0.375555	1.08946	0.815307	1.4558
50dz7a	finn-b-M13_THORACISPINEPAIN	THORACISPINEPAIN	FamilyXIIIUCG001	Weighted median	10	-0.0623075	0.215592	0.772576		-0.484867	0.360252	0.939594	0.615779	1.43369
6N7pKB	finn-b-M13_THORACISPINEPAIN	THORACISPINEPAIN	Catenibacterium	Weighted median	4	-0.00299667	0.160378	0.985092		-0.317338	0.311345	0.997008	0.728085	1.36526
84FYML	finn-b-M13_THORACISPINEPAIN	THORACISPINEPAIN	Eubacteriumeligensgroup	Weighted median	9	0.112176	0.203433	0.581351		-0.286554	0.510905	1.11871	0.750847	1.6668
8PP96M	finn-b-M13_THORACISPINEPAIN	THORACISPINEPAIN	Ruminiclostridium5	Weighted median	14	0.0499898	0.215731	0.816754		-0.372844	0.472823	1.05126	0.688773	1.60452
9bkNBq	finn-b-M13_THORACISPINEPAIN	THORACISPINEPAIN	Eubacteriumruminantiumgroup	Weighted median	19	-0.00570492	0.116192	0.96084		-0.23344	0.22203	0.994311	0.791805	1.24861
a4SvRF	finn-b-M13_THORACISPINEPAIN	THORACISPINEPAIN	Streptococcus	Weighted median	16	-0.179488	0.198102	0.364914		-0.567767	0.208791	0.835698	0.566789	1.23219
aAEOlW	finn-b-M13_THORACISPINEPAIN	THORACISPINEPAIN	Lactococcus	Weighted median	11	0.161345	0.121462	0.184058		-0.0767194	0.39941	1.17509	0.92615	1.49094
aFpaMc	finn-b-M13_THORACISPINEPAIN	THORACISPINEPAIN	Ruminiclostridium9	Weighted median	13	-0.108292	0.249728	0.66455		-0.597758	0.381174	0.897366	0.550044	1.464
AKVzvB	finn-b-M13_THORACISPINEPAIN	THORACISPINEPAIN	RuminococcaceaeNK4A214group	Weighted median	16	0.054854	0.200566	0.784472		-0.338255	0.447963	1.05639	0.713014	1.56512
Alf0dZ	finn-b-M13_THORACISPINEPAIN	THORACISPINEPAIN	Collinsella	Weighted median	11	0.379611	0.262166	0.147623		-0.134235	0.893457	1.46172	0.874384	2.44356
AnLyYm	finn-b-M13_THORACISPINEPAIN	THORACISPINEPAIN	DefluviitaleaceaeUCG011	Weighted median	10	-0.158096	0.175457	0.367562		-0.501991	0.1858	0.853768	0.605324	1.20418
aONTh6	finn-b-M13_THORACISPINEPAIN	THORACISPINEPAIN	Bifidobacterium	Weighted median	15	-0.0741175	0.171439	0.665505		-0.410138	0.261903	0.928563	0.663559	1.2994
ARI42L	finn-b-M13_THORACISPINEPAIN	THORACISPINEPAIN	Slackia	Weighted median	9	-0.0479291	0.176649	0.786142		-0.394161	0.298302	0.953201	0.674246	1.34757
axWFDr	finn-b-M13_THORACISPINEPAIN	THORACISPINEPAIN	Eisenbergiella	Weighted median	12	0.0218316	0.14657	0.881593		-0.265445	0.309108	1.02207	0.766865	1.36221
aYtETG	finn-b-M13_THORACISPINEPAIN	THORACISPINEPAIN	Flavonifractor	Weighted median	8	0.0945593	0.221792	0.669858		-0.340152	0.529271	1.09917	0.711662	1.69769
b8Upoc	finn-b-M13_THORACISPINEPAIN	THORACISPINEPAIN	RuminococcaceaeUCG003	Weighted median	14	0.0118452	0.209845	0.954986		-0.399452	0.423142	1.01192	0.670688	1.52675
Bk0uzC	finn-b-M13_THORACISPINEPAIN	THORACISPINEPAIN	Eggerthella	Weighted median	10	-0.0303001	0.163028	0.852557		-0.349836	0.289236	0.970154	0.704804	1.33541
BtFeyS	finn-b-M13_THORACISPINEPAIN	THORACISPINEPAIN	Parabacteroides	Weighted median	8	0.0459549	0.274716	0.867148		-0.492488	0.584398	1.04703	0.611104	1.79391
ch0GP8	finn-b-M13_THORACISPINEPAIN	THORACISPINEPAIN	Butyrivibrio	Weighted median	16	-0.185379	0.100408	0.0648558		-0.382179	0.0114213	0.83079	0.682373	1.01149
CiGkWb	finn-b-M13_THORACISPINEPAIN	THORACISPINEPAIN	Actinomyces	Weighted median	8	0.0142619	0.178292	0.936244		-0.33519	0.363714	1.01436	0.715202	1.43866
CsqtWC	finn-b-M13_THORACISPINEPAIN	THORACISPINEPAIN	Victivallis	Weighted median	12	0.0572187	0.106812	0.592168		-0.152132	0.26657	1.05889	0.858875	1.30548
CSyz6z	finn-b-M13_THORACISPINEPAIN	THORACISPINEPAIN	Fusicatenibacter	Weighted median	18	-0.0228014	0.227062	0.920011		-0.467843	0.422241	0.977457	0.626352	1.52538
dhCjaG	finn-b-M13_THORACISPINEPAIN	THORACISPINEPAIN	Parasutterella	Weighted median	16	-0.010529	0.158603	0.947071		-0.321392	0.300334	0.989526	0.725139	1.35031
dT0WbV	finn-b-M13_THORACISPINEPAIN	THORACISPINEPAIN	Desulfovibrio	Weighted median	10	-0.145673	0.191166	0.446047		-0.520359	0.229013	0.86444	0.594307	1.25736
EBo6dA	finn-b-M13_THORACISPINEPAIN	THORACISPINEPAIN	Holdemanella	Weighted median	14	0.0817952	0.140357	0.560052		-0.193305	0.356896	1.08523	0.82423	1.42889
eL4El9	finn-b-M13_THORACISPINEPAIN	THORACISPINEPAIN	Lachnoclostridium	Weighted median	14	0.111052	0.220786	0.614973		-0.321687	0.543792	1.11745	0.724925	1.72253
EpnoZi	finn-b-M13_THORACISPINEPAIN	THORACISPINEPAIN	Oscillibacter	Weighted median	16	-0.128555	0.140156	0.359022		-0.403261	0.14615	0.879365	0.668138	1.15737
EX22qO	finn-b-M13_THORACISPINEPAIN	THORACISPINEPAIN	Alistipes	Weighted median	13	0.041799	0.27179	0.877774		-0.49091	0.574508	1.04268	0.612069	1.77626
F622dN	finn-b-M13_THORACISPINEPAIN	THORACISPINEPAIN	FamilyXIIIAD3011group	Weighted median	15	-0.0573119	0.21741	0.792079		-0.483436	0.368812	0.9443	0.616661	1.44602
FYMnhy	finn-b-M13_THORACISPINEPAIN	THORACISPINEPAIN	RuminococcaceaeUCG009	Weighted median	14	0.145252	0.147215	0.323807		-0.14329	0.433794	1.15633	0.866503	1.5431
g65Nyz	finn-b-M13_THORACISPINEPAIN	THORACISPINEPAIN	Holdemania	Weighted median	17	0.0928059	0.153041	0.544241		-0.207154	0.392766	1.09725	0.812894	1.48107
ggWOlL	finn-b-M13_THORACISPINEPAIN	THORACISPINEPAIN	LachnospiraceaeUCG001	Weighted median	15	0.0740727	0.163936	0.651386		-0.247243	0.395388	1.07689	0.780951	1.48496
gmtDHI	finn-b-M13_THORACISPINEPAIN	THORACISPINEPAIN	CandidatusSoleaferrea	Weighted median	13	-0.0338498	0.147343	0.818298		-0.322642	0.254943	0.966717	0.724233	1.29039
goia82	finn-b-M13_THORACISPINEPAIN	THORACISPINEPAIN	Dialister	Weighted median	12	-0.0376251	0.207048	0.855801		-0.443438	0.368188	0.963074	0.641826	1.44511
gSplui	finn-b-M13_THORACISPINEPAIN	THORACISPINEPAIN	Allisonella	Weighted median	9	-0.207072	0.120341	0.0853025		-0.44294	0.0287957	0.812961	0.642146	1.02921
HBdfpn	finn-b-M13_THORACISPINEPAIN	THORACISPINEPAIN	Coprococcus3	Weighted median	9	0.330958	0.273468	0.226191		-0.205038	0.866955	1.3923	0.814616	2.37965
hiwGWP	finn-b-M13_THORACISPINEPAIN	THORACISPINEPAIN	Intestinimonas	Weighted median	18	0.0488146	0.170063	0.774083		-0.28451	0.382139	1.05003	0.752383	1.46542
HKutdD	finn-b-M13_THORACISPINEPAIN	THORACISPINEPAIN	Eubacteriumoxidoreducensgroup	Weighted median	6	-0.0629346	0.181858	0.729295		-0.419377	0.293508	0.939005	0.657456	1.34112
hwyCEA	finn-b-M13_THORACISPINEPAIN	THORACISPINEPAIN	Eubacteriumrectalegroup	Weighted median	12	-0.305317	0.227447	0.179477		-0.751113	0.140479	0.73689	0.471841	1.15082
IH1vad	finn-b-M13_THORACISPINEPAIN	THORACISPINEPAIN	Ruminococcusgnavusgroup	Weighted median	12	-0.0697987	0.150212	0.642169		-0.364214	0.224616	0.932582	0.694743	1.25184
IhiKd5	finn-b-M13_THORACISPINEPAIN	THORACISPINEPAIN	Eubacteriumnodatumgroup	Weighted median	11	-0.00678401	0.111413	0.951446		-0.225154	0.211586	0.993239	0.798393	1.23564
ihXNMs	finn-b-M13_THORACISPINEPAIN	THORACISPINEPAIN	Akkermansia	Weighted median	12	0.188332	0.202424	0.352171		-0.208418	0.585082	1.20723	0.811867	1.79514
iSDxQP	finn-b-M13_THORACISPINEPAIN	THORACISPINEPAIN	RuminococcaceaeUCG005	Weighted median	17	0.166514	0.195238	0.393729		-0.216153	0.549181	1.18118	0.805612	1.73183
K4SvdD	finn-b-M13_THORACISPINEPAIN	THORACISPINEPAIN	RuminococcaceaeUCG014	Weighted median	18	-0.0496932	0.167314	0.766462		-0.377628	0.278241	0.951521	0.685486	1.3208
kDakDn	finn-b-M13_THORACISPINEPAIN	THORACISPINEPAIN	Lactobacillus	Weighted median	9	-0.0958048	0.154202	0.534406		-0.39804	0.206431	0.908641	0.671635	1.22928
kfHjZE	finn-b-M13_THORACISPINEPAIN	THORACISPINEPAIN	Gordonibacter	Weighted median	14	-0.00376464	0.106067	0.971687		-0.211657	0.204128	0.996242	0.809242	1.22645
KxvHeg	finn-b-M13_THORACISPINEPAIN	THORACISPINEPAIN	Anaerostipes	Weighted median	15	-0.0733897	0.229597	0.749237		-0.5234	0.376621	0.929239	0.592503	1.45735
LHjESt	finn-b-M13_THORACISPINEPAIN	THORACISPINEPAIN	Blautia	Weighted median	13	-0.287312	0.252688	0.255529		-0.782581	0.207957	0.750277	0.457224	1.23116
LhoJ8E	finn-b-M13_THORACISPINEPAIN	THORACISPINEPAIN	Faecalibacterium	Weighted median	13	-0.0939586	0.195298	0.630442		-0.476742	0.288825	0.91032	0.620803	1.33486
lKEfff	finn-b-M13_THORACISPINEPAIN	THORACISPINEPAIN	Ruminococcus1	Weighted median	13	0.0372161	0.194351	0.848143		-0.343712	0.418144	1.03792	0.709133	1.51914
lre9vb	finn-b-M13_THORACISPINEPAIN	THORACISPINEPAIN	LachnospiraceaeUCG004	Weighted median	13	0.00144426	0.214993	0.99464		-0.419942	0.422831	1.00145	0.657085	1.52628
LSz19w	finn-b-M13_THORACISPINEPAIN	THORACISPINEPAIN	Ruminiclostridium6	Weighted median	16	0.138234	0.194665	0.477635		-0.243309	0.519777	1.14824	0.784029	1.68165
LYQByl	finn-b-M13_THORACISPINEPAIN	THORACISPINEPAIN	Erysipelatoclostridium	Weighted median	16	-0.159195	0.152502	0.296538		-0.4581	0.13971	0.85283	0.632484	1.14994
LzqaC6	finn-b-M13_THORACISPINEPAIN	THORACISPINEPAIN	Eubacteriumventriosumgroup	Weighted median	16	0.291762	0.193915	0.132431		-0.0883122	0.671836	1.33878	0.915475	1.95783
mGJkme	finn-b-M13_THORACISPINEPAIN	THORACISPINEPAIN	Barnesiella	Weighted median	16	-0.0525742	0.18566	0.777044		-0.416468	0.31132	0.948784	0.659371	1.36523
mxmKV9	finn-b-M13_THORACISPINEPAIN	THORACISPINEPAIN	Eubacteriumxylanophilumgroup	Weighted median	11	0.00958441	0.211742	0.963896		-0.40543	0.424599	1.00963	0.66669	1.52898
n5q7LD	finn-b-M13_THORACISPINEPAIN	THORACISPINEPAIN	Howardella	Weighted median	10	0.135207	0.113588	0.233914		-0.0874241	0.357839	1.14477	0.916288	1.43024
NhCrdh	finn-b-M13_THORACISPINEPAIN	THORACISPINEPAIN	LachnospiraceaeUCG008	Weighted median	12	0.0120389	0.145012	0.933835		-0.272184	0.296262	1.01211	0.761714	1.34482
nkgbLr	finn-b-M13_THORACISPINEPAIN	THORACISPINEPAIN	Escherichia.Shigella	Weighted median	15	0.209951	0.1764	0.233968		-0.135793	0.555695	1.23362	0.873024	1.74315
NLYGWN	finn-b-M13_THORACISPINEPAIN	THORACISPINEPAIN	LachnospiraceaeUCG010	Weighted median	12	0.0501584	0.228845	0.826509		-0.398378	0.498694	1.05144	0.671408	1.64657
osBGcO	finn-b-M13_THORACISPINEPAIN	THORACISPINEPAIN	RuminococcaceaeUCG004	Weighted median	12	-0.170487	0.193272	0.377717		-0.5493	0.208326	0.843254	0.577354	1.23161
pBQfi6	finn-b-M13_THORACISPINEPAIN	THORACISPINEPAIN	Hungatella	Weighted median	5	0.0527431	0.174765	0.762809		-0.289796	0.395282	1.05416	0.748416	1.4848
PexAXD	finn-b-M13_THORACISPINEPAIN	THORACISPINEPAIN	Ruminococcus2	Weighted median	15	-0.163645	0.189505	0.387841		-0.535076	0.207785	0.849043	0.585625	1.23095
poeCpa	finn-b-M13_THORACISPINEPAIN	THORACISPINEPAIN	Clostridiuminnocuumgroup	Weighted median	11	0.0658612	0.116268	0.571081		-0.162024	0.293746	1.06808	0.850421	1.34144
QlAx5N	finn-b-M13_THORACISPINEPAIN	THORACISPINEPAIN	Alloprevotella	Weighted median	7	-0.0126362	0.128196	0.92148		-0.2639	0.238627	0.987443	0.768051	1.26951
Qp9IGk	finn-b-M13_THORACISPINEPAIN	THORACISPINEPAIN	Terrisporobacter	Weighted median	5	-0.254771	0.246344	0.301039		-0.737606	0.228064	0.775094	0.478257	1.25617
QW0qeE	finn-b-M13_THORACISPINEPAIN	THORACISPINEPAIN	ErysipelotrichaceaeUCG003	Weighted median	17	-0.0139544	0.183289	0.939313		-0.373201	0.345292	0.986142	0.688527	1.4124
qYT9JO	finn-b-M13_THORACISPINEPAIN	THORACISPINEPAIN	RuminococcaceaeUCG002	Weighted median	24	-0.0546072	0.169315	0.74706		-0.386465	0.27725	0.946857	0.679455	1.3195
rSsc73	finn-b-M13_THORACISPINEPAIN	THORACISPINEPAIN	Dorea	Weighted median	12	-0.113652	0.253853	0.654365		-0.611204	0.383901	0.892569	0.542697	1.468
rWkNul	finn-b-M13_THORACISPINEPAIN	THORACISPINEPAIN	Butyricicoccus	Weighted median	9	0.233794	0.266406	0.380168		-0.288361	0.755949	1.26338	0.749491	2.12963
siriex	finn-b-M13_THORACISPINEPAIN	THORACISPINEPAIN	Eubacteriumfissicatenagroup	Weighted median	9	0.0595707	0.138557	0.667241		-0.212001	0.331142	1.06138	0.808964	1.39256
sNmkPy	finn-b-M13_THORACISPINEPAIN	THORACISPINEPAIN	Eubacteriumbrachygroup	Weighted median	11	-0.176021	0.127381	0.167018		-0.425687	0.0736452	0.8386	0.653321	1.07642
sNRSec	finn-b-M13_THORACISPINEPAIN	THORACISPINEPAIN	Coprococcus1	Weighted median	14	-0.267806	0.215328	0.213606		-0.68985	0.154237	0.765056	0.501651	1.16677
sP6x1t	finn-b-M13_THORACISPINEPAIN	THORACISPINEPAIN	Ruminococcustorquesgroup	Weighted median	13	-0.0804172	0.239701	0.737256		-0.550232	0.389398	0.922731	0.576816	1.47609
SWi0oa	finn-b-M13_THORACISPINEPAIN	THORACISPINEPAIN	Bacteroides	Weighted median	12	0.00805959	0.237106	0.972884		-0.456668	0.472787	1.00809	0.633391	1.60446
T2GLoS	finn-b-M13_THORACISPINEPAIN	THORACISPINEPAIN	Prevotella7	Weighted median	12	0.0445591	0.113886	0.695604		-0.178657	0.267775	1.04557	0.836393	1.30705
t2yqwa	finn-b-M13_THORACISPINEPAIN	THORACISPINEPAIN	Paraprevotella	Weighted median	13	-0.166716	0.140633	0.235835		-0.442357	0.108926	0.84644	0.64252	1.11508
T8gUQD	finn-b-M13_THORACISPINEPAIN	THORACISPINEPAIN	Coprobacter	Weighted median	13	0.067774	0.133346	0.611272		-0.193584	0.329132	1.07012	0.824001	1.38976
t8psDi	finn-b-M13_THORACISPINEPAIN	THORACISPINEPAIN	Oscillospira	Weighted median	9	-0.00407763	0.228608	0.985769		-0.452149	0.443994	0.995931	0.636259	1.55892
tQg2e0	finn-b-M13_THORACISPINEPAIN	THORACISPINEPAIN	RuminococcaceaeUCG010	Weighted median	8	0.143701	0.229016	0.530349		-0.305169	0.592572	1.15454	0.736998	1.80863
TsNF0o	finn-b-M13_THORACISPINEPAIN	THORACISPINEPAIN	Enterorhabdus	Weighted median	7	-0.124784	0.19901	0.530644		-0.514842	0.265275	0.882688	0.597595	1.30379
tT4zPC	finn-b-M13_THORACISPINEPAIN	THORACISPINEPAIN	Sellimonas	Weighted median	10	-0.111904	0.103615	0.280141		-0.314989	0.0911806	0.89413	0.729797	1.09547
tTCzlc	finn-b-M13_THORACISPINEPAIN	THORACISPINEPAIN	Coprococcus2	Weighted median	9	0.126442	0.229486	0.581649		-0.323351	0.576235	1.13478	0.72372	1.77933
TZDA7a	finn-b-M13_THORACISPINEPAIN	THORACISPINEPAIN	LachnospiraceaeNC2004group	Weighted median	10	-0.0224858	0.154631	0.884383		-0.325563	0.280592	0.977765	0.722121	1.32391
U2tphf	finn-b-M13_THORACISPINEPAIN	THORACISPINEPAIN	Romboutsia	Weighted median	14	-0.213725	0.200991	0.287621		-0.607668	0.180218	0.80757	0.544619	1.19748
uDXlPH	finn-b-M13_THORACISPINEPAIN	THORACISPINEPAIN	Eubacteriumhalliigroup	Weighted median	16	-0.573607	0.198721	0.00389568		-0.963101	-0.184113	0.563489	0.381707	0.831842
uftS0k	finn-b-M13_THORACISPINEPAIN	THORACISPINEPAIN	Roseburia	Weighted median	16	0.187882	0.213687	0.379271		-0.230945	0.606709	1.20669	0.793784	1.83438
UkqAqD	finn-b-M13_THORACISPINEPAIN	THORACISPINEPAIN	Methanobrevibacter	Weighted median	8	-0.0729997	0.145368	0.615547		-0.357921	0.211922	0.929601	0.699128	1.23605
UoCQqh	finn-b-M13_THORACISPINEPAIN	THORACISPINEPAIN	LachnospiraceaeND3007group	Weighted median	3	-0.0190633	0.409209	0.962843		-0.821113	0.782987	0.981117	0.439942	2.188
V5Zz88	finn-b-M13_THORACISPINEPAIN	THORACISPINEPAIN	Sutterella	Weighted median	12	-0.170323	0.238024	0.474257		-0.636849	0.296204	0.843393	0.528957	1.34474
vncQ3y	finn-b-M13_THORACISPINEPAIN	THORACISPINEPAIN	Tyzzerella3	Weighted median	14	0.127198	0.128721	0.32307		-0.125096	0.379492	1.13564	0.882413	1.46154
vyg5z0	finn-b-M13_THORACISPINEPAIN	THORACISPINEPAIN	LachnospiraceaeNK4A136group	Weighted median	15	0.133536	0.192029	0.486806		-0.24284	0.509913	1.14286	0.784397	1.66515
wadVe9	finn-b-M13_THORACISPINEPAIN	THORACISPINEPAIN	Haemophilus	Weighted median	13	-0.148568	0.157413	0.345269		-0.457098	0.159963	0.861942	0.633118	1.17347
WkUYcj	finn-b-M13_THORACISPINEPAIN	THORACISPINEPAIN	Anaerofilum	Weighted median	12	0.07506	0.140918	0.594275		-0.201139	0.351259	1.07795	0.817799	1.42086
wOUNqC	finn-b-M13_THORACISPINEPAIN	THORACISPINEPAIN	Phascolarctobacterium	Weighted median	11	-0.231664	0.194756	0.234241		-0.613386	0.150059	0.793213	0.541514	1.1619
WYtm1j	finn-b-M13_THORACISPINEPAIN	THORACISPINEPAIN	Ruminococcusgauvreauiigroup	Weighted median	13	-0.0540184	0.219507	0.805613		-0.484252	0.376216	0.947415	0.616158	1.45676
x6iar4	finn-b-M13_THORACISPINEPAIN	THORACISPINEPAIN	Peptococcus	Weighted median	16	-0.0570641	0.116266	0.623564		-0.284946	0.170818	0.944534	0.752055	1.18627
xeVWoH	finn-b-M13_THORACISPINEPAIN	THORACISPINEPAIN	Bilophila	Weighted median	16	0.126015	0.196525	0.521383		-0.259175	0.511205	1.1343	0.771688	1.6673
XHxwWi	finn-b-M13_THORACISPINEPAIN	THORACISPINEPAIN	Turicibacter	Weighted median	13	0.185729	0.176811	0.293517		-0.160821	0.53228	1.2041	0.851444	1.70281
xmsIxm	finn-b-M13_THORACISPINEPAIN	THORACISPINEPAIN	ChristensenellaceaeR.7group	Weighted median	11	0.154027	0.248703	0.535704		-0.33343	0.641485	1.16652	0.716462	1.8993
Y5o6bE	finn-b-M13_THORACISPINEPAIN	THORACISPINEPAIN	Clostridiumsensustricto1	Weighted median	9	0.202046	0.217365	0.352619		-0.22399	0.628082	1.2239	0.799323	1.87401
Yp25Kh	finn-b-M13_THORACISPINEPAIN	THORACISPINEPAIN	Intestinibacter	Weighted median	15	0.0526254	0.187803	0.779312		-0.315469	0.42072	1.05403	0.729447	1.52306
YPYXZ4	finn-b-M13_THORACISPINEPAIN	THORACISPINEPAIN	Marvinbryantia	Weighted median	10	-0.0826933	0.236039	0.726086		-0.54533	0.379944	0.920634	0.57965	1.4622
ys4OzP	finn-b-M13_THORACISPINEPAIN	THORACISPINEPAIN	Odoribacter	Weighted median	8	0.252224	0.257588	0.327492		-0.252648	0.757096	1.28688	0.776742	2.13208
yvwrSn	finn-b-M13_THORACISPINEPAIN	THORACISPINEPAIN	Eubacteriumcoprostanoligenesgroup	Weighted median	13	-0.0494094	0.237017	0.834867		-0.513962	0.415144	0.951791	0.598121	1.51459
zMb9zv	finn-b-M13_THORACISPINEPAIN	THORACISPINEPAIN	Olsenella	Weighted median	10	-0.0907696	0.115413	0.431588		-0.316979	0.13544	0.913228	0.728346	1.14504
ZPJCu8	finn-b-M13_THORACISPINEPAIN	THORACISPINEPAIN	RuminococcaceaeUCG013	Weighted median	14	0.096748	0.206024	0.638644		-0.30706	0.500556	1.10158	0.735607	1.64964
zqelmS	finn-b-M13_THORACISPINEPAIN	THORACISPINEPAIN	Adlercreutzia	Weighted median	12	-0.0432322	0.179665	0.809844		-0.395375	0.30891	0.957689	0.673428	1.36194
ZrYzO8	finn-b-M13_THORACISPINEPAIN	THORACISPINEPAIN	Anaerotruncus	Weighted median	15	-0.0638557	0.22555	0.777092		-0.505934	0.378223	0.93814	0.602942	1.45969
ZzQUoM	finn-b-M13_THORACISPINEPAIN	THORACISPINEPAIN	Lachnospira	Weighted median	7	-0.347464	0.302754	0.251101		-0.940862	0.245933	0.706477	0.390291	1.27881
01riyn	finn-b-M13_THORACISPINEPAIN	THORACISPINEPAIN	Veillonella	Weighted mode	9	-0.237398	0.354424	0.521836		-0.932069	0.457273	0.788677	0.393738	1.57976
0PO9qT	finn-b-M13_THORACISPINEPAIN	THORACISPINEPAIN	Senegalimassilia	Weighted mode	6	0.0376196	0.276691	0.897156		-0.504696	0.579935	1.03834	0.603689	1.78592
1EKFtc	finn-b-M13_THORACISPINEPAIN	THORACISPINEPAIN	RuminococcaceaeUCG011	Weighted mode	8	-0.207293	0.184347	0.297888		-0.568614	0.154027	0.812781	0.56631	1.16652
1jq98F	finn-b-M13_THORACISPINEPAIN	THORACISPINEPAIN	Butyricimonas	Weighted mode	16	0.197273	0.325558	0.553606		-0.44082	0.835366	1.21808	0.643508	2.30566
2HAIoH	finn-b-M13_THORACISPINEPAIN	THORACISPINEPAIN	Oxalobacter	Weighted mode	12	-0.0272614	0.186296	0.886305		-0.392401	0.337878	0.973107	0.675433	1.40197
2mgMWI	finn-b-M13_THORACISPINEPAIN	THORACISPINEPAIN	Subdoligranulum	Weighted mode	13	0.280465	0.316392	0.392796		-0.339664	0.900594	1.32374	0.712009	2.46106
3nZ0s7	finn-b-M13_THORACISPINEPAIN	THORACISPINEPAIN	RikenellaceaeRC9gutgroup	Weighted mode	12	0.014656	0.163744	0.930289		-0.306282	0.335594	1.01476	0.736179	1.39877
3UZSC7	finn-b-M13_THORACISPINEPAIN	THORACISPINEPAIN	LachnospiraceaeFCS020group	Weighted mode	15	-0.17884	0.296796	0.556429		-0.76056	0.402879	0.836239	0.467405	1.49613
4zynY3	finn-b-M13_THORACISPINEPAIN	THORACISPINEPAIN	Prevotella9	Weighted mode	18	0.0667957	0.226247	0.771391		-0.376648	0.510239	1.06908	0.686158	1.66569
50dz7a	finn-b-M13_THORACISPINEPAIN	THORACISPINEPAIN	FamilyXIIIUCG001	Weighted mode	10	-0.0137221	0.31683	0.9664		-0.634709	0.607265	0.986372	0.53009	1.8354
6N7pKB	finn-b-M13_THORACISPINEPAIN	THORACISPINEPAIN	Catenibacterium	Weighted mode	4	0.0642436	0.240413	0.806615		-0.406965	0.535452	1.06635	0.665668	1.70822
84FYML	finn-b-M13_THORACISPINEPAIN	THORACISPINEPAIN	Eubacteriumeligensgroup	Weighted mode	9	0.0949045	0.249788	0.713879		-0.394681	0.58449	1.09955	0.673895	1.79408
8PP96M	finn-b-M13_THORACISPINEPAIN	THORACISPINEPAIN	Ruminiclostridium5	Weighted mode	14	0.0672283	0.232816	0.777317		-0.38909	0.523547	1.06954	0.677673	1.688
9bkNBq	finn-b-M13_THORACISPINEPAIN	THORACISPINEPAIN	Eubacteriumruminantiumgroup	Weighted mode	19	-0.0625501	0.18974	0.74546		-0.43444	0.30934	0.939366	0.647627	1.36253
a4SvRF	finn-b-M13_THORACISPINEPAIN	THORACISPINEPAIN	Streptococcus	Weighted mode	16	-0.182925	0.316365	0.571702		-0.803	0.43715	0.832831	0.447983	1.54829
aAEOlW	finn-b-M13_THORACISPINEPAIN	THORACISPINEPAIN	Lactococcus	Weighted mode	11	-0.0064716	0.190201	0.973527		-0.379266	0.366322	0.993549	0.684364	1.44242
aFpaMc	finn-b-M13_THORACISPINEPAIN	THORACISPINEPAIN	Ruminiclostridium9	Weighted mode	13	-0.206476	0.381071	0.597852		-0.953376	0.540423	0.813445	0.385438	1.71673
AKVzvB	finn-b-M13_THORACISPINEPAIN	THORACISPINEPAIN	RuminococcaceaeNK4A214group	Weighted mode	16	-0.196133	0.334606	0.566483		-0.851962	0.459695	0.821903	0.426577	1.58359
Alf0dZ	finn-b-M13_THORACISPINEPAIN	THORACISPINEPAIN	Collinsella	Weighted mode	11	0.465842	0.420498	0.293869		-0.358335	1.29002	1.59335	0.698839	3.63285
AnLyYm	finn-b-M13_THORACISPINEPAIN	THORACISPINEPAIN	DefluviitaleaceaeUCG011	Weighted mode	10	-0.262822	0.26051	0.339388		-0.773422	0.247778	0.768879	0.461431	1.28118
aONTh6	finn-b-M13_THORACISPINEPAIN	THORACISPINEPAIN	Bifidobacterium	Weighted mode	15	-0.0646709	0.201714	0.753244		-0.46003	0.330688	0.937376	0.631265	1.39193
ARI42L	finn-b-M13_THORACISPINEPAIN	THORACISPINEPAIN	Slackia	Weighted mode	9	-0.0567766	0.2478	0.824522		-0.542464	0.428911	0.944805	0.581314	1.53558
axWFDr	finn-b-M13_THORACISPINEPAIN	THORACISPINEPAIN	Eisenbergiella	Weighted mode	12	-0.0969096	0.252253	0.70817		-0.591325	0.397506	0.907638	0.553593	1.48811
aYtETG	finn-b-M13_THORACISPINEPAIN	THORACISPINEPAIN	Flavonifractor	Weighted mode	8	-0.0984631	0.308527	0.758933		-0.703175	0.506249	0.906229	0.495011	1.65906
b8Upoc	finn-b-M13_THORACISPINEPAIN	THORACISPINEPAIN	RuminococcaceaeUCG003	Weighted mode	14	0.174323	0.348521	0.625308		-0.508778	0.857424	1.19044	0.60123	2.35708
Bk0uzC	finn-b-M13_THORACISPINEPAIN	THORACISPINEPAIN	Eggerthella	Weighted mode	10	-0.0996269	0.239244	0.686856		-0.568546	0.369292	0.905175	0.566349	1.44671
BtFeyS	finn-b-M13_THORACISPINEPAIN	THORACISPINEPAIN	Parabacteroides	Weighted mode	8	-0.134743	0.366884	0.724275		-0.853837	0.58435	0.87394	0.425778	1.79383
ch0GP8	finn-b-M13_THORACISPINEPAIN	THORACISPINEPAIN	Butyrivibrio	Weighted mode	16	-0.203658	0.148055	0.189155		-0.493847	0.0865305	0.815741	0.610274	1.09038
CiGkWb	finn-b-M13_THORACISPINEPAIN	THORACISPINEPAIN	Actinomyces	Weighted mode	8	0.0035283	0.229048	0.98814		-0.445406	0.452463	1.00353	0.640564	1.57218
CsqtWC	finn-b-M13_THORACISPINEPAIN	THORACISPINEPAIN	Victivallis	Weighted mode	12	0.0789491	0.184972	0.677747		-0.283596	0.441494	1.08215	0.753071	1.55503
CSyz6z	finn-b-M13_THORACISPINEPAIN	THORACISPINEPAIN	Fusicatenibacter	Weighted mode	18	-0.521022	0.499273	0.311302		-1.4996	0.457553	0.593913	0.22322	1.5802
dhCjaG	finn-b-M13_THORACISPINEPAIN	THORACISPINEPAIN	Parasutterella	Weighted mode	16	-0.110287	0.214231	0.614192		-0.530179	0.309605	0.895577	0.588499	1.36289
dT0WbV	finn-b-M13_THORACISPINEPAIN	THORACISPINEPAIN	Desulfovibrio	Weighted mode	10	-0.0483471	0.318538	0.88271		-0.672681	0.575987	0.952803	0.510338	1.77889
EBo6dA	finn-b-M13_THORACISPINEPAIN	THORACISPINEPAIN	Holdemanella	Weighted mode	14	0.112964	0.215465	0.608907		-0.309347	0.535275	1.11959	0.733926	1.70792
eL4El9	finn-b-M13_THORACISPINEPAIN	THORACISPINEPAIN	Lachnoclostridium	Weighted mode	14	0.185967	0.381454	0.634008		-0.561683	0.933617	1.20438	0.570248	2.54369
EpnoZi	finn-b-M13_THORACISPINEPAIN	THORACISPINEPAIN	Oscillibacter	Weighted mode	16	-0.0846241	0.204971	0.685551		-0.486368	0.31712	0.918858	0.614856	1.37317
EX22qO	finn-b-M13_THORACISPINEPAIN	THORACISPINEPAIN	Alistipes	Weighted mode	13	-0.122168	0.445454	0.788552		-0.995257	0.750921	0.885	0.369628	2.11895
F622dN	finn-b-M13_THORACISPINEPAIN	THORACISPINEPAIN	FamilyXIIIAD3011group	Weighted mode	15	-0.0336633	0.44803	0.941169		-0.911803	0.844476	0.966897	0.401799	2.32676
FYMnhy	finn-b-M13_THORACISPINEPAIN	THORACISPINEPAIN	RuminococcaceaeUCG009	Weighted mode	14	0.357422	0.275883	0.217661		-0.183308	0.898152	1.42964	0.832511	2.45506
g65Nyz	finn-b-M13_THORACISPINEPAIN	THORACISPINEPAIN	Holdemania	Weighted mode	17	0.109812	0.233154	0.644008		-0.347169	0.566794	1.11607	0.706686	1.76261
ggWOlL	finn-b-M13_THORACISPINEPAIN	THORACISPINEPAIN	LachnospiraceaeUCG001	Weighted mode	15	0.163535	0.275403	0.562117		-0.376255	0.703324	1.17767	0.686427	2.02046
gmtDHI	finn-b-M13_THORACISPINEPAIN	THORACISPINEPAIN	CandidatusSoleaferrea	Weighted mode	13	-0.0987252	0.238107	0.685733		-0.565415	0.367965	0.905992	0.568124	1.44479
goia82	finn-b-M13_THORACISPINEPAIN	THORACISPINEPAIN	Dialister	Weighted mode	12	-0.438754	0.433923	0.333678		-1.28924	0.411736	0.64484	0.275479	1.50944
gSplui	finn-b-M13_THORACISPINEPAIN	THORACISPINEPAIN	Allisonella	Weighted mode	9	-0.313577	0.20022	0.155945		-0.706009	0.0788556	0.730828	0.49361	1.08205
HBdfpn	finn-b-M13_THORACISPINEPAIN	THORACISPINEPAIN	Coprococcus3	Weighted mode	9	0.574778	0.466631	0.253014		-0.339819	1.48937	1.77674	0.711899	4.43432
hiwGWP	finn-b-M13_THORACISPINEPAIN	THORACISPINEPAIN	Intestinimonas	Weighted mode	18	0.0894658	0.269204	0.743699		-0.438173	0.617105	1.09359	0.645214	1.85355
HKutdD	finn-b-M13_THORACISPINEPAIN	THORACISPINEPAIN	Eubacteriumoxidoreducensgroup	Weighted mode	6	-0.290673	0.308853	0.389845		-0.896024	0.314678	0.74776	0.408189	1.36982
hwyCEA	finn-b-M13_THORACISPINEPAIN	THORACISPINEPAIN	Eubacteriumrectalegroup	Weighted mode	12	-0.196791	0.325319	0.557507		-0.834415	0.440834	0.821363	0.434128	1.554
IH1vad	finn-b-M13_THORACISPINEPAIN	THORACISPINEPAIN	Ruminococcusgnavusgroup	Weighted mode	12	-0.0316545	0.251164	0.901981		-0.523935	0.460626	0.968841	0.592186	1.58507
IhiKd5	finn-b-M13_THORACISPINEPAIN	THORACISPINEPAIN	Eubacteriumnodatumgroup	Weighted mode	11	0.0270236	0.164057	0.872446		-0.294529	0.348576	1.02739	0.744883	1.41705
ihXNMs	finn-b-M13_THORACISPINEPAIN	THORACISPINEPAIN	Akkermansia	Weighted mode	12	0.313698	0.322661	0.351834		-0.318718	0.946114	1.36848	0.727081	2.57568
iSDxQP	finn-b-M13_THORACISPINEPAIN	THORACISPINEPAIN	RuminococcaceaeUCG005	Weighted mode	17	0.136426	0.273704	0.624953		-0.400034	0.672887	1.14617	0.670297	1.95989
K4SvdD	finn-b-M13_THORACISPINEPAIN	THORACISPINEPAIN	RuminococcaceaeUCG014	Weighted mode	18	-0.105607	0.230731	0.65296		-0.557839	0.346626	0.899779	0.572445	1.41429
kDakDn	finn-b-M13_THORACISPINEPAIN	THORACISPINEPAIN	Lactobacillus	Weighted mode	9	-0.145449	0.225564	0.537089		-0.587556	0.296657	0.864634	0.555684	1.34535
kfHjZE	finn-b-M13_THORACISPINEPAIN	THORACISPINEPAIN	Gordonibacter	Weighted mode	14	0.0449881	0.167837	0.79287		-0.283972	0.373948	1.04602	0.752788	1.45346
KxvHeg	finn-b-M13_THORACISPINEPAIN	THORACISPINEPAIN	Anaerostipes	Weighted mode	15	0.445908	0.485214	0.373663		-0.505113	1.39693	1.56191	0.603438	4.04276
LHjESt	finn-b-M13_THORACISPINEPAIN	THORACISPINEPAIN	Blautia	Weighted mode	13	-0.42441	0.358541	0.259445		-1.12715	0.27833	0.654156	0.323955	1.32092
LhoJ8E	finn-b-M13_THORACISPINEPAIN	THORACISPINEPAIN	Faecalibacterium	Weighted mode	13	-0.153408	0.199202	0.456127		-0.543843	0.237027	0.85778	0.580513	1.26748
lKEfff	finn-b-M13_THORACISPINEPAIN	THORACISPINEPAIN	Ruminococcus1	Weighted mode	13	0.103172	0.321982	0.754154		-0.527912	0.734257	1.10868	0.589835	2.08393
lre9vb	finn-b-M13_THORACISPINEPAIN	THORACISPINEPAIN	LachnospiraceaeUCG004	Weighted mode	13	0.191007	0.379168	0.623554		-0.552162	0.934177	1.21047	0.575704	2.54512
LSz19w	finn-b-M13_THORACISPINEPAIN	THORACISPINEPAIN	Ruminiclostridium6	Weighted mode	16	0.169294	0.280758	0.555523		-0.380991	0.71958	1.18447	0.683184	2.05357
LYQByl	finn-b-M13_THORACISPINEPAIN	THORACISPINEPAIN	Erysipelatoclostridium	Weighted mode	16	-0.280641	0.275455	0.324438		-0.820533	0.259252	0.7553	0.440197	1.29596
LzqaC6	finn-b-M13_THORACISPINEPAIN	THORACISPINEPAIN	Eubacteriumventriosumgroup	Weighted mode	16	0.335801	0.35424	0.358178		-0.358508	1.03011	1.39906	0.698718	2.80138
mGJkme	finn-b-M13_THORACISPINEPAIN	THORACISPINEPAIN	Barnesiella	Weighted mode	16	-0.041237	0.319559	0.899038		-0.667572	0.585098	0.959602	0.512952	1.79517
mxmKV9	finn-b-M13_THORACISPINEPAIN	THORACISPINEPAIN	Eubacteriumxylanophilumgroup	Weighted mode	11	0.120653	0.308198	0.703656		-0.483416	0.724722	1.12823	0.616673	2.06416
n5q7LD	finn-b-M13_THORACISPINEPAIN	THORACISPINEPAIN	Howardella	Weighted mode	10	0.184311	0.152438	0.257434		-0.114468	0.48309	1.20239	0.89184	1.62108
NhCrdh	finn-b-M13_THORACISPINEPAIN	THORACISPINEPAIN	LachnospiraceaeUCG008	Weighted mode	12	0.0601485	0.22108	0.79061		-0.373169	0.493466	1.06199	0.688549	1.63798
nkgbLr	finn-b-M13_THORACISPINEPAIN	THORACISPINEPAIN	Escherichia.Shigella	Weighted mode	15	0.363737	0.246408	0.162038		-0.119223	0.846697	1.4387	0.88761	2.33193
NLYGWN	finn-b-M13_THORACISPINEPAIN	THORACISPINEPAIN	LachnospiraceaeUCG010	Weighted mode	12	0.156686	0.355894	0.668276		-0.540867	0.854238	1.16963	0.582243	2.34958
osBGcO	finn-b-M13_THORACISPINEPAIN	THORACISPINEPAIN	RuminococcaceaeUCG004	Weighted mode	12	-0.213402	0.298613	0.489718		-0.798684	0.37188	0.807832	0.449921	1.45046
pBQfi6	finn-b-M13_THORACISPINEPAIN	THORACISPINEPAIN	Hungatella	Weighted mode	5	-0.0132082	0.221504	0.955311		-0.447356	0.420939	0.986879	0.639317	1.52339
PexAXD	finn-b-M13_THORACISPINEPAIN	THORACISPINEPAIN	Ruminococcus2	Weighted mode	15	-0.165722	0.231415	0.485688		-0.619296	0.287851	0.847281	0.538323	1.33356
poeCpa	finn-b-M13_THORACISPINEPAIN	THORACISPINEPAIN	Clostridiuminnocuumgroup	Weighted mode	11	0.191835	0.206793	0.375429		-0.213479	0.597148	1.21147	0.807769	1.81693
QlAx5N	finn-b-M13_THORACISPINEPAIN	THORACISPINEPAIN	Alloprevotella	Weighted mode	7	-0.0789344	0.191382	0.694346		-0.454044	0.296175	0.924101	0.635055	1.34471
Qp9IGk	finn-b-M13_THORACISPINEPAIN	THORACISPINEPAIN	Terrisporobacter	Weighted mode	5	-0.347541	0.361806	0.391163		-1.05668	0.361598	0.706423	0.347608	1.43562
QW0qeE	finn-b-M13_THORACISPINEPAIN	THORACISPINEPAIN	ErysipelotrichaceaeUCG003	Weighted mode	17	-0.00987421	0.295626	0.973768		-0.589301	0.569552	0.990174	0.554715	1.76748
qYT9JO	finn-b-M13_THORACISPINEPAIN	THORACISPINEPAIN	RuminococcaceaeUCG002	Weighted mode	24	-0.269321	0.363848	0.466667		-0.982463	0.443821	0.763898	0.374388	1.55865
rSsc73	finn-b-M13_THORACISPINEPAIN	THORACISPINEPAIN	Dorea	Weighted mode	12	0.148275	0.352008	0.681704		-0.541662	0.838211	1.15983	0.581781	2.31223
rWkNul	finn-b-M13_THORACISPINEPAIN	THORACISPINEPAIN	Butyricicoccus	Weighted mode	9	0.338353	0.32989	0.335066		-0.308232	0.984938	1.40264	0.734745	2.67765
siriex	finn-b-M13_THORACISPINEPAIN	THORACISPINEPAIN	Eubacteriumfissicatenagroup	Weighted mode	9	0.0924143	0.202794	0.660717		-0.305062	0.489891	1.09682	0.737078	1.63214
sNmkPy	finn-b-M13_THORACISPINEPAIN	THORACISPINEPAIN	Eubacteriumbrachygroup	Weighted mode	11	-0.250745	0.217702	0.276203		-0.677441	0.175951	0.778221	0.507915	1.19238
sNRSec	finn-b-M13_THORACISPINEPAIN	THORACISPINEPAIN	Coprococcus1	Weighted mode	14	-0.32942	0.326131	0.330886		-0.968638	0.309797	0.719341	0.3796	1.36315
sP6x1t	finn-b-M13_THORACISPINEPAIN	THORACISPINEPAIN	Ruminococcustorquesgroup	Weighted mode	13	-0.00881034	0.406755	0.983075		-0.806051	0.78843	0.991228	0.446618	2.19994
SWi0oa	finn-b-M13_THORACISPINEPAIN	THORACISPINEPAIN	Bacteroides	Weighted mode	12	0.0234889	0.380173	0.951843		-0.721651	0.768629	1.02377	0.485949	2.15681
T2GLoS	finn-b-M13_THORACISPINEPAIN	THORACISPINEPAIN	Prevotella7	Weighted mode	12	0.28276	0.249103	0.280458		-0.205483	0.771002	1.32679	0.814254	2.16193
t2yqwa	finn-b-M13_THORACISPINEPAIN	THORACISPINEPAIN	Paraprevotella	Weighted mode	13	-0.259146	0.217559	0.256623		-0.685562	0.167271	0.771711	0.503807	1.18207
T8gUQD	finn-b-M13_THORACISPINEPAIN	THORACISPINEPAIN	Coprobacter	Weighted mode	13	0.117881	0.198519	0.563671		-0.271216	0.506977	1.12511	0.762452	1.66026
t8psDi	finn-b-M13_THORACISPINEPAIN	THORACISPINEPAIN	Oscillospira	Weighted mode	9	-0.290655	0.417419	0.505955		-1.1088	0.527486	0.747773	0.329956	1.69467
tQg2e0	finn-b-M13_THORACISPINEPAIN	THORACISPINEPAIN	RuminococcaceaeUCG010	Weighted mode	8	0.200033	0.321937	0.554062		-0.430964	0.83103	1.22144	0.649882	2.29568
TsNF0o	finn-b-M13_THORACISPINEPAIN	THORACISPINEPAIN	Enterorhabdus	Weighted mode	7	-0.0735159	0.268877	0.793699		-0.600514	0.453482	0.929121	0.548529	1.57378
tT4zPC	finn-b-M13_THORACISPINEPAIN	THORACISPINEPAIN	Sellimonas	Weighted mode	10	-0.21369	0.199835	0.31276		-0.605365	0.177986	0.807599	0.545875	1.19481
tTCzlc	finn-b-M13_THORACISPINEPAIN	THORACISPINEPAIN	Coprococcus2	Weighted mode	9	0.385598	0.394391	0.356856		-0.387408	1.1586	1.47049	0.678814	3.18548
TZDA7a	finn-b-M13_THORACISPINEPAIN	THORACISPINEPAIN	LachnospiraceaeNC2004group	Weighted mode	10	0.103555	0.271481	0.711724		-0.428549	0.635658	1.10911	0.651454	1.88826
U2tphf	finn-b-M13_THORACISPINEPAIN	THORACISPINEPAIN	Romboutsia	Weighted mode	14	-0.365017	0.315745	0.268464		-0.983877	0.253842	0.694185	0.373859	1.28897
uDXlPH	finn-b-M13_THORACISPINEPAIN	THORACISPINEPAIN	Eubacteriumhalliigroup	Weighted mode	16	-0.673368	0.32919	0.0587559		-1.31858	-0.0281556	0.509988	0.267515	0.972237
uftS0k	finn-b-M13_THORACISPINEPAIN	THORACISPINEPAIN	Roseburia	Weighted mode	16	-0.258903	0.393468	0.520508		-1.0301	0.512294	0.771898	0.356972	1.66912
UkqAqD	finn-b-M13_THORACISPINEPAIN	THORACISPINEPAIN	Methanobrevibacter	Weighted mode	8	0.0512812	0.212949	0.8166		-0.3661	0.468662	1.05262	0.693434	1.59786
UoCQqh	finn-b-M13_THORACISPINEPAIN	THORACISPINEPAIN	LachnospiraceaeND3007group	Weighted mode	3	0.025564	0.468297	0.961428		-0.892298	0.943426	1.02589	0.409713	2.56877
V5Zz88	finn-b-M13_THORACISPINEPAIN	THORACISPINEPAIN	Sutterella	Weighted mode	12	0.0112595	0.407555	0.978455		-0.787548	0.810067	1.01132	0.454959	2.24806
vncQ3y	finn-b-M13_THORACISPINEPAIN	THORACISPINEPAIN	Tyzzerella3	Weighted mode	14	0.101409	0.203106	0.625917		-0.296679	0.499498	1.10673	0.743282	1.64789
vyg5z0	finn-b-M13_THORACISPINEPAIN	THORACISPINEPAIN	LachnospiraceaeNK4A136group	Weighted mode	15	0.134443	0.205164	0.522899		-0.267678	0.536565	1.1439	0.765154	1.71012
wadVe9	finn-b-M13_THORACISPINEPAIN	THORACISPINEPAIN	Haemophilus	Weighted mode	13	-0.130693	0.225721	0.573295		-0.573106	0.31172	0.877487	0.563771	1.36577
WkUYcj	finn-b-M13_THORACISPINEPAIN	THORACISPINEPAIN	Anaerofilum	Weighted mode	12	0.179473	0.192049	0.3701		-0.196944	0.55589	1.19659	0.821236	1.74349
wOUNqC	finn-b-M13_THORACISPINEPAIN	THORACISPINEPAIN	Phascolarctobacterium	Weighted mode	11	-0.472101	0.317985	0.168456		-1.09535	0.151149	0.62369	0.334422	1.16317
WYtm1j	finn-b-M13_THORACISPINEPAIN	THORACISPINEPAIN	Ruminococcusgauvreauiigroup	Weighted mode	13	-0.289234	0.379617	0.460826		-1.03328	0.454814	0.748837	0.355837	1.57588
x6iar4	finn-b-M13_THORACISPINEPAIN	THORACISPINEPAIN	Peptococcus	Weighted mode	16	-0.0858962	0.182378	0.644433		-0.443358	0.271565	0.917689	0.641877	1.31202
xeVWoH	finn-b-M13_THORACISPINEPAIN	THORACISPINEPAIN	Bilophila	Weighted mode	16	0.284378	0.307792	0.370148		-0.318894	0.88765	1.32893	0.726953	2.42941
XHxwWi	finn-b-M13_THORACISPINEPAIN	THORACISPINEPAIN	Turicibacter	Weighted mode	13	0.268339	0.295851	0.382256		-0.31153	0.848208	1.30779	0.732326	2.33546
xmsIxm	finn-b-M13_THORACISPINEPAIN	THORACISPINEPAIN	ChristensenellaceaeR.7group	Weighted mode	11	-0.0896821	0.427869	0.838187		-0.928305	0.748941	0.914222	0.395223	2.11476
Y5o6bE	finn-b-M13_THORACISPINEPAIN	THORACISPINEPAIN	Clostridiumsensustricto1	Weighted mode	9	0.237769	0.272584	0.408472		-0.296495	0.772033	1.26842	0.743419	2.16416
Yp25Kh	finn-b-M13_THORACISPINEPAIN	THORACISPINEPAIN	Intestinibacter	Weighted mode	15	0.11528	0.265225	0.67044		-0.404561	0.635121	1.12219	0.66727	1.88725
YPYXZ4	finn-b-M13_THORACISPINEPAIN	THORACISPINEPAIN	Marvinbryantia	Weighted mode	10	0.242038	0.438842	0.594691		-0.618093	1.10217	1.27384	0.538971	3.01069
ys4OzP	finn-b-M13_THORACISPINEPAIN	THORACISPINEPAIN	Odoribacter	Weighted mode	8	0.312277	0.403737	0.46456		-0.479048	1.1036	1.36653	0.619373	3.01501
yvwrSn	finn-b-M13_THORACISPINEPAIN	THORACISPINEPAIN	Eubacteriumcoprostanoligenesgroup	Weighted mode	13	-0.304554	0.389996	0.449985		-1.06895	0.459839	0.737453	0.34337	1.58382
zMb9zv	finn-b-M13_THORACISPINEPAIN	THORACISPINEPAIN	Olsenella	Weighted mode	10	-0.0677048	0.158349	0.679015		-0.378069	0.242659	0.934536	0.685183	1.27463
ZPJCu8	finn-b-M13_THORACISPINEPAIN	THORACISPINEPAIN	RuminococcaceaeUCG013	Weighted mode	14	0.10041	0.28679	0.731859		-0.461699	0.662518	1.10562	0.630212	1.93967
zqelmS	finn-b-M13_THORACISPINEPAIN	THORACISPINEPAIN	Adlercreutzia	Weighted mode	12	-0.0273273	0.297931	0.928567		-0.611272	0.556617	0.973043	0.54266	1.74476
ZrYzO8	finn-b-M13_THORACISPINEPAIN	THORACISPINEPAIN	Anaerotruncus	Weighted mode	15	-0.0742467	0.325165	0.822687		-0.711569	0.563076	0.928443	0.490873	1.75607
ZzQUoM	finn-b-M13_THORACISPINEPAIN	THORACISPINEPAIN	Lachnospira	Weighted mode	7	-0.366884	0.434748	0.431078		-1.21899	0.485221	0.69289	0.295529	1.62453

## Sheet: Supplementary Table S5
Supplementary Table S5. Casual effects of MR analysis between gut microbiota and low back pain (P < 1.00E-05)
id.exposure	id.outcome	outcome	exposure	method	nsnp	b	se	pval	FDR p-value (BH)	lo_ci	up_ci	or	or_lci95	or_uci95
0apZwb	finn-b-M13_LOWBACKPAIN	finn-b-M13_LOWBACKPAIN	LachnospiraceaeUCG001	Inverse variance weighted	16	0.0194166	0.0568147	0.732536	0.918292	-0.0919402	0.130773	1.01961	0.91216	1.13971
0Ji8Jb	finn-b-M13_LOWBACKPAIN	finn-b-M13_LOWBACKPAIN	Escherichia.Shigella	Inverse variance weighted	15	-0.0607215	0.0586509	0.300527	0.918292	-0.175677	0.0542343	0.941085	0.838889	1.05573
0PfIMb	finn-b-M13_LOWBACKPAIN	finn-b-M13_LOWBACKPAIN	Eubacteriumruminantiumgroup	Inverse variance weighted	19	0.000523581	0.0385946	0.989176	0.989765	-0.0751218	0.076169	1.00052	0.92763	1.07914
1s1F0Q	finn-b-M13_LOWBACKPAIN	finn-b-M13_LOWBACKPAIN	Bifidobacterium	Inverse variance weighted	15	0.00895644	0.0852199	0.916298	0.939995	-0.158075	0.175987	1.009	0.853786	1.19242
2iOmgp	finn-b-M13_LOWBACKPAIN	finn-b-M13_LOWBACKPAIN	Odoribacter	Inverse variance weighted	8	0.136214	0.0977838	0.163617	0.907689	-0.0554425	0.32787	1.14593	0.946066	1.38801
2ShXYO	finn-b-M13_LOWBACKPAIN	finn-b-M13_LOWBACKPAIN	Blautia	Inverse variance weighted	13	-0.0745185	0.0784679	0.342281	0.918292	-0.228316	0.0792787	0.92819	0.795873	1.08251
3Io6J9	finn-b-M13_LOWBACKPAIN	finn-b-M13_LOWBACKPAIN	Ruminococcus2	Inverse variance weighted	15	0.0494784	0.0694429	0.476152	0.918292	-0.0866296	0.185586	1.05072	0.917017	1.20392
3tc1cv	finn-b-M13_LOWBACKPAIN	finn-b-M13_LOWBACKPAIN	Butyricicoccus	Inverse variance weighted	9	-0.0236348	0.079982	0.76761	0.926388	-0.1804	0.13313	0.976642	0.834937	1.1424
5EAjub	finn-b-M13_LOWBACKPAIN	finn-b-M13_LOWBACKPAIN	ErysipelotrichaceaeUCG003	Inverse variance weighted	17	0.0355445	0.0576394	0.537453	0.918292	-0.0774289	0.148518	1.03618	0.925493	1.16011
5ND6yY	finn-b-M13_LOWBACKPAIN	finn-b-M13_LOWBACKPAIN	Paraprevotella	Inverse variance weighted	13	-0.0386399	0.0560208	0.490356	0.918292	-0.148441	0.0711609	0.962097	0.862051	1.07375
5OXZ5t	finn-b-M13_LOWBACKPAIN	finn-b-M13_LOWBACKPAIN	Parasutterella	Inverse variance weighted	16	-0.0398807	0.0731998	0.585877	0.918292	-0.183352	0.103591	0.960904	0.832475	1.10915
5xoGRm	finn-b-M13_LOWBACKPAIN	finn-b-M13_LOWBACKPAIN	Prevotella7	Inverse variance weighted	12	-0.0422112	0.0359483	0.240307	0.918292	-0.11267	0.0282474	0.958667	0.893446	1.02865
6SuDCq	finn-b-M13_LOWBACKPAIN	finn-b-M13_LOWBACKPAIN	Peptococcus	Inverse variance weighted	16	-0.044046	0.0446868	0.3243	0.918292	-0.131632	0.0435402	0.95691	0.876663	1.0445
6xQXss	finn-b-M13_LOWBACKPAIN	finn-b-M13_LOWBACKPAIN	Butyricimonas	Inverse variance weighted	16	-0.025949	0.0635607	0.683087	0.918292	-0.150528	0.0986301	0.974385	0.860254	1.10366
78e1i3	finn-b-M13_LOWBACKPAIN	finn-b-M13_LOWBACKPAIN	LachnospiraceaeFCS020group	Inverse variance weighted	15	0.0804188	0.0583048	0.167808	0.907689	-0.0338587	0.194696	1.08374	0.966708	1.21494
7jvU7p	finn-b-M13_LOWBACKPAIN	finn-b-M13_LOWBACKPAIN	Phascolarctobacterium	Inverse variance weighted	11	0.0704021	0.0651531	0.279891	0.918292	-0.057298	0.198102	1.07294	0.944313	1.21909
88NEdO	finn-b-M13_LOWBACKPAIN	finn-b-M13_LOWBACKPAIN	Tyzzerella3	Inverse variance weighted	14	0.135436	0.0399085	0.000689629	0.0273553	0.0572157	0.213657	1.14504	1.05888	1.2382
8c78rw	finn-b-M13_LOWBACKPAIN	finn-b-M13_LOWBACKPAIN	Slackia	Inverse variance weighted	9	0.0840526	0.0787124	0.28559	0.918292	-0.0702236	0.238329	1.08769	0.932185	1.26913
8G4j5p	finn-b-M13_LOWBACKPAIN	finn-b-M13_LOWBACKPAIN	Eubacteriumrectalegroup	Inverse variance weighted	12	-0.15374	0.0937794	0.101134	0.825642	-0.337548	0.0300675	0.857495	0.713518	1.03052
8lfcYT	finn-b-M13_LOWBACKPAIN	finn-b-M13_LOWBACKPAIN	Ruminiclostridium6	Inverse variance weighted	16	0.0352516	0.0645467	0.584968	0.918292	-0.0912599	0.161763	1.03588	0.91278	1.17558
8tG4lU	finn-b-M13_LOWBACKPAIN	finn-b-M13_LOWBACKPAIN	Senegalimassilia	Inverse variance weighted	6	-0.139384	0.0738805	0.0592128	0.640575	-0.28419	0.0054221	0.869894	0.752624	1.00544
8VzjRd	finn-b-M13_LOWBACKPAIN	finn-b-M13_LOWBACKPAIN	Romboutsia	Inverse variance weighted	14	-0.0467056	0.0858565	0.586444	0.918292	-0.214984	0.121573	0.954368	0.806554	1.12927
8XEXeR	finn-b-M13_LOWBACKPAIN	finn-b-M13_LOWBACKPAIN	Terrisporobacter	Inverse variance weighted	5	0.0272239	0.0933581	0.770587	0.926388	-0.155758	0.210206	1.0276	0.855766	1.23393
9JpGyY	finn-b-M13_LOWBACKPAIN	finn-b-M13_LOWBACKPAIN	Hungatella	Inverse variance weighted	5	-0.0390055	0.0598329	0.514462	0.918292	-0.156278	0.0782671	0.961745	0.855321	1.08141
9Nliv4	finn-b-M13_LOWBACKPAIN	finn-b-M13_LOWBACKPAIN	LachnospiraceaeUCG008	Inverse variance weighted	12	-0.0111072	0.060488	0.854306	0.939995	-0.129664	0.107449	0.988954	0.878391	1.11343
a7gi4x	finn-b-M13_LOWBACKPAIN	finn-b-M13_LOWBACKPAIN	RuminococcaceaeUCG004	Inverse variance weighted	12	-0.0391574	0.0778361	0.614912	0.918292	-0.191716	0.113401	0.961599	0.825541	1.12008
AeR88U	finn-b-M13_LOWBACKPAIN	finn-b-M13_LOWBACKPAIN	RuminococcaceaeUCG014	Inverse variance weighted	18	0.0296557	0.0526475	0.573239	0.918292	-0.0735335	0.132845	1.0301	0.929105	1.14207
Ak4osm	finn-b-M13_LOWBACKPAIN	finn-b-M13_LOWBACKPAIN	Anaerostipes	Inverse variance weighted	15	0.0236378	0.0693155	0.73309	0.918292	-0.112221	0.159496	1.02392	0.893847	1.17292
BOUlv2	finn-b-M13_LOWBACKPAIN	finn-b-M13_LOWBACKPAIN	Enterorhabdus	Inverse variance weighted	7	0.0178631	0.0862174	0.835864	0.938376	-0.151123	0.186849	1.01802	0.859742	1.20545
c0XOwB	finn-b-M13_LOWBACKPAIN	finn-b-M13_LOWBACKPAIN	Lachnospira	Inverse variance weighted	7	0.114058	0.102047	0.263695	0.918292	-0.0859543	0.31407	1.12082	0.917636	1.36899
CLxXLj	finn-b-M13_LOWBACKPAIN	finn-b-M13_LOWBACKPAIN	Holdemanella	Inverse variance weighted	14	0.0126374	0.0433975	0.770898	0.926388	-0.0724217	0.0976964	1.01272	0.930139	1.10263
CmTD3x	finn-b-M13_LOWBACKPAIN	finn-b-M13_LOWBACKPAIN	LachnospiraceaeUCG004	Inverse variance weighted	13	0.035328	0.0752374	0.638674	0.918292	-0.112137	0.182793	1.03596	0.893922	1.20057
CwOOU3	finn-b-M13_LOWBACKPAIN	finn-b-M13_LOWBACKPAIN	Flavonifractor	Inverse variance weighted	8	0.0224533	0.0855556	0.792981	0.926388	-0.145236	0.190142	1.02271	0.864819	1.20942
DoZ5qx	finn-b-M13_LOWBACKPAIN	finn-b-M13_LOWBACKPAIN	Alistipes	Inverse variance weighted	13	-0.029409	0.0806627	0.715416	0.918292	-0.187508	0.12869	0.971019	0.829023	1.13734
dUn6k2	finn-b-M13_LOWBACKPAIN	finn-b-M13_LOWBACKPAIN	Anaerofilum	Inverse variance weighted	12	-0.046934	0.0451116	0.298156	0.918292	-0.135353	0.0414848	0.95415	0.873408	1.04236
eIEAEA	finn-b-M13_LOWBACKPAIN	finn-b-M13_LOWBACKPAIN	LachnospiraceaeNK4A136group	Inverse variance weighted	15	-0.111422	0.0678004	0.100305	0.825642	-0.24431	0.0214671	0.894561	0.783244	1.0217
emR6iS	finn-b-M13_LOWBACKPAIN	finn-b-M13_LOWBACKPAIN	RuminococcaceaeUCG002	Inverse variance weighted	24	0.0286771	0.0496646	0.563659	0.918292	-0.0686655	0.12602	1.02909	0.933639	1.1343
EzEUAY	finn-b-M13_LOWBACKPAIN	finn-b-M13_LOWBACKPAIN	Erysipelatoclostridium	Inverse variance weighted	16	-0.0374939	0.0494243	0.448084	0.918292	-0.134366	0.0593777	0.9632	0.87427	1.06118
fOclqx	finn-b-M13_LOWBACKPAIN	finn-b-M13_LOWBACKPAIN	LachnospiraceaeND3007group	Inverse variance weighted	3	0.0291468	0.152297	0.848227	0.939995	-0.269356	0.32765	1.02958	0.763871	1.3877
FOdouv	finn-b-M13_LOWBACKPAIN	finn-b-M13_LOWBACKPAIN	Coprococcus2	Inverse variance weighted	9	0.0444066	0.0723448	0.539335	0.918292	-0.0973892	0.186202	1.04541	0.907203	1.20467
gfFtml	finn-b-M13_LOWBACKPAIN	finn-b-M13_LOWBACKPAIN	Fusicatenibacter	Inverse variance weighted	18	0.0723869	0.0663461	0.275251	0.918292	-0.0576514	0.202425	1.07507	0.943979	1.22437
ghO6dB	finn-b-M13_LOWBACKPAIN	finn-b-M13_LOWBACKPAIN	Oscillospira	Inverse variance weighted	9	-0.041193	0.0687833	0.549252	0.918292	-0.176008	0.0936223	0.959644	0.838611	1.09814
gISZgk	finn-b-M13_LOWBACKPAIN	finn-b-M13_LOWBACKPAIN	Haemophilus	Inverse variance weighted	13	-0.0386808	0.0510195	0.448356	0.918292	-0.138679	0.0613173	0.962058	0.870507	1.06324
gmcdH8	finn-b-M13_LOWBACKPAIN	finn-b-M13_LOWBACKPAIN	Olsenella	Inverse variance weighted	10	-0.112309	0.0381319	0.00322669	0.0887716	-0.187047	-0.0375704	0.893768	0.829404	0.963127
GUU7JP	finn-b-M13_LOWBACKPAIN	finn-b-M13_LOWBACKPAIN	DefluviitaleaceaeUCG011	Inverse variance weighted	10	-0.0198464	0.0790764	0.801831	0.926388	-0.174836	0.135143	0.980349	0.839595	1.1447
gVOnFI	finn-b-M13_LOWBACKPAIN	finn-b-M13_LOWBACKPAIN	Bilophila	Inverse variance weighted	16	0.0190886	0.0664281	0.773838	0.926388	-0.11111	0.149288	1.01927	0.89484	1.16101
GWO02i	finn-b-M13_LOWBACKPAIN	finn-b-M13_LOWBACKPAIN	Eggerthella	Inverse variance weighted	10	-0.0578634	0.0478463	0.226524	0.918292	-0.151642	0.0359153	0.943779	0.859296	1.03657
gzwyFZ	finn-b-M13_LOWBACKPAIN	finn-b-M13_LOWBACKPAIN	Butyrivibrio	Inverse variance weighted	16	-0.038658	0.0316126	0.221381	0.918292	-0.100619	0.0233028	0.96208	0.904278	1.02358
i6DF0t	finn-b-M13_LOWBACKPAIN	finn-b-M13_LOWBACKPAIN	Subdoligranulum	Inverse variance weighted	13	-0.0815517	0.100812	0.418543	0.918292	-0.279142	0.116039	0.921685	0.756432	1.12304
idgGvn	finn-b-M13_LOWBACKPAIN	finn-b-M13_LOWBACKPAIN	Ruminiclostridium9	Inverse variance weighted	13	-0.0786892	0.110054	0.474606	0.918292	-0.294395	0.137017	0.924327	0.744982	1.14685
IRxwpT	finn-b-M13_LOWBACKPAIN	finn-b-M13_LOWBACKPAIN	Allisonella	Inverse variance weighted	9	0.0814226	0.0424111	0.0548779	0.640575	-0.00170316	0.164548	1.08483	0.998298	1.17886
j22Gfn	finn-b-M13_LOWBACKPAIN	finn-b-M13_LOWBACKPAIN	Gordonibacter	Inverse variance weighted	14	-0.0239879	0.0334962	0.473906	0.918292	-0.0896406	0.0416647	0.976297	0.91426	1.04254
JK7GZO	finn-b-M13_LOWBACKPAIN	finn-b-M13_LOWBACKPAIN	RuminococcaceaeUCG003	Inverse variance weighted	14	-0.0986252	0.0621312	0.112429	0.825642	-0.220402	0.0231519	0.906082	0.802196	1.02342
jp74tP	finn-b-M13_LOWBACKPAIN	finn-b-M13_LOWBACKPAIN	Holdemania	Inverse variance weighted	17	0.0196205	0.0462269	0.671246	0.918292	-0.0709843	0.110225	1.01981	0.931477	1.11653
jZWRCQ	finn-b-M13_LOWBACKPAIN	finn-b-M13_LOWBACKPAIN	Eubacteriumnodatumgroup	Inverse variance weighted	11	-0.0592535	0.0364043	0.103599	0.825642	-0.130606	0.012099	0.942468	0.877564	1.01217
k0sv3J	finn-b-M13_LOWBACKPAIN	finn-b-M13_LOWBACKPAIN	RikenellaceaeRC9gutgroup	Inverse variance weighted	12	0.0157683	0.0461593	0.732648	0.918292	-0.074704	0.106241	1.01589	0.928018	1.11209
k5mGq5	finn-b-M13_LOWBACKPAIN	finn-b-M13_LOWBACKPAIN	Lachnoclostridium	Inverse variance weighted	14	-0.0351919	0.0791336	0.656525	0.918292	-0.190294	0.11991	0.96542	0.826716	1.1274
keCj0b	finn-b-M13_LOWBACKPAIN	finn-b-M13_LOWBACKPAIN	ChristensenellaceaeR.7group	Inverse variance weighted	11	-0.0215658	0.0801191	0.787797	0.926388	-0.178599	0.135468	0.978665	0.836441	1.14507
kSrUCS	finn-b-M13_LOWBACKPAIN	finn-b-M13_LOWBACKPAIN	Coprococcus3	Inverse variance weighted	9	-0.0657984	0.0895582	0.462522	0.918292	-0.241333	0.109736	0.93632	0.78558	1.11598
Lronjw	finn-b-M13_LOWBACKPAIN	finn-b-M13_LOWBACKPAIN	Alloprevotella	Inverse variance weighted	7	-0.0350871	0.0432766	0.417501	0.918292	-0.119909	0.049735	0.965521	0.887001	1.05099
LSgk5h	finn-b-M13_LOWBACKPAIN	finn-b-M13_LOWBACKPAIN	FamilyXIIIAD3011group	Inverse variance weighted	15	-0.0292189	0.0635786	0.645824	0.918292	-0.153833	0.0953952	0.971204	0.857415	1.10009
lu1HRC	finn-b-M13_LOWBACKPAIN	finn-b-M13_LOWBACKPAIN	Veillonella	Inverse variance weighted	9	0.040118	0.087296	0.64583	0.918292	-0.130982	0.211218	1.04093	0.877233	1.23518
MvAnnh	finn-b-M13_LOWBACKPAIN	finn-b-M13_LOWBACKPAIN	Intestinimonas	Inverse variance weighted	18	-0.0528327	0.0571617	0.355347	0.918292	-0.16487	0.0592042	0.948539	0.848004	1.06099
N5OTQs	finn-b-M13_LOWBACKPAIN	finn-b-M13_LOWBACKPAIN	Ruminiclostridium5	Inverse variance weighted	14	0.0417254	0.0621967	0.502309	0.918292	-0.0801801	0.163631	1.04261	0.92295	1.17778
n6E3fb	finn-b-M13_LOWBACKPAIN	finn-b-M13_LOWBACKPAIN	Marvinbryantia	Inverse variance weighted	10	0.138773	0.0989002	0.160567	0.907689	-0.0550709	0.332618	1.14886	0.946418	1.39461
nQlhyE	finn-b-M13_LOWBACKPAIN	finn-b-M13_LOWBACKPAIN	Clostridiumsensustricto1	Inverse variance weighted	9	-0.0433954	0.0729413	0.551886	0.918292	-0.18636	0.0995694	0.957533	0.829974	1.1047
nxQOet	finn-b-M13_LOWBACKPAIN	finn-b-M13_LOWBACKPAIN	Eubacteriumxylanophilumgroup	Inverse variance weighted	11	0.123745	0.0650283	0.0570479	0.640575	-0.00371029	0.251201	1.13173	0.996297	1.28557
O9Muz6	finn-b-M13_LOWBACKPAIN	finn-b-M13_LOWBACKPAIN	RuminococcaceaeNK4A214group	Inverse variance weighted	16	0.011795	0.068925	0.864123	0.939995	-0.123298	0.146888	1.01186	0.884	1.15822
oojwTv	finn-b-M13_LOWBACKPAIN	finn-b-M13_LOWBACKPAIN	Sellimonas	Inverse variance weighted	10	0.0351314	0.035335	0.320106	0.918292	-0.0341251	0.104388	1.03576	0.966451	1.11003
OzUjad	finn-b-M13_LOWBACKPAIN	finn-b-M13_LOWBACKPAIN	Barnesiella	Inverse variance weighted	16	-0.0283443	0.0752734	0.706507	0.918292	-0.17588	0.119192	0.972054	0.838718	1.12659
P2vQrE	finn-b-M13_LOWBACKPAIN	finn-b-M13_LOWBACKPAIN	Sutterella	Inverse variance weighted	12	-0.0266696	0.0671339	0.691175	0.918292	-0.158252	0.104913	0.973683	0.853635	1.11061
PfBTgZ	finn-b-M13_LOWBACKPAIN	finn-b-M13_LOWBACKPAIN	Catenibacterium	Inverse variance weighted	4	0.0739729	0.0599189	0.216998	0.918292	-0.0434681	0.191414	1.07678	0.957463	1.21096
PWdduY	finn-b-M13_LOWBACKPAIN	finn-b-M13_LOWBACKPAIN	Lactococcus	Inverse variance weighted	11	-0.00111625	0.0443037	0.979899	0.989765	-0.0879515	0.085719	0.998884	0.915805	1.0895
qeoFGq	finn-b-M13_LOWBACKPAIN	finn-b-M13_LOWBACKPAIN	RuminococcaceaeUCG013	Inverse variance weighted	14	-0.0325464	0.0710883	0.647074	0.918292	-0.171879	0.106787	0.967978	0.842081	1.1127
QfzBrH	finn-b-M13_LOWBACKPAIN	finn-b-M13_LOWBACKPAIN	FamilyXIIIUCG001	Inverse variance weighted	10	0.0116745	0.0880129	0.894474	0.939995	-0.160831	0.18418	1.01174	0.851436	1.20223
QhP1ha	finn-b-M13_LOWBACKPAIN	finn-b-M13_LOWBACKPAIN	RuminococcaceaeUCG010	Inverse variance weighted	8	0.0936016	0.0773567	0.226279	0.918292	-0.0580174	0.245221	1.09812	0.943633	1.2779
qojjfq	finn-b-M13_LOWBACKPAIN	finn-b-M13_LOWBACKPAIN	Methanobrevibacter	Inverse variance weighted	8	0.00996517	0.0472208	0.832861	0.938376	-0.0825876	0.102518	1.01001	0.920731	1.10796
QxMfQ0	finn-b-M13_LOWBACKPAIN	finn-b-M13_LOWBACKPAIN	Oxalobacter	Inverse variance weighted	12	0.134007	0.038081	0.000433182	0.0257743	0.0593682	0.208646	1.1434	1.06117	1.23201
rh6wzT	finn-b-M13_LOWBACKPAIN	finn-b-M13_LOWBACKPAIN	Dorea	Inverse variance weighted	12	0.0223849	0.088002	0.799211	0.926388	-0.150099	0.194869	1.02264	0.860623	1.21515
rIZjtL	finn-b-M13_LOWBACKPAIN	finn-b-M13_LOWBACKPAIN	RuminococcaceaeUCG005	Inverse variance weighted	17	0.106055	0.0678344	0.117949	0.825642	-0.0269003	0.239011	1.11188	0.973458	1.26999
ruY0t6	finn-b-M13_LOWBACKPAIN	finn-b-M13_LOWBACKPAIN	Clostridiuminnocuumgroup	Inverse variance weighted	11	-0.00480376	0.0386094	0.900983	0.939995	-0.0804783	0.0708707	0.995208	0.922675	1.07344
rvHvVO	finn-b-M13_LOWBACKPAIN	finn-b-M13_LOWBACKPAIN	Eubacteriumhalliigroup	Inverse variance weighted	16	0.0091165	0.0601545	0.879541	0.939995	-0.108786	0.127019	1.00916	0.896922	1.13544
rx0LAF	finn-b-M13_LOWBACKPAIN	finn-b-M13_LOWBACKPAIN	LachnospiraceaeUCG010	Inverse variance weighted	12	0.012119	0.0792614	0.878478	0.939995	-0.143233	0.167471	1.01219	0.866552	1.18231
s1RZyH	finn-b-M13_LOWBACKPAIN	finn-b-M13_LOWBACKPAIN	Anaerotruncus	Inverse variance weighted	15	0.0372459	0.0695163	0.592107	0.918292	-0.0990062	0.173498	1.03795	0.905737	1.18946
Sx9Nq6	finn-b-M13_LOWBACKPAIN	finn-b-M13_LOWBACKPAIN	Collinsella	Inverse variance weighted	11	-0.0681715	0.0803113	0.39597	0.918292	-0.225582	0.0892386	0.9341	0.798052	1.09334
SYNaiX	finn-b-M13_LOWBACKPAIN	finn-b-M13_LOWBACKPAIN	Ruminococcusgnavusgroup	Inverse variance weighted	12	-0.0717413	0.0643798	0.265131	0.918292	-0.197926	0.0544431	0.930772	0.820431	1.05595
SyWWx5	finn-b-M13_LOWBACKPAIN	finn-b-M13_LOWBACKPAIN	Ruminococcus1	Inverse variance weighted	13	-0.0578054	0.0650013	0.373844	0.918292	-0.185208	0.0695972	0.943834	0.830931	1.07208
T21C08	finn-b-M13_LOWBACKPAIN	finn-b-M13_LOWBACKPAIN	Desulfovibrio	Inverse variance weighted	10	0.0520301	0.0628623	0.40785	0.918292	-0.07118	0.17524	1.05341	0.931294	1.19153
t6mVo7	finn-b-M13_LOWBACKPAIN	finn-b-M13_LOWBACKPAIN	Oscillibacter	Inverse variance weighted	16	-0.0881251	0.0456652	0.0536305	0.640575	-0.177629	0.00137869	0.915646	0.837253	1.00138
tpTX3y	finn-b-M13_LOWBACKPAIN	finn-b-M13_LOWBACKPAIN	Eubacteriumventriosumgroup	Inverse variance weighted	16	0.0532387	0.0764869	0.486398	0.918292	-0.0966757	0.203153	1.05468	0.90785	1.22526
tUMU4o	finn-b-M13_LOWBACKPAIN	finn-b-M13_LOWBACKPAIN	Adlercreutzia	Inverse variance weighted	12	0.00741266	0.0651984	0.90948	0.939995	-0.120376	0.135201	1.00744	0.886587	1.14477
tZI8F2	finn-b-M13_LOWBACKPAIN	finn-b-M13_LOWBACKPAIN	LachnospiraceaeNC2004group	Inverse variance weighted	10	-0.0151215	0.0634238	0.811555	0.928607	-0.139432	0.109189	0.984992	0.869852	1.11537
u55XIp	finn-b-M13_LOWBACKPAIN	finn-b-M13_LOWBACKPAIN	Parabacteroides	Inverse variance weighted	8	-0.0803962	0.0910746	0.377371	0.918292	-0.258902	0.0981101	0.922751	0.771898	1.10308
Ua3U8L	finn-b-M13_LOWBACKPAIN	finn-b-M13_LOWBACKPAIN	Eubacteriumfissicatenagroup	Inverse variance weighted	9	0.117423	0.059929	0.0500703	0.640575	-3.81644e-05	0.234884	1.12459	0.999962	1.26476
UKDFMH	finn-b-M13_LOWBACKPAIN	finn-b-M13_LOWBACKPAIN	Howardella	Inverse variance weighted	10	0.0284824	0.0514589	0.579922	0.918292	-0.072377	0.129342	1.02889	0.93018	1.13808
UpAeag	finn-b-M13_LOWBACKPAIN	finn-b-M13_LOWBACKPAIN	Prevotella9	Inverse variance weighted	18	-0.067365	0.0452215	0.136312	0.901171	-0.155999	0.0212691	0.934854	0.85556	1.0215
UqlpfD	finn-b-M13_LOWBACKPAIN	finn-b-M13_LOWBACKPAIN	Lactobacillus	Inverse variance weighted	9	-0.0813885	0.0512902	0.112553	0.825642	-0.181917	0.0191404	0.921836	0.83367	1.01932
ussFdX	finn-b-M13_LOWBACKPAIN	finn-b-M13_LOWBACKPAIN	Victivallis	Inverse variance weighted	12	0.00493004	0.0350263	0.888065	0.939995	-0.0637215	0.0735816	1.00494	0.938266	1.07636
Utld4c	finn-b-M13_LOWBACKPAIN	finn-b-M13_LOWBACKPAIN	CandidatusSoleaferrea	Inverse variance weighted	13	-0.0567685	0.0454735	0.21189	0.918292	-0.145897	0.0323597	0.944813	0.864247	1.03289
uU84NV	finn-b-M13_LOWBACKPAIN	finn-b-M13_LOWBACKPAIN	Roseburia	Inverse variance weighted	16	-0.168765	0.0667502	0.0114613	0.227315	-0.299596	-0.0379349	0.844707	0.741118	0.962776
uve4QI	finn-b-M13_LOWBACKPAIN	finn-b-M13_LOWBACKPAIN	Coprobacter	Inverse variance weighted	13	-0.0155808	0.0455988	0.732582	0.918292	-0.104954	0.0737929	0.98454	0.900366	1.07658
v1DelK	finn-b-M13_LOWBACKPAIN	finn-b-M13_LOWBACKPAIN	Eubacteriumoxidoreducensgroup	Inverse variance weighted	6	0.0395662	0.0612742	0.518458	0.918292	-0.0805313	0.159664	1.04036	0.922626	1.17312
V71rfg	finn-b-M13_LOWBACKPAIN	finn-b-M13_LOWBACKPAIN	Dialister	Inverse variance weighted	12	0.0475361	0.0649769	0.464422	0.918292	-0.0798187	0.174891	1.04868	0.923284	1.19112
vLYLzv	finn-b-M13_LOWBACKPAIN	finn-b-M13_LOWBACKPAIN	Actinomyces	Inverse variance weighted	8	0.06732	0.0606187	0.266762	0.918292	-0.0514926	0.186133	1.06964	0.949811	1.20458
Vw3FGe	finn-b-M13_LOWBACKPAIN	finn-b-M13_LOWBACKPAIN	Ruminococcustorquesgroup	Inverse variance weighted	13	-0.0334506	0.0897908	0.709491	0.918292	-0.209441	0.142539	0.967103	0.811038	1.1532
X9fEqe	finn-b-M13_LOWBACKPAIN	finn-b-M13_LOWBACKPAIN	Streptococcus	Inverse variance weighted	16	0.0282883	0.0690451	0.682021	0.918292	-0.10704	0.163617	1.02869	0.89849	1.17776
xEQprR	finn-b-M13_LOWBACKPAIN	finn-b-M13_LOWBACKPAIN	Intestinibacter	Inverse variance weighted	15	-0.068024	0.0567446	0.230616	0.918292	-0.179243	0.0431955	0.934238	0.835902	1.04414
xH7Zgx	finn-b-M13_LOWBACKPAIN	finn-b-M13_LOWBACKPAIN	Akkermansia	Inverse variance weighted	12	0.0445144	0.0623611	0.47534	0.918292	-0.0777132	0.166742	1.04552	0.92523	1.18145
XKGriL	finn-b-M13_LOWBACKPAIN	finn-b-M13_LOWBACKPAIN	Turicibacter	Inverse variance weighted	13	-0.0765711	0.0525333	0.144958	0.907689	-0.179536	0.0263941	0.926287	0.835658	1.02675
XoNFsT	finn-b-M13_LOWBACKPAIN	finn-b-M13_LOWBACKPAIN	Eisenbergiella	Inverse variance weighted	12	-0.125652	0.0433263	0.0037299	0.0887716	-0.210572	-0.040733	0.881921	0.810121	0.960085
xv3ig7	finn-b-M13_LOWBACKPAIN	finn-b-M13_LOWBACKPAIN	Faecalibacterium	Inverse variance weighted	13	-0.0518798	0.068951	0.451802	0.918292	-0.187024	0.0832642	0.949443	0.829424	1.08683
y3JRvs	finn-b-M13_LOWBACKPAIN	finn-b-M13_LOWBACKPAIN	Ruminococcusgauvreauiigroup	Inverse variance weighted	13	0.0344045	0.063243	0.586438	0.918292	-0.0895518	0.158361	1.035	0.914341	1.17159
yCk0SH	finn-b-M13_LOWBACKPAIN	finn-b-M13_LOWBACKPAIN	Eubacteriumcoprostanoligenesgroup	Inverse variance weighted	13	0.0314508	0.0770532	0.683149	0.918292	-0.119573	0.182475	1.03195	0.887299	1.20018
YDAOLj	finn-b-M13_LOWBACKPAIN	finn-b-M13_LOWBACKPAIN	Bacteroides	Inverse variance weighted	12	-0.0630048	0.0930219	0.498208	0.918292	-0.245328	0.119318	0.938939	0.782448	1.12673
YMckoq	finn-b-M13_LOWBACKPAIN	finn-b-M13_LOWBACKPAIN	Eubacteriumbrachygroup	Inverse variance weighted	11	-0.0159572	0.0399877	0.689855	0.918292	-0.0943332	0.0624188	0.984169	0.90998	1.06441
zBhDtV	finn-b-M13_LOWBACKPAIN	finn-b-M13_LOWBACKPAIN	Eubacteriumeligensgroup	Inverse variance weighted	9	-0.0417484	0.0710845	0.556998	0.918292	-0.181074	0.0975773	0.959111	0.834374	1.1025
zjpa3f	finn-b-M13_LOWBACKPAIN	finn-b-M13_LOWBACKPAIN	RuminococcaceaeUCG011	Inverse variance weighted	8	-0.152204	0.0418836	0.000279092	0.0257743	-0.234295	-0.0701119	0.858813	0.791128	0.93229
zLaMuF	finn-b-M13_LOWBACKPAIN	finn-b-M13_LOWBACKPAIN	Coprococcus1	Inverse variance weighted	14	-0.0504144	0.0896549	0.573901	0.918292	-0.226138	0.125309	0.950835	0.797608	1.1335
ZxMZk0	finn-b-M13_LOWBACKPAIN	finn-b-M13_LOWBACKPAIN	RuminococcaceaeUCG009	Inverse variance weighted	14	0.000648293	0.0505392	0.989765	0.989765	-0.0984085	0.0997051	1.00065	0.906279	1.10484
0apZwb	finn-b-M13_LOWBACKPAIN	finn-b-M13_LOWBACKPAIN	LachnospiraceaeUCG001	MR Egger	16	0.0510722	0.263828	0.849284		-0.46603	0.568175	1.0524	0.627488	1.76504
0Ji8Jb	finn-b-M13_LOWBACKPAIN	finn-b-M13_LOWBACKPAIN	Escherichia.Shigella	MR Egger	15	-0.197163	0.180657	0.294927		-0.551252	0.156925	0.821057	0.576228	1.16991
0PfIMb	finn-b-M13_LOWBACKPAIN	finn-b-M13_LOWBACKPAIN	Eubacteriumruminantiumgroup	MR Egger	19	-0.0334749	0.127104	0.795434		-0.282599	0.215649	0.967079	0.753822	1.24067
1s1F0Q	finn-b-M13_LOWBACKPAIN	finn-b-M13_LOWBACKPAIN	Bifidobacterium	MR Egger	15	0.12464	0.231992	0.600162		-0.330063	0.579344	1.13274	0.718878	1.78487
2iOmgp	finn-b-M13_LOWBACKPAIN	finn-b-M13_LOWBACKPAIN	Odoribacter	MR Egger	8	0.317568	0.32305	0.363556		-0.31561	0.950747	1.37378	0.729343	2.58764
2ShXYO	finn-b-M13_LOWBACKPAIN	finn-b-M13_LOWBACKPAIN	Blautia	MR Egger	13	0.0484954	0.213307	0.824321		-0.369586	0.466577	1.04969	0.69102	1.59453
3Io6J9	finn-b-M13_LOWBACKPAIN	finn-b-M13_LOWBACKPAIN	Ruminococcus2	MR Egger	15	0.091639	0.17347	0.606213		-0.248362	0.43164	1.09597	0.780077	1.53978
3tc1cv	finn-b-M13_LOWBACKPAIN	finn-b-M13_LOWBACKPAIN	Butyricicoccus	MR Egger	9	0.163144	0.161243	0.345325		-0.152892	0.479181	1.17721	0.858223	1.61475
5EAjub	finn-b-M13_LOWBACKPAIN	finn-b-M13_LOWBACKPAIN	ErysipelotrichaceaeUCG003	MR Egger	17	0.307271	0.15984	0.0737606		-0.00601482	0.620556	1.35971	0.994003	1.85996
5ND6yY	finn-b-M13_LOWBACKPAIN	finn-b-M13_LOWBACKPAIN	Paraprevotella	MR Egger	13	0.160856	0.212538	0.465052		-0.255719	0.57743	1.17452	0.77436	1.78145
5OXZ5t	finn-b-M13_LOWBACKPAIN	finn-b-M13_LOWBACKPAIN	Parasutterella	MR Egger	16	-0.189766	0.216955	0.396505		-0.614998	0.235465	0.827152	0.540642	1.2655
5xoGRm	finn-b-M13_LOWBACKPAIN	finn-b-M13_LOWBACKPAIN	Prevotella7	MR Egger	12	0.0581066	0.217914	0.795157		-0.369006	0.485219	1.05983	0.691421	1.62453
6SuDCq	finn-b-M13_LOWBACKPAIN	finn-b-M13_LOWBACKPAIN	Peptococcus	MR Egger	16	-0.221802	0.163011	0.195126		-0.541304	0.0976995	0.801074	0.581989	1.10263
6xQXss	finn-b-M13_LOWBACKPAIN	finn-b-M13_LOWBACKPAIN	Butyricimonas	MR Egger	16	0.078301	0.255998	0.764208		-0.423456	0.580058	1.08145	0.65478	1.78614
78e1i3	finn-b-M13_LOWBACKPAIN	finn-b-M13_LOWBACKPAIN	LachnospiraceaeFCS020group	MR Egger	15	0.0946067	0.155195	0.552633		-0.209575	0.398789	1.09923	0.810929	1.49002
7jvU7p	finn-b-M13_LOWBACKPAIN	finn-b-M13_LOWBACKPAIN	Phascolarctobacterium	MR Egger	11	-0.178235	0.257851	0.506854		-0.683623	0.327152	0.836745	0.504785	1.38701
88NEdO	finn-b-M13_LOWBACKPAIN	finn-b-M13_LOWBACKPAIN	Tyzzerella3	MR Egger	14	0.158562	0.233062	0.509202		-0.298239	0.615363	1.17182	0.742124	1.85033
8c78rw	finn-b-M13_LOWBACKPAIN	finn-b-M13_LOWBACKPAIN	Slackia	MR Egger	9	-0.149076	0.381932	0.707904		-0.897662	0.59951	0.861503	0.407521	1.82123
8G4j5p	finn-b-M13_LOWBACKPAIN	finn-b-M13_LOWBACKPAIN	Eubacteriumrectalegroup	MR Egger	12	0.29514	0.218416	0.206384		-0.132955	0.723236	1.34332	0.875504	2.06109
8lfcYT	finn-b-M13_LOWBACKPAIN	finn-b-M13_LOWBACKPAIN	Ruminiclostridium6	MR Egger	16	0.110574	0.169239	0.524111		-0.221134	0.442282	1.11692	0.801609	1.55625
8tG4lU	finn-b-M13_LOWBACKPAIN	finn-b-M13_LOWBACKPAIN	Senegalimassilia	MR Egger	6	-0.725272	0.316143	0.0834767		-1.34491	-0.105632	0.484193	0.260563	0.899755
8VzjRd	finn-b-M13_LOWBACKPAIN	finn-b-M13_LOWBACKPAIN	Romboutsia	MR Egger	14	-0.0920644	0.255534	0.724898		-0.592912	0.408783	0.912046	0.552716	1.50498
8XEXeR	finn-b-M13_LOWBACKPAIN	finn-b-M13_LOWBACKPAIN	Terrisporobacter	MR Egger	5	0.262047	0.292643	0.436528		-0.311532	0.835627	1.29959	0.732324	2.30626
9JpGyY	finn-b-M13_LOWBACKPAIN	finn-b-M13_LOWBACKPAIN	Hungatella	MR Egger	5	0.149515	0.362997	0.708081		-0.56196	0.86099	1.16127	0.570091	2.3655
9Nliv4	finn-b-M13_LOWBACKPAIN	finn-b-M13_LOWBACKPAIN	LachnospiraceaeUCG008	MR Egger	12	0.0362143	0.330442	0.9149		-0.611453	0.683881	1.03688	0.542562	1.98155
a7gi4x	finn-b-M13_LOWBACKPAIN	finn-b-M13_LOWBACKPAIN	RuminococcaceaeUCG004	MR Egger	12	0.30995	0.453123	0.509497		-0.578172	1.19807	1.36336	0.560923	3.31372
AeR88U	finn-b-M13_LOWBACKPAIN	finn-b-M13_LOWBACKPAIN	RuminococcaceaeUCG014	MR Egger	18	-0.0235429	0.138498	0.867151		-0.294998	0.247913	0.976732	0.744533	1.28135
Ak4osm	finn-b-M13_LOWBACKPAIN	finn-b-M13_LOWBACKPAIN	Anaerostipes	MR Egger	15	0.0587049	0.207942	0.782148		-0.348862	0.466271	1.06046	0.705491	1.59404
BOUlv2	finn-b-M13_LOWBACKPAIN	finn-b-M13_LOWBACKPAIN	Enterorhabdus	MR Egger	7	0.363481	0.191056	0.115495		-0.0109898	0.737952	1.43833	0.98907	2.09165
c0XOwB	finn-b-M13_LOWBACKPAIN	finn-b-M13_LOWBACKPAIN	Lachnospira	MR Egger	7	-0.226124	0.555359	0.70073		-1.31463	0.862379	0.797619	0.268574	2.36879
CLxXLj	finn-b-M13_LOWBACKPAIN	finn-b-M13_LOWBACKPAIN	Holdemanella	MR Egger	14	0.0788864	0.136975	0.575311		-0.189584	0.347357	1.08208	0.827303	1.41532
CmTD3x	finn-b-M13_LOWBACKPAIN	finn-b-M13_LOWBACKPAIN	LachnospiraceaeUCG004	MR Egger	13	0.219165	0.316548	0.503065		-0.401268	0.839599	1.24504	0.66947	2.31544
CwOOU3	finn-b-M13_LOWBACKPAIN	finn-b-M13_LOWBACKPAIN	Flavonifractor	MR Egger	8	0.0864337	0.332771	0.803748		-0.565797	0.738664	1.09028	0.567907	2.09314
DoZ5qx	finn-b-M13_LOWBACKPAIN	finn-b-M13_LOWBACKPAIN	Alistipes	MR Egger	13	0.114764	0.389316	0.773648		-0.648296	0.877824	1.12161	0.522936	2.40566
dUn6k2	finn-b-M13_LOWBACKPAIN	finn-b-M13_LOWBACKPAIN	Anaerofilum	MR Egger	12	-0.0734075	0.219336	0.74478		-0.503306	0.356491	0.929222	0.604529	1.42831
eIEAEA	finn-b-M13_LOWBACKPAIN	finn-b-M13_LOWBACKPAIN	LachnospiraceaeNK4A136group	MR Egger	15	-0.23291	0.135117	0.108434		-0.497739	0.0319204	0.792225	0.607903	1.03244
emR6iS	finn-b-M13_LOWBACKPAIN	finn-b-M13_LOWBACKPAIN	RuminococcaceaeUCG002	MR Egger	24	0.0462708	0.134263	0.733647		-0.216885	0.309426	1.04736	0.805023	1.36264
EzEUAY	finn-b-M13_LOWBACKPAIN	finn-b-M13_LOWBACKPAIN	Erysipelatoclostridium	MR Egger	16	0.265082	0.19916	0.20446		-0.125272	0.655436	1.30354	0.882257	1.92598
fOclqx	finn-b-M13_LOWBACKPAIN	finn-b-M13_LOWBACKPAIN	LachnospiraceaeND3007group	MR Egger	3	0.846985	2.56515	0.79697		-4.1807	5.87467	2.3326	0.0152878	355.908
FOdouv	finn-b-M13_LOWBACKPAIN	finn-b-M13_LOWBACKPAIN	Coprococcus2	MR Egger	9	-0.294525	0.378649	0.462143		-1.03668	0.447626	0.744885	0.354631	1.56459
gfFtml	finn-b-M13_LOWBACKPAIN	finn-b-M13_LOWBACKPAIN	Fusicatenibacter	MR Egger	18	0.20982	0.253779	0.42052		-0.287587	0.707227	1.23346	0.750071	2.02836
ghO6dB	finn-b-M13_LOWBACKPAIN	finn-b-M13_LOWBACKPAIN	Oscillospira	MR Egger	9	-0.562395	0.296086	0.0992895		-1.14272	0.0179345	0.569843	0.318949	1.0181
gISZgk	finn-b-M13_LOWBACKPAIN	finn-b-M13_LOWBACKPAIN	Haemophilus	MR Egger	13	0.118384	0.119835	0.34444		-0.116494	0.353262	1.12568	0.890036	1.4237
gmcdH8	finn-b-M13_LOWBACKPAIN	finn-b-M13_LOWBACKPAIN	Olsenella	MR Egger	10	0.00261984	0.122125	0.98341		-0.236745	0.241985	1.00262	0.789192	1.27378
GUU7JP	finn-b-M13_LOWBACKPAIN	finn-b-M13_LOWBACKPAIN	DefluviitaleaceaeUCG011	MR Egger	10	-0.357806	0.293713	0.257848		-0.933484	0.217873	0.699209	0.393182	1.24343
gVOnFI	finn-b-M13_LOWBACKPAIN	finn-b-M13_LOWBACKPAIN	Bilophila	MR Egger	16	-0.159767	0.274988	0.57048		-0.698744	0.379211	0.852343	0.497209	1.46113
GWO02i	finn-b-M13_LOWBACKPAIN	finn-b-M13_LOWBACKPAIN	Eggerthella	MR Egger	10	-0.202017	0.220277	0.3859		-0.633759	0.229725	0.817081	0.530593	1.25825
gzwyFZ	finn-b-M13_LOWBACKPAIN	finn-b-M13_LOWBACKPAIN	Butyrivibrio	MR Egger	16	0.0275318	0.139	0.845838		-0.244909	0.299973	1.02791	0.782776	1.34982
i6DF0t	finn-b-M13_LOWBACKPAIN	finn-b-M13_LOWBACKPAIN	Subdoligranulum	MR Egger	13	-0.322078	0.273719	0.26416		-0.858567	0.21441	0.724641	0.423769	1.23913
idgGvn	finn-b-M13_LOWBACKPAIN	finn-b-M13_LOWBACKPAIN	Ruminiclostridium9	MR Egger	13	-0.441593	0.590603	0.470325		-1.59917	0.715988	0.643011	0.202063	2.04621
IRxwpT	finn-b-M13_LOWBACKPAIN	finn-b-M13_LOWBACKPAIN	Allisonella	MR Egger	9	-0.137624	0.283847	0.642586		-0.693964	0.418717	0.871427	0.499592	1.52001
j22Gfn	finn-b-M13_LOWBACKPAIN	finn-b-M13_LOWBACKPAIN	Gordonibacter	MR Egger	14	0.0526394	0.133197	0.69963		-0.208426	0.313705	1.05405	0.811861	1.36849
JK7GZO	finn-b-M13_LOWBACKPAIN	finn-b-M13_LOWBACKPAIN	RuminococcaceaeUCG003	MR Egger	14	-0.339344	0.208596	0.129735		-0.748192	0.0695043	0.712238	0.473221	1.07198
jp74tP	finn-b-M13_LOWBACKPAIN	finn-b-M13_LOWBACKPAIN	Holdemania	MR Egger	17	-0.0363031	0.134584	0.791033		-0.300087	0.227481	0.964348	0.740754	1.25543
jZWRCQ	finn-b-M13_LOWBACKPAIN	finn-b-M13_LOWBACKPAIN	Eubacteriumnodatumgroup	MR Egger	11	0.120708	0.162084	0.475432		-0.196975	0.438392	1.1283	0.821211	1.55021
k0sv3J	finn-b-M13_LOWBACKPAIN	finn-b-M13_LOWBACKPAIN	RikenellaceaeRC9gutgroup	MR Egger	12	0.00713274	0.31119	0.982164		-0.602799	0.617064	1.00716	0.547278	1.85348
k5mGq5	finn-b-M13_LOWBACKPAIN	finn-b-M13_LOWBACKPAIN	Lachnoclostridium	MR Egger	14	0.157577	0.280769	0.584967		-0.392731	0.707884	1.17067	0.675211	2.02969
keCj0b	finn-b-M13_LOWBACKPAIN	finn-b-M13_LOWBACKPAIN	ChristensenellaceaeR.7group	MR Egger	11	0.261301	0.25865	0.338763		-0.245652	0.768254	1.29862	0.782194	2.156
kSrUCS	finn-b-M13_LOWBACKPAIN	finn-b-M13_LOWBACKPAIN	Coprococcus3	MR Egger	9	-0.194017	0.505578	0.712551		-1.18495	0.796915	0.823644	0.305762	2.21869
Lronjw	finn-b-M13_LOWBACKPAIN	finn-b-M13_LOWBACKPAIN	Alloprevotella	MR Egger	7	-0.11759	0.407636	0.784564		-0.916556	0.681376	0.88906	0.399894	1.97659
LSgk5h	finn-b-M13_LOWBACKPAIN	finn-b-M13_LOWBACKPAIN	FamilyXIIIAD3011group	MR Egger	15	-0.337124	0.309426	0.295712		-0.943598	0.26935	0.713821	0.389225	1.30911
lu1HRC	finn-b-M13_LOWBACKPAIN	finn-b-M13_LOWBACKPAIN	Veillonella	MR Egger	9	1.17493	0.785895	0.178559		-0.365421	2.71529	3.23793	0.693905	15.109
MvAnnh	finn-b-M13_LOWBACKPAIN	finn-b-M13_LOWBACKPAIN	Intestinimonas	MR Egger	18	0.0170871	0.160954	0.916774		-0.298383	0.332557	1.01723	0.742017	1.39453
N5OTQs	finn-b-M13_LOWBACKPAIN	finn-b-M13_LOWBACKPAIN	Ruminiclostridium5	MR Egger	14	0.0247638	0.155168	0.875856		-0.279366	0.328894	1.02507	0.756263	1.38943
n6E3fb	finn-b-M13_LOWBACKPAIN	finn-b-M13_LOWBACKPAIN	Marvinbryantia	MR Egger	10	-0.233466	0.387895	0.563918		-0.99374	0.526807	0.791784	0.37019	1.69352
nQlhyE	finn-b-M13_LOWBACKPAIN	finn-b-M13_LOWBACKPAIN	Clostridiumsensustricto1	MR Egger	9	0.00547479	0.18869	0.977663		-0.364357	0.375307	1.00549	0.694643	1.45544
nxQOet	finn-b-M13_LOWBACKPAIN	finn-b-M13_LOWBACKPAIN	Eubacteriumxylanophilumgroup	MR Egger	11	0.122939	0.203462	0.560608		-0.275846	0.521724	1.13082	0.75893	1.68493
O9Muz6	finn-b-M13_LOWBACKPAIN	finn-b-M13_LOWBACKPAIN	RuminococcaceaeNK4A214group	MR Egger	16	-0.0130967	0.208986	0.950917		-0.422709	0.396515	0.986989	0.655269	1.48664
oojwTv	finn-b-M13_LOWBACKPAIN	finn-b-M13_LOWBACKPAIN	Sellimonas	MR Egger	10	-0.00805347	0.21692	0.971294		-0.433217	0.41711	0.991979	0.64842	1.51757
OzUjad	finn-b-M13_LOWBACKPAIN	finn-b-M13_LOWBACKPAIN	Barnesiella	MR Egger	16	-0.413059	0.319298	0.216723		-1.03888	0.212764	0.661623	0.35385	1.23709
P2vQrE	finn-b-M13_LOWBACKPAIN	finn-b-M13_LOWBACKPAIN	Sutterella	MR Egger	12	0.352564	0.291279	0.253957		-0.218342	0.923471	1.42271	0.803851	2.51801
PfBTgZ	finn-b-M13_LOWBACKPAIN	finn-b-M13_LOWBACKPAIN	Catenibacterium	MR Egger	4	-0.924172	0.750878	0.343506		-2.39589	0.547549	0.39686	0.0910913	1.72901
PWdduY	finn-b-M13_LOWBACKPAIN	finn-b-M13_LOWBACKPAIN	Lactococcus	MR Egger	11	0.093684	0.230612	0.694056		-0.358316	0.545684	1.09821	0.698852	1.72579
qeoFGq	finn-b-M13_LOWBACKPAIN	finn-b-M13_LOWBACKPAIN	RuminococcaceaeUCG013	MR Egger	14	-0.249712	0.206218	0.249239		-0.6539	0.154476	0.779025	0.520014	1.16705
QfzBrH	finn-b-M13_LOWBACKPAIN	finn-b-M13_LOWBACKPAIN	FamilyXIIIUCG001	MR Egger	10	-0.127267	0.299531	0.682115		-0.714348	0.459813	0.880498	0.489511	1.58378
QhP1ha	finn-b-M13_LOWBACKPAIN	finn-b-M13_LOWBACKPAIN	RuminococcaceaeUCG010	MR Egger	8	0.100823	0.23788	0.686457		-0.365422	0.567068	1.10608	0.693904	1.76309
qojjfq	finn-b-M13_LOWBACKPAIN	finn-b-M13_LOWBACKPAIN	Methanobrevibacter	MR Egger	8	-0.391776	0.189153	0.0837476		-0.762517	-0.021035	0.675856	0.466491	0.979185
QxMfQ0	finn-b-M13_LOWBACKPAIN	finn-b-M13_LOWBACKPAIN	Oxalobacter	MR Egger	12	0.103613	0.167304	0.549561		-0.224303	0.43153	1.10917	0.799073	1.53961
rh6wzT	finn-b-M13_LOWBACKPAIN	finn-b-M13_LOWBACKPAIN	Dorea	MR Egger	12	0.288646	0.254321	0.282861		-0.209824	0.787115	1.33462	0.810727	2.19705
rIZjtL	finn-b-M13_LOWBACKPAIN	finn-b-M13_LOWBACKPAIN	RuminococcaceaeUCG005	MR Egger	17	-0.0111403	0.190728	0.954194		-0.384968	0.362688	0.988922	0.680472	1.43719
ruY0t6	finn-b-M13_LOWBACKPAIN	finn-b-M13_LOWBACKPAIN	Clostridiuminnocuumgroup	MR Egger	11	-0.0606438	0.198361	0.766767		-0.44943	0.328143	0.941158	0.637991	1.38839
rvHvVO	finn-b-M13_LOWBACKPAIN	finn-b-M13_LOWBACKPAIN	Eubacteriumhalliigroup	MR Egger	16	-0.174849	0.1168	0.156598		-0.403777	0.0540794	0.839584	0.667793	1.05557
rx0LAF	finn-b-M13_LOWBACKPAIN	finn-b-M13_LOWBACKPAIN	LachnospiraceaeUCG010	MR Egger	12	-0.312914	0.237259	0.216616		-0.777941	0.152114	0.731313	0.459351	1.16429
s1RZyH	finn-b-M13_LOWBACKPAIN	finn-b-M13_LOWBACKPAIN	Anaerotruncus	MR Egger	15	-0.0511778	0.2078	0.809309		-0.458467	0.356111	0.95011	0.632252	1.42777
Sx9Nq6	finn-b-M13_LOWBACKPAIN	finn-b-M13_LOWBACKPAIN	Collinsella	MR Egger	11	0.203944	0.319933	0.539703		-0.423126	0.831014	1.22623	0.654996	2.29564
SYNaiX	finn-b-M13_LOWBACKPAIN	finn-b-M13_LOWBACKPAIN	Ruminococcusgnavusgroup	MR Egger	12	0.386941	0.281901	0.199871		-0.165585	0.939467	1.47247	0.847398	2.55862
SyWWx5	finn-b-M13_LOWBACKPAIN	finn-b-M13_LOWBACKPAIN	Ruminococcus1	MR Egger	13	-0.0967669	0.179213	0.599989		-0.448025	0.254491	0.907768	0.638889	1.2898
T21C08	finn-b-M13_LOWBACKPAIN	finn-b-M13_LOWBACKPAIN	Desulfovibrio	MR Egger	10	-0.217377	0.185152	0.274142		-0.580275	0.145522	0.804627	0.559744	1.15664
t6mVo7	finn-b-M13_LOWBACKPAIN	finn-b-M13_LOWBACKPAIN	Oscillibacter	MR Egger	16	-0.136965	0.15855	0.402224		-0.447724	0.173794	0.872001	0.639081	1.18981
tpTX3y	finn-b-M13_LOWBACKPAIN	finn-b-M13_LOWBACKPAIN	Eubacteriumventriosumgroup	MR Egger	16	-0.205021	0.330966	0.545561		-0.853714	0.443671	0.81463	0.425831	1.55842
tUMU4o	finn-b-M13_LOWBACKPAIN	finn-b-M13_LOWBACKPAIN	Adlercreutzia	MR Egger	12	0.2396	0.324565	0.477349		-0.396548	0.875748	1.27074	0.672638	2.40067
tZI8F2	finn-b-M13_LOWBACKPAIN	finn-b-M13_LOWBACKPAIN	LachnospiraceaeNC2004group	MR Egger	10	-0.265074	0.265779	0.347802		-0.786	0.255852	0.767149	0.455664	1.29156
u55XIp	finn-b-M13_LOWBACKPAIN	finn-b-M13_LOWBACKPAIN	Parabacteroides	MR Egger	8	-0.179547	0.341006	0.617414		-0.84792	0.488825	0.835648	0.428305	1.6304
Ua3U8L	finn-b-M13_LOWBACKPAIN	finn-b-M13_LOWBACKPAIN	Eubacteriumfissicatenagroup	MR Egger	9	0.405906	0.314289	0.237536		-0.210101	1.02191	1.50066	0.810503	2.7785
UKDFMH	finn-b-M13_LOWBACKPAIN	finn-b-M13_LOWBACKPAIN	Howardella	MR Egger	10	0.236158	0.209223	0.291718		-0.17392	0.646235	1.26637	0.840364	1.90834
UpAeag	finn-b-M13_LOWBACKPAIN	finn-b-M13_LOWBACKPAIN	Prevotella9	MR Egger	18	-0.150431	0.127356	0.25479		-0.400049	0.0991868	0.860337	0.670287	1.10427
UqlpfD	finn-b-M13_LOWBACKPAIN	finn-b-M13_LOWBACKPAIN	Lactobacillus	MR Egger	9	-0.0875438	0.144211	0.562979		-0.370197	0.195109	0.916179	0.690598	1.21544
ussFdX	finn-b-M13_LOWBACKPAIN	finn-b-M13_LOWBACKPAIN	Victivallis	MR Egger	12	-0.236475	0.231789	0.331674		-0.690782	0.217832	0.789406	0.501184	1.24338
Utld4c	finn-b-M13_LOWBACKPAIN	finn-b-M13_LOWBACKPAIN	CandidatusSoleaferrea	MR Egger	13	0.1252	0.203729	0.551358		-0.27411	0.524509	1.13337	0.760249	1.68963
uU84NV	finn-b-M13_LOWBACKPAIN	finn-b-M13_LOWBACKPAIN	Roseburia	MR Egger	16	-0.0757145	0.19319	0.70102		-0.454366	0.302937	0.927081	0.63485	1.35383
uve4QI	finn-b-M13_LOWBACKPAIN	finn-b-M13_LOWBACKPAIN	Coprobacter	MR Egger	13	0.113222	0.143375	0.446398		-0.167794	0.394238	1.11988	0.845528	1.48325
v1DelK	finn-b-M13_LOWBACKPAIN	finn-b-M13_LOWBACKPAIN	Eubacteriumoxidoreducensgroup	MR Egger	6	-0.124565	0.245123	0.638076		-0.605005	0.355876	0.882881	0.546071	1.42743
V71rfg	finn-b-M13_LOWBACKPAIN	finn-b-M13_LOWBACKPAIN	Dialister	MR Egger	12	0.0392552	0.276774	0.89003		-0.503222	0.581732	1.04004	0.60458	1.78914
vLYLzv	finn-b-M13_LOWBACKPAIN	finn-b-M13_LOWBACKPAIN	Actinomyces	MR Egger	8	0.133568	0.156177	0.425249		-0.17254	0.439676	1.1429	0.841525	1.5522
Vw3FGe	finn-b-M13_LOWBACKPAIN	finn-b-M13_LOWBACKPAIN	Ruminococcustorquesgroup	MR Egger	13	0.431179	0.304972	0.185083		-0.166566	1.02893	1.53907	0.846567	2.79806
X9fEqe	finn-b-M13_LOWBACKPAIN	finn-b-M13_LOWBACKPAIN	Streptococcus	MR Egger	16	-0.328561	0.257354	0.222483		-0.832976	0.175853	0.719959	0.434754	1.19226
xEQprR	finn-b-M13_LOWBACKPAIN	finn-b-M13_LOWBACKPAIN	Intestinibacter	MR Egger	15	-0.426808	0.184822	0.0379981		-0.78906	-0.064556	0.652589	0.454272	0.937484
xH7Zgx	finn-b-M13_LOWBACKPAIN	finn-b-M13_LOWBACKPAIN	Akkermansia	MR Egger	12	0.295073	0.216176	0.202184		-0.128631	0.718777	1.34322	0.879298	2.05192
XKGriL	finn-b-M13_LOWBACKPAIN	finn-b-M13_LOWBACKPAIN	Turicibacter	MR Egger	13	-0.0910826	0.222773	0.690491		-0.527718	0.345553	0.912942	0.589949	1.41277
XoNFsT	finn-b-M13_LOWBACKPAIN	finn-b-M13_LOWBACKPAIN	Eisenbergiella	MR Egger	12	0.127927	0.319606	0.697378		-0.498501	0.754355	1.13647	0.607441	2.12624
xv3ig7	finn-b-M13_LOWBACKPAIN	finn-b-M13_LOWBACKPAIN	Faecalibacterium	MR Egger	13	-0.0855401	0.14633	0.570633		-0.372348	0.201268	0.918016	0.689114	1.22295
y3JRvs	finn-b-M13_LOWBACKPAIN	finn-b-M13_LOWBACKPAIN	Ruminococcusgauvreauiigroup	MR Egger	13	-0.118067	0.274574	0.6755		-0.656232	0.420099	0.888637	0.518802	1.52211
yCk0SH	finn-b-M13_LOWBACKPAIN	finn-b-M13_LOWBACKPAIN	Eubacteriumcoprostanoligenesgroup	MR Egger	13	-0.294953	0.30257	0.350597		-0.887989	0.298084	0.744567	0.411482	1.34727
YDAOLj	finn-b-M13_LOWBACKPAIN	finn-b-M13_LOWBACKPAIN	Bacteroides	MR Egger	12	-0.417665	0.504489	0.427045		-1.40646	0.571133	0.658583	0.245008	1.77027
YMckoq	finn-b-M13_LOWBACKPAIN	finn-b-M13_LOWBACKPAIN	Eubacteriumbrachygroup	MR Egger	11	-0.0178739	0.145021	0.904617		-0.302114	0.266366	0.982285	0.739254	1.30521
zBhDtV	finn-b-M13_LOWBACKPAIN	finn-b-M13_LOWBACKPAIN	Eubacteriumeligensgroup	MR Egger	9	0.109497	0.189931	0.582327		-0.262768	0.481761	1.11572	0.76892	1.61892
zjpa3f	finn-b-M13_LOWBACKPAIN	finn-b-M13_LOWBACKPAIN	RuminococcaceaeUCG011	MR Egger	8	0.0682007	0.209421	0.755737		-0.342265	0.478666	1.07058	0.71016	1.61392
zLaMuF	finn-b-M13_LOWBACKPAIN	finn-b-M13_LOWBACKPAIN	Coprococcus1	MR Egger	14	-0.398652	0.218703	0.0933299		-0.82731	0.0300059	0.671224	0.437224	1.03046
ZxMZk0	finn-b-M13_LOWBACKPAIN	finn-b-M13_LOWBACKPAIN	RuminococcaceaeUCG009	MR Egger	14	0.331054	0.177849	0.087347		-0.0175301	0.679638	1.39244	0.982623	1.97316
0apZwb	finn-b-M13_LOWBACKPAIN	finn-b-M13_LOWBACKPAIN	LachnospiraceaeUCG001	Simple mode	16	-0.03481	0.139534	0.806378		-0.308296	0.238676	0.965789	0.734698	1.26957
0Ji8Jb	finn-b-M13_LOWBACKPAIN	finn-b-M13_LOWBACKPAIN	Escherichia.Shigella	Simple mode	15	-0.0354735	0.130252	0.789331		-0.290766	0.219819	0.965148	0.74769	1.24585
0PfIMb	finn-b-M13_LOWBACKPAIN	finn-b-M13_LOWBACKPAIN	Eubacteriumruminantiumgroup	Simple mode	19	-0.0224106	0.0937313	0.813734		-0.206124	0.161303	0.977839	0.813732	1.17504
1s1F0Q	finn-b-M13_LOWBACKPAIN	finn-b-M13_LOWBACKPAIN	Bifidobacterium	Simple mode	15	0.0141274	0.151468	0.927011		-0.28275	0.311005	1.01423	0.753708	1.3648
2iOmgp	finn-b-M13_LOWBACKPAIN	finn-b-M13_LOWBACKPAIN	Odoribacter	Simple mode	8	0.307468	0.221479	0.207636		-0.126631	0.741566	1.35998	0.881059	2.09922
2ShXYO	finn-b-M13_LOWBACKPAIN	finn-b-M13_LOWBACKPAIN	Blautia	Simple mode	13	-0.0137079	0.173423	0.938301		-0.353618	0.326202	0.986386	0.702143	1.3857
3Io6J9	finn-b-M13_LOWBACKPAIN	finn-b-M13_LOWBACKPAIN	Ruminococcus2	Simple mode	15	0.174948	0.122931	0.176595		-0.0659959	0.415893	1.19118	0.936135	1.51572
3tc1cv	finn-b-M13_LOWBACKPAIN	finn-b-M13_LOWBACKPAIN	Butyricicoccus	Simple mode	9	-0.0644031	0.15879	0.695677		-0.375631	0.246825	0.937627	0.686856	1.27995
5EAjub	finn-b-M13_LOWBACKPAIN	finn-b-M13_LOWBACKPAIN	ErysipelotrichaceaeUCG003	Simple mode	17	0.135394	0.160853	0.412349		-0.179879	0.450666	1.14499	0.835371	1.56936
5ND6yY	finn-b-M13_LOWBACKPAIN	finn-b-M13_LOWBACKPAIN	Paraprevotella	Simple mode	13	0.0425088	0.124871	0.739425		-0.202239	0.287256	1.04343	0.8169	1.33277
5OXZ5t	finn-b-M13_LOWBACKPAIN	finn-b-M13_LOWBACKPAIN	Parasutterella	Simple mode	16	0.0473114	0.130281	0.721561		-0.20804	0.302663	1.04845	0.812175	1.35346
5xoGRm	finn-b-M13_LOWBACKPAIN	finn-b-M13_LOWBACKPAIN	Prevotella7	Simple mode	12	-0.0377157	0.0693782	0.597545		-0.173697	0.0982655	0.962987	0.840552	1.10326
6SuDCq	finn-b-M13_LOWBACKPAIN	finn-b-M13_LOWBACKPAIN	Peptococcus	Simple mode	16	-0.161863	0.0995432	0.124757		-0.356968	0.0332414	0.850557	0.699795	1.0338
6xQXss	finn-b-M13_LOWBACKPAIN	finn-b-M13_LOWBACKPAIN	Butyricimonas	Simple mode	16	-0.0665499	0.114751	0.570556		-0.291461	0.158361	0.935616	0.747171	1.17159
78e1i3	finn-b-M13_LOWBACKPAIN	finn-b-M13_LOWBACKPAIN	LachnospiraceaeFCS020group	Simple mode	15	0.0577125	0.142811	0.692231		-0.222196	0.337621	1.05941	0.800758	1.40161
7jvU7p	finn-b-M13_LOWBACKPAIN	finn-b-M13_LOWBACKPAIN	Phascolarctobacterium	Simple mode	11	-0.0118482	0.153986	0.940186		-0.313661	0.289964	0.988222	0.730767	1.33638
88NEdO	finn-b-M13_LOWBACKPAIN	finn-b-M13_LOWBACKPAIN	Tyzzerella3	Simple mode	14	0.119204	0.0933671	0.224035		-0.0637954	0.302204	1.1266	0.938197	1.35284
8c78rw	finn-b-M13_LOWBACKPAIN	finn-b-M13_LOWBACKPAIN	Slackia	Simple mode	9	-0.0194445	0.115351	0.870321		-0.245533	0.206644	0.980743	0.782287	1.22955
8G4j5p	finn-b-M13_LOWBACKPAIN	finn-b-M13_LOWBACKPAIN	Eubacteriumrectalegroup	Simple mode	12	-0.0855174	0.178278	0.640846		-0.434942	0.263907	0.918037	0.647302	1.30201
8lfcYT	finn-b-M13_LOWBACKPAIN	finn-b-M13_LOWBACKPAIN	Ruminiclostridium6	Simple mode	16	0.106422	0.150889	0.491434		-0.189321	0.402164	1.11229	0.827521	1.49506
8tG4lU	finn-b-M13_LOWBACKPAIN	finn-b-M13_LOWBACKPAIN	Senegalimassilia	Simple mode	6	-0.0756901	0.137876	0.606639		-0.345927	0.194546	0.927103	0.707564	1.21476
8VzjRd	finn-b-M13_LOWBACKPAIN	finn-b-M13_LOWBACKPAIN	Romboutsia	Simple mode	14	-0.0656772	0.173667	0.711401		-0.406064	0.27471	0.936433	0.666267	1.31615
8XEXeR	finn-b-M13_LOWBACKPAIN	finn-b-M13_LOWBACKPAIN	Terrisporobacter	Simple mode	5	-0.131313	0.170048	0.483081		-0.464607	0.201982	0.876944	0.628382	1.22383
9JpGyY	finn-b-M13_LOWBACKPAIN	finn-b-M13_LOWBACKPAIN	Hungatella	Simple mode	5	-0.0549826	0.0930784	0.586474		-0.237416	0.127451	0.946502	0.788663	1.13593
9Nliv4	finn-b-M13_LOWBACKPAIN	finn-b-M13_LOWBACKPAIN	LachnospiraceaeUCG008	Simple mode	12	-0.141458	0.110095	0.225232		-0.357244	0.0743275	0.868092	0.699602	1.07716
a7gi4x	finn-b-M13_LOWBACKPAIN	finn-b-M13_LOWBACKPAIN	RuminococcaceaeUCG004	Simple mode	12	0.185725	0.191909	0.353951		-0.190415	0.561866	1.20409	0.826616	1.75394
AeR88U	finn-b-M13_LOWBACKPAIN	finn-b-M13_LOWBACKPAIN	RuminococcaceaeUCG014	Simple mode	18	0.0354474	0.114592	0.760826		-0.189154	0.260049	1.03608	0.827659	1.29699
Ak4osm	finn-b-M13_LOWBACKPAIN	finn-b-M13_LOWBACKPAIN	Anaerostipes	Simple mode	15	0.120876	0.150142	0.434236		-0.173402	0.415154	1.12848	0.840799	1.5146
BOUlv2	finn-b-M13_LOWBACKPAIN	finn-b-M13_LOWBACKPAIN	Enterorhabdus	Simple mode	7	0.0492665	0.127113	0.711703		-0.199875	0.298408	1.0505	0.818833	1.34771
c0XOwB	finn-b-M13_LOWBACKPAIN	finn-b-M13_LOWBACKPAIN	Lachnospira	Simple mode	7	0.100054	0.185877	0.609757		-0.264266	0.464373	1.10523	0.76777	1.59102
CLxXLj	finn-b-M13_LOWBACKPAIN	finn-b-M13_LOWBACKPAIN	Holdemanella	Simple mode	14	0.0145913	0.0894074	0.872871		-0.160647	0.18983	1.0147	0.851592	1.20904
CmTD3x	finn-b-M13_LOWBACKPAIN	finn-b-M13_LOWBACKPAIN	LachnospiraceaeUCG004	Simple mode	13	-0.0993323	0.160624	0.54786		-0.414155	0.21549	0.905442	0.660898	1.24047
CwOOU3	finn-b-M13_LOWBACKPAIN	finn-b-M13_LOWBACKPAIN	Flavonifractor	Simple mode	8	0.146761	0.162364	0.396088		-0.171473	0.464996	1.15808	0.842423	1.59201
DoZ5qx	finn-b-M13_LOWBACKPAIN	finn-b-M13_LOWBACKPAIN	Alistipes	Simple mode	13	0.088915	0.184138	0.637877		-0.271996	0.449826	1.09299	0.761857	1.56804
dUn6k2	finn-b-M13_LOWBACKPAIN	finn-b-M13_LOWBACKPAIN	Anaerofilum	Simple mode	12	-0.129693	0.114792	0.28259		-0.354686	0.0952988	0.878365	0.701394	1.09999
eIEAEA	finn-b-M13_LOWBACKPAIN	finn-b-M13_LOWBACKPAIN	LachnospiraceaeNK4A136group	Simple mode	15	-0.18613	0.142984	0.214015		-0.46638	0.0941195	0.830166	0.627269	1.09869
emR6iS	finn-b-M13_LOWBACKPAIN	finn-b-M13_LOWBACKPAIN	RuminococcaceaeUCG002	Simple mode	24	0.0964573	0.119876	0.429265		-0.138499	0.331414	1.10126	0.870664	1.39294
EzEUAY	finn-b-M13_LOWBACKPAIN	finn-b-M13_LOWBACKPAIN	Erysipelatoclostridium	Simple mode	16	-0.0977968	0.127442	0.454763		-0.347583	0.151989	0.906833	0.706394	1.16415
fOclqx	finn-b-M13_LOWBACKPAIN	finn-b-M13_LOWBACKPAIN	LachnospiraceaeND3007group	Simple mode	3	-0.00347827	0.215161	0.98857		-0.425194	0.418238	0.996528	0.653643	1.51928
FOdouv	finn-b-M13_LOWBACKPAIN	finn-b-M13_LOWBACKPAIN	Coprococcus2	Simple mode	9	-0.0719464	0.148619	0.641289		-0.363239	0.219346	0.930581	0.69542	1.24526
gfFtml	finn-b-M13_LOWBACKPAIN	finn-b-M13_LOWBACKPAIN	Fusicatenibacter	Simple mode	18	0.111014	0.148424	0.464712		-0.179897	0.401924	1.11741	0.835356	1.4947
ghO6dB	finn-b-M13_LOWBACKPAIN	finn-b-M13_LOWBACKPAIN	Oscillospira	Simple mode	9	0.0709175	0.160751	0.670775		-0.244155	0.38599	1.07349	0.783367	1.47107
gISZgk	finn-b-M13_LOWBACKPAIN	finn-b-M13_LOWBACKPAIN	Haemophilus	Simple mode	13	0.0623888	0.127445	0.633289		-0.187403	0.312181	1.06438	0.829109	1.3664
gmcdH8	finn-b-M13_LOWBACKPAIN	finn-b-M13_LOWBACKPAIN	Olsenella	Simple mode	10	-0.0592549	0.0794323	0.474713		-0.214942	0.0964325	0.942467	0.806588	1.10124
GUU7JP	finn-b-M13_LOWBACKPAIN	finn-b-M13_LOWBACKPAIN	DefluviitaleaceaeUCG011	Simple mode	10	0.0422368	0.1467	0.779934		-0.245296	0.32977	1.04314	0.782473	1.39065
gVOnFI	finn-b-M13_LOWBACKPAIN	finn-b-M13_LOWBACKPAIN	Bilophila	Simple mode	16	0.119559	0.175576	0.506278		-0.22457	0.463688	1.127	0.79886	1.58993
GWO02i	finn-b-M13_LOWBACKPAIN	finn-b-M13_LOWBACKPAIN	Eggerthella	Simple mode	10	0.0133494	0.0949427	0.891279		-0.172738	0.199437	1.01344	0.841358	1.22072
gzwyFZ	finn-b-M13_LOWBACKPAIN	finn-b-M13_LOWBACKPAIN	Butyrivibrio	Simple mode	16	-0.0841401	0.0681943	0.23625		-0.217801	0.0495207	0.919302	0.804285	1.05077
i6DF0t	finn-b-M13_LOWBACKPAIN	finn-b-M13_LOWBACKPAIN	Subdoligranulum	Simple mode	13	0.148601	0.223617	0.518915		-0.289688	0.586891	1.16021	0.748497	1.79839
idgGvn	finn-b-M13_LOWBACKPAIN	finn-b-M13_LOWBACKPAIN	Ruminiclostridium9	Simple mode	13	0.0279186	0.189155	0.885112		-0.342825	0.398662	1.02831	0.709762	1.48983
IRxwpT	finn-b-M13_LOWBACKPAIN	finn-b-M13_LOWBACKPAIN	Allisonella	Simple mode	9	0.0200357	0.0817221	0.812498		-0.14014	0.180211	1.02024	0.869237	1.19747
j22Gfn	finn-b-M13_LOWBACKPAIN	finn-b-M13_LOWBACKPAIN	Gordonibacter	Simple mode	14	-0.0226753	0.0837372	0.790803		-0.1868	0.14145	0.97758	0.829609	1.15194
JK7GZO	finn-b-M13_LOWBACKPAIN	finn-b-M13_LOWBACKPAIN	RuminococcaceaeUCG003	Simple mode	14	-0.188444	0.135965	0.18907		-0.454935	0.0780477	0.828247	0.634489	1.08117
jp74tP	finn-b-M13_LOWBACKPAIN	finn-b-M13_LOWBACKPAIN	Holdemania	Simple mode	17	-0.0352687	0.118617	0.770038		-0.267758	0.19722	0.965346	0.765093	1.21801
jZWRCQ	finn-b-M13_LOWBACKPAIN	finn-b-M13_LOWBACKPAIN	Eubacteriumnodatumgroup	Simple mode	11	-0.0315224	0.0832904	0.712997		-0.194772	0.131727	0.968969	0.823023	1.1408
k0sv3J	finn-b-M13_LOWBACKPAIN	finn-b-M13_LOWBACKPAIN	RikenellaceaeRC9gutgroup	Simple mode	12	0.119093	0.103515	0.274336		-0.0837955	0.321982	1.12647	0.919619	1.37986
k5mGq5	finn-b-M13_LOWBACKPAIN	finn-b-M13_LOWBACKPAIN	Lachnoclostridium	Simple mode	14	-0.18684	0.172838	0.299338		-0.525603	0.151923	0.829576	0.591199	1.16407
keCj0b	finn-b-M13_LOWBACKPAIN	finn-b-M13_LOWBACKPAIN	ChristensenellaceaeR.7group	Simple mode	11	-0.225765	0.198151	0.281111		-0.61414	0.162611	0.797906	0.541106	1.17658
kSrUCS	finn-b-M13_LOWBACKPAIN	finn-b-M13_LOWBACKPAIN	Coprococcus3	Simple mode	9	0.0851947	0.192104	0.669166		-0.29133	0.461719	1.08893	0.747269	1.5868
Lronjw	finn-b-M13_LOWBACKPAIN	finn-b-M13_LOWBACKPAIN	Alloprevotella	Simple mode	7	-0.0908658	0.0851959	0.327198		-0.25785	0.0761181	0.91314	0.772711	1.07909
LSgk5h	finn-b-M13_LOWBACKPAIN	finn-b-M13_LOWBACKPAIN	FamilyXIIIAD3011group	Simple mode	15	-0.0384651	0.140377	0.788076		-0.313603	0.236673	0.962265	0.730809	1.26703
lu1HRC	finn-b-M13_LOWBACKPAIN	finn-b-M13_LOWBACKPAIN	Veillonella	Simple mode	9	0.069633	0.137438	0.626065		-0.199744	0.339011	1.07211	0.81894	1.40356
MvAnnh	finn-b-M13_LOWBACKPAIN	finn-b-M13_LOWBACKPAIN	Intestinimonas	Simple mode	18	0.0376122	0.149111	0.803877		-0.254645	0.329869	1.03833	0.775192	1.39079
N5OTQs	finn-b-M13_LOWBACKPAIN	finn-b-M13_LOWBACKPAIN	Ruminiclostridium5	Simple mode	14	0.0967367	0.138915	0.498458		-0.175537	0.36901	1.10157	0.839006	1.4463
n6E3fb	finn-b-M13_LOWBACKPAIN	finn-b-M13_LOWBACKPAIN	Marvinbryantia	Simple mode	10	-0.0648817	0.173229	0.716672		-0.40441	0.274646	0.937178	0.667371	1.31607
nQlhyE	finn-b-M13_LOWBACKPAIN	finn-b-M13_LOWBACKPAIN	Clostridiumsensustricto1	Simple mode	9	-0.0140859	0.123624	0.912092		-0.256389	0.228218	0.986013	0.773841	1.25636
nxQOet	finn-b-M13_LOWBACKPAIN	finn-b-M13_LOWBACKPAIN	Eubacteriumxylanophilumgroup	Simple mode	11	0.0287575	0.145852	0.847645		-0.257112	0.314627	1.02918	0.773282	1.36975
O9Muz6	finn-b-M13_LOWBACKPAIN	finn-b-M13_LOWBACKPAIN	RuminococcaceaeNK4A214group	Simple mode	16	-0.0617475	0.126493	0.632502		-0.309673	0.186178	0.94012	0.733687	1.20464
oojwTv	finn-b-M13_LOWBACKPAIN	finn-b-M13_LOWBACKPAIN	Sellimonas	Simple mode	10	0.0431272	0.0772761	0.590392		-0.108334	0.194588	1.04407	0.897328	1.21481
OzUjad	finn-b-M13_LOWBACKPAIN	finn-b-M13_LOWBACKPAIN	Barnesiella	Simple mode	16	0.237496	0.203359	0.261089		-0.161087	0.636079	1.26807	0.851218	1.88906
P2vQrE	finn-b-M13_LOWBACKPAIN	finn-b-M13_LOWBACKPAIN	Sutterella	Simple mode	12	0.111762	0.154017	0.483208		-0.190111	0.413636	1.11825	0.826867	1.51231
PfBTgZ	finn-b-M13_LOWBACKPAIN	finn-b-M13_LOWBACKPAIN	Catenibacterium	Simple mode	4	0.017843	0.105637	0.876614		-0.189205	0.224891	1.018	0.827617	1.25219
PWdduY	finn-b-M13_LOWBACKPAIN	finn-b-M13_LOWBACKPAIN	Lactococcus	Simple mode	11	-0.00251105	0.0800332	0.975588		-0.159376	0.154354	0.997492	0.852676	1.1669
qeoFGq	finn-b-M13_LOWBACKPAIN	finn-b-M13_LOWBACKPAIN	RuminococcaceaeUCG013	Simple mode	14	0.0240611	0.163672	0.885381		-0.296737	0.344859	1.02435	0.74324	1.41179
QfzBrH	finn-b-M13_LOWBACKPAIN	finn-b-M13_LOWBACKPAIN	FamilyXIIIUCG001	Simple mode	10	0.016317	0.176569	0.928396		-0.329759	0.362393	1.01645	0.719097	1.43676
QhP1ha	finn-b-M13_LOWBACKPAIN	finn-b-M13_LOWBACKPAIN	RuminococcaceaeUCG010	Simple mode	8	0.190359	0.154593	0.257949		-0.112643	0.493361	1.20968	0.89347	1.63781
qojjfq	finn-b-M13_LOWBACKPAIN	finn-b-M13_LOWBACKPAIN	Methanobrevibacter	Simple mode	8	0.0347865	0.0997912	0.737644		-0.160804	0.230377	1.0354	0.851459	1.25907
QxMfQ0	finn-b-M13_LOWBACKPAIN	finn-b-M13_LOWBACKPAIN	Oxalobacter	Simple mode	12	0.0499529	0.0855296	0.570974		-0.117685	0.217591	1.05122	0.888976	1.24308
rh6wzT	finn-b-M13_LOWBACKPAIN	finn-b-M13_LOWBACKPAIN	Dorea	Simple mode	12	0.139403	0.168139	0.424675		-0.190149	0.468955	1.14959	0.826836	1.59832
rIZjtL	finn-b-M13_LOWBACKPAIN	finn-b-M13_LOWBACKPAIN	RuminococcaceaeUCG005	Simple mode	17	0.0210647	0.146032	0.887106		-0.265158	0.307287	1.02129	0.767085	1.35973
ruY0t6	finn-b-M13_LOWBACKPAIN	finn-b-M13_LOWBACKPAIN	Clostridiuminnocuumgroup	Simple mode	11	0.0517935	0.081162	0.537715		-0.107284	0.210871	1.05316	0.89827	1.23475
rvHvVO	finn-b-M13_LOWBACKPAIN	finn-b-M13_LOWBACKPAIN	Eubacteriumhalliigroup	Simple mode	16	-0.0503104	0.125055	0.693133		-0.295418	0.194797	0.950934	0.744221	1.21506
rx0LAF	finn-b-M13_LOWBACKPAIN	finn-b-M13_LOWBACKPAIN	LachnospiraceaeUCG010	Simple mode	12	0.0136363	0.193043	0.944953		-0.364728	0.392001	1.01373	0.694385	1.47994
s1RZyH	finn-b-M13_LOWBACKPAIN	finn-b-M13_LOWBACKPAIN	Anaerotruncus	Simple mode	15	-0.0783705	0.138944	0.581649		-0.350701	0.19396	0.924622	0.704194	1.21405
Sx9Nq6	finn-b-M13_LOWBACKPAIN	finn-b-M13_LOWBACKPAIN	Collinsella	Simple mode	11	-0.145864	0.17162	0.415254		-0.48224	0.190512	0.864276	0.617399	1.20987
SYNaiX	finn-b-M13_LOWBACKPAIN	finn-b-M13_LOWBACKPAIN	Ruminococcusgnavusgroup	Simple mode	12	-0.0730169	0.116655	0.544133		-0.30166	0.155626	0.929585	0.73959	1.16839
SyWWx5	finn-b-M13_LOWBACKPAIN	finn-b-M13_LOWBACKPAIN	Ruminococcus1	Simple mode	13	-0.0952656	0.151973	0.542493		-0.393132	0.202601	0.909131	0.67494	1.22458
T21C08	finn-b-M13_LOWBACKPAIN	finn-b-M13_LOWBACKPAIN	Desulfovibrio	Simple mode	10	-0.0230126	0.116654	0.847998		-0.251655	0.20563	0.97725	0.777513	1.2283
t6mVo7	finn-b-M13_LOWBACKPAIN	finn-b-M13_LOWBACKPAIN	Oscillibacter	Simple mode	16	-0.104956	0.110901	0.358949		-0.322322	0.112411	0.900364	0.724465	1.11897
tpTX3y	finn-b-M13_LOWBACKPAIN	finn-b-M13_LOWBACKPAIN	Eubacteriumventriosumgroup	Simple mode	16	0.134995	0.181437	0.468353		-0.220622	0.490613	1.14453	0.80202	1.63332
tUMU4o	finn-b-M13_LOWBACKPAIN	finn-b-M13_LOWBACKPAIN	Adlercreutzia	Simple mode	12	-0.00633028	0.121635	0.959427		-0.244734	0.232074	0.99369	0.782912	1.26121
tZI8F2	finn-b-M13_LOWBACKPAIN	finn-b-M13_LOWBACKPAIN	LachnospiraceaeNC2004group	Simple mode	10	-0.119839	0.136609	0.403165		-0.387593	0.147915	0.887063	0.678688	1.15941
u55XIp	finn-b-M13_LOWBACKPAIN	finn-b-M13_LOWBACKPAIN	Parabacteroides	Simple mode	8	-0.052579	0.177664	0.775858		-0.400801	0.295643	0.948779	0.669783	1.34399
Ua3U8L	finn-b-M13_LOWBACKPAIN	finn-b-M13_LOWBACKPAIN	Eubacteriumfissicatenagroup	Simple mode	9	0.20365	0.119915	0.127884		-0.0313834	0.438683	1.22587	0.969104	1.55066
UKDFMH	finn-b-M13_LOWBACKPAIN	finn-b-M13_LOWBACKPAIN	Howardella	Simple mode	10	0.102069	0.123901	0.431343		-0.140776	0.344915	1.10746	0.868684	1.41187
UpAeag	finn-b-M13_LOWBACKPAIN	finn-b-M13_LOWBACKPAIN	Prevotella9	Simple mode	18	-0.0672518	0.112278	0.557087		-0.287316	0.152813	0.93496	0.750274	1.16511
UqlpfD	finn-b-M13_LOWBACKPAIN	finn-b-M13_LOWBACKPAIN	Lactobacillus	Simple mode	9	-0.146168	0.116997	0.246858		-0.375483	0.0831467	0.864012	0.686957	1.0867
ussFdX	finn-b-M13_LOWBACKPAIN	finn-b-M13_LOWBACKPAIN	Victivallis	Simple mode	12	0.0368309	0.0689776	0.603996		-0.0983652	0.172027	1.03752	0.906318	1.18771
Utld4c	finn-b-M13_LOWBACKPAIN	finn-b-M13_LOWBACKPAIN	CandidatusSoleaferrea	Simple mode	13	0.0182651	0.116114	0.877621		-0.209317	0.245848	1.01843	0.811138	1.2787
uU84NV	finn-b-M13_LOWBACKPAIN	finn-b-M13_LOWBACKPAIN	Roseburia	Simple mode	16	-0.298565	0.169491	0.0985112		-0.630768	0.0336384	0.741882	0.532183	1.03421
uve4QI	finn-b-M13_LOWBACKPAIN	finn-b-M13_LOWBACKPAIN	Coprobacter	Simple mode	13	-0.0298982	0.0963856	0.761735		-0.218814	0.159018	0.970544	0.803471	1.17236
v1DelK	finn-b-M13_LOWBACKPAIN	finn-b-M13_LOWBACKPAIN	Eubacteriumoxidoreducensgroup	Simple mode	6	-0.00311637	0.106388	0.977764		-0.211637	0.205404	0.996888	0.809259	1.22802
V71rfg	finn-b-M13_LOWBACKPAIN	finn-b-M13_LOWBACKPAIN	Dialister	Simple mode	12	0.190379	0.148675	0.226709		-0.101024	0.481782	1.20971	0.903912	1.61896
vLYLzv	finn-b-M13_LOWBACKPAIN	finn-b-M13_LOWBACKPAIN	Actinomyces	Simple mode	8	0.000149825	0.115812	0.999004		-0.226841	0.227141	1.00015	0.797047	1.25501
Vw3FGe	finn-b-M13_LOWBACKPAIN	finn-b-M13_LOWBACKPAIN	Ruminococcustorquesgroup	Simple mode	13	-0.081621	0.198222	0.687771		-0.470136	0.306894	0.921621	0.624917	1.3592
X9fEqe	finn-b-M13_LOWBACKPAIN	finn-b-M13_LOWBACKPAIN	Streptococcus	Simple mode	16	0.136464	0.168096	0.42959		-0.193005	0.465933	1.14621	0.824478	1.5935
xEQprR	finn-b-M13_LOWBACKPAIN	finn-b-M13_LOWBACKPAIN	Intestinibacter	Simple mode	15	0.0339456	0.137989	0.809251		-0.236513	0.304404	1.03453	0.789376	1.35582
xH7Zgx	finn-b-M13_LOWBACKPAIN	finn-b-M13_LOWBACKPAIN	Akkermansia	Simple mode	12	0.133045	0.14037	0.36358		-0.14208	0.408171	1.1423	0.867552	1.50406
XKGriL	finn-b-M13_LOWBACKPAIN	finn-b-M13_LOWBACKPAIN	Turicibacter	Simple mode	13	-0.102875	0.117617	0.398925		-0.333405	0.127654	0.902239	0.71648	1.13616
XoNFsT	finn-b-M13_LOWBACKPAIN	finn-b-M13_LOWBACKPAIN	Eisenbergiella	Simple mode	12	-0.10377	0.0889954	0.268267		-0.278201	0.0706609	0.901432	0.757145	1.07322
xv3ig7	finn-b-M13_LOWBACKPAIN	finn-b-M13_LOWBACKPAIN	Faecalibacterium	Simple mode	13	0.157495	0.157929	0.338328		-0.152046	0.467036	1.17057	0.858948	1.59526
y3JRvs	finn-b-M13_LOWBACKPAIN	finn-b-M13_LOWBACKPAIN	Ruminococcusgauvreauiigroup	Simple mode	13	-0.00810338	0.142736	0.955661		-0.287865	0.271658	0.991929	0.749863	1.31214
yCk0SH	finn-b-M13_LOWBACKPAIN	finn-b-M13_LOWBACKPAIN	Eubacteriumcoprostanoligenesgroup	Simple mode	13	-0.123357	0.162726	0.46304		-0.442301	0.195586	0.883948	0.642556	1.21602
YDAOLj	finn-b-M13_LOWBACKPAIN	finn-b-M13_LOWBACKPAIN	Bacteroides	Simple mode	12	0.131428	0.214117	0.551821		-0.288242	0.551098	1.14046	0.74958	1.73516
YMckoq	finn-b-M13_LOWBACKPAIN	finn-b-M13_LOWBACKPAIN	Eubacteriumbrachygroup	Simple mode	11	-0.00280283	0.0829944	0.973724		-0.165472	0.159866	0.997201	0.847494	1.17335
zBhDtV	finn-b-M13_LOWBACKPAIN	finn-b-M13_LOWBACKPAIN	Eubacteriumeligensgroup	Simple mode	9	-0.00169067	0.132594	0.990139		-0.261575	0.258193	0.998311	0.769838	1.29459
zjpa3f	finn-b-M13_LOWBACKPAIN	finn-b-M13_LOWBACKPAIN	RuminococcaceaeUCG011	Simple mode	8	-0.20082	0.0953271	0.0731506		-0.387661	-0.0139787	0.81806	0.678642	0.986119
zLaMuF	finn-b-M13_LOWBACKPAIN	finn-b-M13_LOWBACKPAIN	Coprococcus1	Simple mode	14	-0.137973	0.171317	0.435091		-0.473754	0.197808	0.871122	0.62266	1.21873
ZxMZk0	finn-b-M13_LOWBACKPAIN	finn-b-M13_LOWBACKPAIN	RuminococcaceaeUCG009	Simple mode	14	-0.120004	0.113006	0.307603		-0.341496	0.101489	0.886917	0.710706	1.10682
0apZwb	finn-b-M13_LOWBACKPAIN	finn-b-M13_LOWBACKPAIN	LachnospiraceaeUCG001	Weighted median	16	-0.0131739	0.0695233	0.84971		-0.14944	0.123092	0.986913	0.86119	1.13099
0Ji8Jb	finn-b-M13_LOWBACKPAIN	finn-b-M13_LOWBACKPAIN	Escherichia.Shigella	Weighted median	15	-0.0339977	0.0825842	0.680579		-0.195863	0.127867	0.966574	0.822125	1.1364
0PfIMb	finn-b-M13_LOWBACKPAIN	finn-b-M13_LOWBACKPAIN	Eubacteriumruminantiumgroup	Weighted median	19	-0.0166916	0.0515276	0.745988		-0.117686	0.0843026	0.983447	0.888975	1.08796
1s1F0Q	finn-b-M13_LOWBACKPAIN	finn-b-M13_LOWBACKPAIN	Bifidobacterium	Weighted median	15	-0.00590923	0.083246	0.94341		-0.169071	0.157253	0.994108	0.844449	1.17029
2iOmgp	finn-b-M13_LOWBACKPAIN	finn-b-M13_LOWBACKPAIN	Odoribacter	Weighted median	8	0.180397	0.123501	0.144099		-0.0616643	0.422458	1.19769	0.940198	1.52571
2ShXYO	finn-b-M13_LOWBACKPAIN	finn-b-M13_LOWBACKPAIN	Blautia	Weighted median	13	-0.079542	0.104758	0.447679		-0.284868	0.125784	0.923539	0.752113	1.13404
3Io6J9	finn-b-M13_LOWBACKPAIN	finn-b-M13_LOWBACKPAIN	Ruminococcus2	Weighted median	15	0.126728	0.087678	0.148352		-0.0451212	0.298577	1.13511	0.955882	1.34794
3tc1cv	finn-b-M13_LOWBACKPAIN	finn-b-M13_LOWBACKPAIN	Butyricicoccus	Weighted median	9	-0.0138247	0.108338	0.89846		-0.226168	0.198518	0.98627	0.797584	1.21959
5EAjub	finn-b-M13_LOWBACKPAIN	finn-b-M13_LOWBACKPAIN	ErysipelotrichaceaeUCG003	Weighted median	17	0.0918086	0.0823957	0.265176		-0.0696869	0.253304	1.09615	0.932686	1.28827
5ND6yY	finn-b-M13_LOWBACKPAIN	finn-b-M13_LOWBACKPAIN	Paraprevotella	Weighted median	13	-0.0278435	0.0667638	0.676645		-0.1587	0.103013	0.972541	0.853252	1.10851
5OXZ5t	finn-b-M13_LOWBACKPAIN	finn-b-M13_LOWBACKPAIN	Parasutterella	Weighted median	16	3.69555e-05	0.0775885	0.99962		-0.152037	0.15211	1.00004	0.858957	1.16429
5xoGRm	finn-b-M13_LOWBACKPAIN	finn-b-M13_LOWBACKPAIN	Prevotella7	Weighted median	12	-0.041533	0.0454009	0.360294		-0.130519	0.0474528	0.959318	0.87764	1.0486
6SuDCq	finn-b-M13_LOWBACKPAIN	finn-b-M13_LOWBACKPAIN	Peptococcus	Weighted median	16	-0.0677255	0.0547935	0.216453		-0.175121	0.0396697	0.934517	0.839356	1.04047
6xQXss	finn-b-M13_LOWBACKPAIN	finn-b-M13_LOWBACKPAIN	Butyricimonas	Weighted median	16	-0.0509642	0.0761898	0.503552		-0.200296	0.0983678	0.950313	0.818488	1.10337
78e1i3	finn-b-M13_LOWBACKPAIN	finn-b-M13_LOWBACKPAIN	LachnospiraceaeFCS020group	Weighted median	15	0.0658822	0.0810996	0.416584		-0.0930731	0.224837	1.0681	0.911127	1.25212
7jvU7p	finn-b-M13_LOWBACKPAIN	finn-b-M13_LOWBACKPAIN	Phascolarctobacterium	Weighted median	11	0.0188501	0.0887123	0.831728		-0.155026	0.192726	1.01903	0.856393	1.21255
88NEdO	finn-b-M13_LOWBACKPAIN	finn-b-M13_LOWBACKPAIN	Tyzzerella3	Weighted median	14	0.125643	0.0527681	0.0172638		0.0222175	0.229068	1.13388	1.02247	1.25743
8c78rw	finn-b-M13_LOWBACKPAIN	finn-b-M13_LOWBACKPAIN	Slackia	Weighted median	9	0.0143103	0.0754126	0.849497		-0.133498	0.162119	1.01441	0.875029	1.176
8G4j5p	finn-b-M13_LOWBACKPAIN	finn-b-M13_LOWBACKPAIN	Eubacteriumrectalegroup	Weighted median	12	-0.0479765	0.103895	0.644241		-0.251612	0.155659	0.953156	0.777547	1.16843
8lfcYT	finn-b-M13_LOWBACKPAIN	finn-b-M13_LOWBACKPAIN	Ruminiclostridium6	Weighted median	16	0.0968357	0.0857569	0.258818		-0.0712478	0.264919	1.10168	0.931231	1.30333
8tG4lU	finn-b-M13_LOWBACKPAIN	finn-b-M13_LOWBACKPAIN	Senegalimassilia	Weighted median	6	-0.0900266	0.0926495	0.331205		-0.27162	0.0915664	0.913907	0.762144	1.09589
8VzjRd	finn-b-M13_LOWBACKPAIN	finn-b-M13_LOWBACKPAIN	Romboutsia	Weighted median	14	-0.019077	0.0947157	0.840376		-0.20472	0.166566	0.981104	0.814876	1.18124
8XEXeR	finn-b-M13_LOWBACKPAIN	finn-b-M13_LOWBACKPAIN	Terrisporobacter	Weighted median	5	0.0421374	0.111762	0.706153		-0.176916	0.261191	1.04304	0.83785	1.29848
9JpGyY	finn-b-M13_LOWBACKPAIN	finn-b-M13_LOWBACKPAIN	Hungatella	Weighted median	5	-0.0525887	0.077713	0.498593		-0.204906	0.0997287	0.94877	0.814724	1.10487
9Nliv4	finn-b-M13_LOWBACKPAIN	finn-b-M13_LOWBACKPAIN	LachnospiraceaeUCG008	Weighted median	12	-0.0496793	0.0644978	0.441153		-0.176095	0.0767364	0.951535	0.838538	1.07976
a7gi4x	finn-b-M13_LOWBACKPAIN	finn-b-M13_LOWBACKPAIN	RuminococcaceaeUCG004	Weighted median	12	-0.0332345	0.0880559	0.705858		-0.205824	0.139355	0.967312	0.813976	1.14953
AeR88U	finn-b-M13_LOWBACKPAIN	finn-b-M13_LOWBACKPAIN	RuminococcaceaeUCG014	Weighted median	18	0.0168827	0.0750172	0.82194		-0.130151	0.163916	1.01703	0.877963	1.17812
Ak4osm	finn-b-M13_LOWBACKPAIN	finn-b-M13_LOWBACKPAIN	Anaerostipes	Weighted median	15	0.104725	0.0936767	0.263592		-0.0788813	0.288331	1.11041	0.92415	1.3342
BOUlv2	finn-b-M13_LOWBACKPAIN	finn-b-M13_LOWBACKPAIN	Enterorhabdus	Weighted median	7	0.0407055	0.0946387	0.667112		-0.144786	0.226197	1.04155	0.865207	1.25382
c0XOwB	finn-b-M13_LOWBACKPAIN	finn-b-M13_LOWBACKPAIN	Lachnospira	Weighted median	7	0.0960137	0.130051	0.460345		-0.158886	0.350913	1.10077	0.853094	1.42036
CLxXLj	finn-b-M13_LOWBACKPAIN	finn-b-M13_LOWBACKPAIN	Holdemanella	Weighted median	14	0.00256852	0.0583546	0.964892		-0.111807	0.116944	1.00257	0.894217	1.12406
CmTD3x	finn-b-M13_LOWBACKPAIN	finn-b-M13_LOWBACKPAIN	LachnospiraceaeUCG004	Weighted median	13	-0.00319376	0.0984317	0.974116		-0.19612	0.189732	0.996811	0.821914	1.20893
CwOOU3	finn-b-M13_LOWBACKPAIN	finn-b-M13_LOWBACKPAIN	Flavonifractor	Weighted median	8	0.0846337	0.0978685	0.387165		-0.107189	0.276456	1.08832	0.898356	1.31845
DoZ5qx	finn-b-M13_LOWBACKPAIN	finn-b-M13_LOWBACKPAIN	Alistipes	Weighted median	13	0.0520259	0.110242	0.63698		-0.164048	0.2681	1.0534	0.848701	1.30748
dUn6k2	finn-b-M13_LOWBACKPAIN	finn-b-M13_LOWBACKPAIN	Anaerofilum	Weighted median	12	-0.0447778	0.0618937	0.469395		-0.16609	0.0765339	0.95621	0.84697	1.07954
eIEAEA	finn-b-M13_LOWBACKPAIN	finn-b-M13_LOWBACKPAIN	LachnospiraceaeNK4A136group	Weighted median	15	-0.156961	0.0882515	0.0753114		-0.329934	0.0160121	0.854737	0.718971	1.01614
emR6iS	finn-b-M13_LOWBACKPAIN	finn-b-M13_LOWBACKPAIN	RuminococcaceaeUCG002	Weighted median	24	0.0305346	0.0710522	0.667379		-0.108728	0.169797	1.03101	0.896975	1.18506
EzEUAY	finn-b-M13_LOWBACKPAIN	finn-b-M13_LOWBACKPAIN	Erysipelatoclostridium	Weighted median	16	-0.0716303	0.0681291	0.293079		-0.205163	0.0619028	0.930875	0.814514	1.06386
fOclqx	finn-b-M13_LOWBACKPAIN	finn-b-M13_LOWBACKPAIN	LachnospiraceaeND3007group	Weighted median	3	0.00110917	0.186039	0.995243		-0.363528	0.365747	1.00111	0.695219	1.44159
FOdouv	finn-b-M13_LOWBACKPAIN	finn-b-M13_LOWBACKPAIN	Coprococcus2	Weighted median	9	-0.0296282	0.0961386	0.757944		-0.21806	0.158803	0.970806	0.804077	1.17211
gfFtml	finn-b-M13_LOWBACKPAIN	finn-b-M13_LOWBACKPAIN	Fusicatenibacter	Weighted median	18	0.0599873	0.093696	0.522021		-0.123657	0.243632	1.06182	0.883683	1.27587
ghO6dB	finn-b-M13_LOWBACKPAIN	finn-b-M13_LOWBACKPAIN	Oscillospira	Weighted median	9	0.0486769	0.0953531	0.609707		-0.138215	0.235569	1.04988	0.870911	1.26563
gISZgk	finn-b-M13_LOWBACKPAIN	finn-b-M13_LOWBACKPAIN	Haemophilus	Weighted median	13	0.0235866	0.0720111	0.743258		-0.117555	0.164728	1.02387	0.889092	1.17907
gmcdH8	finn-b-M13_LOWBACKPAIN	finn-b-M13_LOWBACKPAIN	Olsenella	Weighted median	10	-0.0951726	0.0527258	0.0710671		-0.198515	0.00816993	0.909216	0.819947	1.0082
GUU7JP	finn-b-M13_LOWBACKPAIN	finn-b-M13_LOWBACKPAIN	DefluviitaleaceaeUCG011	Weighted median	10	0.0129366	0.0854918	0.879724		-0.154627	0.1805	1.01302	0.856734	1.19782
gVOnFI	finn-b-M13_LOWBACKPAIN	finn-b-M13_LOWBACKPAIN	Bilophila	Weighted median	16	-0.000107422	0.0886075	0.999033		-0.173778	0.173563	0.999893	0.840483	1.18954
GWO02i	finn-b-M13_LOWBACKPAIN	finn-b-M13_LOWBACKPAIN	Eggerthella	Weighted median	10	-0.039108	0.0626572	0.532524		-0.161916	0.0837001	0.961647	0.850512	1.0873
gzwyFZ	finn-b-M13_LOWBACKPAIN	finn-b-M13_LOWBACKPAIN	Butyrivibrio	Weighted median	16	-0.0664995	0.0429344	0.121415		-0.150651	0.017652	0.935663	0.860148	1.01781
i6DF0t	finn-b-M13_LOWBACKPAIN	finn-b-M13_LOWBACKPAIN	Subdoligranulum	Weighted median	13	-0.00626251	0.10701	0.953332		-0.216003	0.203478	0.993757	0.805733	1.22566
idgGvn	finn-b-M13_LOWBACKPAIN	finn-b-M13_LOWBACKPAIN	Ruminiclostridium9	Weighted median	13	-0.0587278	0.115164	0.610086		-0.284448	0.166993	0.942963	0.752429	1.18175
IRxwpT	finn-b-M13_LOWBACKPAIN	finn-b-M13_LOWBACKPAIN	Allisonella	Weighted median	9	0.0325043	0.0524848	0.535713		-0.070366	0.135375	1.03304	0.932053	1.14497
j22Gfn	finn-b-M13_LOWBACKPAIN	finn-b-M13_LOWBACKPAIN	Gordonibacter	Weighted median	14	-0.0277709	0.0468062	0.552969		-0.119511	0.0639693	0.972611	0.887354	1.06606
JK7GZO	finn-b-M13_LOWBACKPAIN	finn-b-M13_LOWBACKPAIN	RuminococcaceaeUCG003	Weighted median	14	-0.158921	0.0869943	0.0677295		-0.32943	0.0115874	0.853063	0.719334	1.01165
jp74tP	finn-b-M13_LOWBACKPAIN	finn-b-M13_LOWBACKPAIN	Holdemania	Weighted median	17	-0.000481707	0.0630512	0.993904		-0.124062	0.123099	0.999518	0.883325	1.131
jZWRCQ	finn-b-M13_LOWBACKPAIN	finn-b-M13_LOWBACKPAIN	Eubacteriumnodatumgroup	Weighted median	11	-0.0442285	0.0486895	0.363678		-0.13966	0.0512028	0.956735	0.869654	1.05254
k0sv3J	finn-b-M13_LOWBACKPAIN	finn-b-M13_LOWBACKPAIN	RikenellaceaeRC9gutgroup	Weighted median	12	0.0275529	0.0529421	0.602761		-0.0762137	0.131319	1.02794	0.926618	1.14033
k5mGq5	finn-b-M13_LOWBACKPAIN	finn-b-M13_LOWBACKPAIN	Lachnoclostridium	Weighted median	14	-0.0736273	0.102964	0.474559		-0.275436	0.128181	0.929018	0.759241	1.13676
keCj0b	finn-b-M13_LOWBACKPAIN	finn-b-M13_LOWBACKPAIN	ChristensenellaceaeR.7group	Weighted median	11	0.0157633	0.109678	0.885719		-0.199205	0.230732	1.01589	0.819382	1.25952
kSrUCS	finn-b-M13_LOWBACKPAIN	finn-b-M13_LOWBACKPAIN	Coprococcus3	Weighted median	9	0.00802068	0.114745	0.944273		-0.216879	0.232921	1.00805	0.805027	1.26228
Lronjw	finn-b-M13_LOWBACKPAIN	finn-b-M13_LOWBACKPAIN	Alloprevotella	Weighted median	7	-0.0713818	0.0569905	0.21038		-0.183083	0.0403196	0.931106	0.832699	1.04114
LSgk5h	finn-b-M13_LOWBACKPAIN	finn-b-M13_LOWBACKPAIN	FamilyXIIIAD3011group	Weighted median	15	-0.00076624	0.084127	0.992733		-0.165655	0.164123	0.999234	0.847338	1.17836
lu1HRC	finn-b-M13_LOWBACKPAIN	finn-b-M13_LOWBACKPAIN	Veillonella	Weighted median	9	0.0676737	0.0934606	0.469012		-0.115509	0.250857	1.07002	0.890912	1.28513
MvAnnh	finn-b-M13_LOWBACKPAIN	finn-b-M13_LOWBACKPAIN	Intestinimonas	Weighted median	18	-0.0269531	0.0758898	0.722469		-0.175697	0.121791	0.973407	0.838872	1.12952
N5OTQs	finn-b-M13_LOWBACKPAIN	finn-b-M13_LOWBACKPAIN	Ruminiclostridium5	Weighted median	14	0.0500204	0.0899878	0.578308		-0.126356	0.226396	1.05129	0.881301	1.25407
n6E3fb	finn-b-M13_LOWBACKPAIN	finn-b-M13_LOWBACKPAIN	Marvinbryantia	Weighted median	10	0.0546506	0.108164	0.613378		-0.15735	0.266651	1.05617	0.854405	1.30559
nQlhyE	finn-b-M13_LOWBACKPAIN	finn-b-M13_LOWBACKPAIN	Clostridiumsensustricto1	Weighted median	9	-0.0422536	0.0941867	0.653709		-0.22686	0.142352	0.958627	0.797033	1.15298
nxQOet	finn-b-M13_LOWBACKPAIN	finn-b-M13_LOWBACKPAIN	Eubacteriumxylanophilumgroup	Weighted median	11	0.0661914	0.0874469	0.44909		-0.105205	0.237587	1.06843	0.90014	1.26819
O9Muz6	finn-b-M13_LOWBACKPAIN	finn-b-M13_LOWBACKPAIN	RuminococcaceaeNK4A214group	Weighted median	16	-0.0457788	0.0892934	0.608177		-0.220794	0.129236	0.955253	0.801882	1.13796
oojwTv	finn-b-M13_LOWBACKPAIN	finn-b-M13_LOWBACKPAIN	Sellimonas	Weighted median	10	0.020451	0.0488051	0.675191		-0.0752069	0.116109	1.02066	0.927552	1.12312
OzUjad	finn-b-M13_LOWBACKPAIN	finn-b-M13_LOWBACKPAIN	Barnesiella	Weighted median	16	-0.0135867	0.0911878	0.881557		-0.192315	0.165141	0.986505	0.825047	1.17956
P2vQrE	finn-b-M13_LOWBACKPAIN	finn-b-M13_LOWBACKPAIN	Sutterella	Weighted median	12	0.0547051	0.0872456	0.530643		-0.116296	0.225706	1.05623	0.890211	1.25321
PfBTgZ	finn-b-M13_LOWBACKPAIN	finn-b-M13_LOWBACKPAIN	Catenibacterium	Weighted median	4	0.0586455	0.0698658	0.401243		-0.0782914	0.195582	1.0604	0.924695	1.21602
PWdduY	finn-b-M13_LOWBACKPAIN	finn-b-M13_LOWBACKPAIN	Lactococcus	Weighted median	11	-0.0203275	0.0532068	0.702426		-0.124613	0.0839577	0.979878	0.882839	1.08758
qeoFGq	finn-b-M13_LOWBACKPAIN	finn-b-M13_LOWBACKPAIN	RuminococcaceaeUCG013	Weighted median	14	-0.00326556	0.0942986	0.972375		-0.188091	0.18156	0.99674	0.82854	1.19909
QfzBrH	finn-b-M13_LOWBACKPAIN	finn-b-M13_LOWBACKPAIN	FamilyXIIIUCG001	Weighted median	10	-0.0439663	0.104599	0.674243		-0.24898	0.161047	0.956986	0.779596	1.17474
QhP1ha	finn-b-M13_LOWBACKPAIN	finn-b-M13_LOWBACKPAIN	RuminococcaceaeUCG010	Weighted median	8	0.0936211	0.104041	0.368202		-0.1103	0.297542	1.09814	0.895566	1.34654
qojjfq	finn-b-M13_LOWBACKPAIN	finn-b-M13_LOWBACKPAIN	Methanobrevibacter	Weighted median	8	0.0123945	0.0657762	0.850536		-0.116527	0.141316	1.01247	0.890006	1.15179
QxMfQ0	finn-b-M13_LOWBACKPAIN	finn-b-M13_LOWBACKPAIN	Oxalobacter	Weighted median	12	0.110903	0.0510048	0.0296781		0.0109334	0.210872	1.11729	1.01099	1.23475
rh6wzT	finn-b-M13_LOWBACKPAIN	finn-b-M13_LOWBACKPAIN	Dorea	Weighted median	12	0.113508	0.107198	0.28966		-0.0965994	0.323616	1.1202	0.90792	1.38212
rIZjtL	finn-b-M13_LOWBACKPAIN	finn-b-M13_LOWBACKPAIN	RuminococcaceaeUCG005	Weighted median	17	0.0354315	0.0841829	0.673837		-0.129567	0.20043	1.03607	0.878476	1.22193
ruY0t6	finn-b-M13_LOWBACKPAIN	finn-b-M13_LOWBACKPAIN	Clostridiuminnocuumgroup	Weighted median	11	0.0286943	0.0515309	0.577639		-0.0723063	0.129695	1.02911	0.930246	1.13848
rvHvVO	finn-b-M13_LOWBACKPAIN	finn-b-M13_LOWBACKPAIN	Eubacteriumhalliigroup	Weighted median	16	-0.0477996	0.0812692	0.556422		-0.207087	0.111488	0.953325	0.812949	1.11794
rx0LAF	finn-b-M13_LOWBACKPAIN	finn-b-M13_LOWBACKPAIN	LachnospiraceaeUCG010	Weighted median	12	-0.0184876	0.102459	0.856809		-0.219308	0.182333	0.981682	0.803074	1.20001
s1RZyH	finn-b-M13_LOWBACKPAIN	finn-b-M13_LOWBACKPAIN	Anaerotruncus	Weighted median	15	-0.0143239	0.0922632	0.876624		-0.19516	0.166512	0.985778	0.822703	1.18118
Sx9Nq6	finn-b-M13_LOWBACKPAIN	finn-b-M13_LOWBACKPAIN	Collinsella	Weighted median	11	-0.0985738	0.107731	0.36019		-0.309726	0.112578	0.906129	0.733648	1.11916
SYNaiX	finn-b-M13_LOWBACKPAIN	finn-b-M13_LOWBACKPAIN	Ruminococcusgnavusgroup	Weighted median	12	-0.063444	0.068112	0.351613		-0.196943	0.0700556	0.938527	0.821237	1.07257
SyWWx5	finn-b-M13_LOWBACKPAIN	finn-b-M13_LOWBACKPAIN	Ruminococcus1	Weighted median	13	-0.0435589	0.0873589	0.618047		-0.214782	0.127664	0.957376	0.806717	1.13617
T21C08	finn-b-M13_LOWBACKPAIN	finn-b-M13_LOWBACKPAIN	Desulfovibrio	Weighted median	10	0.0144024	0.0800692	0.857251		-0.142533	0.171338	1.01451	0.867159	1.18689
t6mVo7	finn-b-M13_LOWBACKPAIN	finn-b-M13_LOWBACKPAIN	Oscillibacter	Weighted median	16	-0.0983637	0.0635903	0.121903		-0.223001	0.0262733	0.906319	0.800114	1.02662
tpTX3y	finn-b-M13_LOWBACKPAIN	finn-b-M13_LOWBACKPAIN	Eubacteriumventriosumgroup	Weighted median	16	0.0704967	0.0915885	0.441472		-0.109017	0.25001	1.07304	0.896715	1.28404
tUMU4o	finn-b-M13_LOWBACKPAIN	finn-b-M13_LOWBACKPAIN	Adlercreutzia	Weighted median	12	0.026961	0.0747137	0.718206		-0.119478	0.1734	1.02733	0.887384	1.18934
tZI8F2	finn-b-M13_LOWBACKPAIN	finn-b-M13_LOWBACKPAIN	LachnospiraceaeNC2004group	Weighted median	10	-0.0765298	0.0731084	0.295193		-0.219822	0.0667627	0.926325	0.802661	1.06904
u55XIp	finn-b-M13_LOWBACKPAIN	finn-b-M13_LOWBACKPAIN	Parabacteroides	Weighted median	8	-0.0548863	0.110017	0.617858		-0.27052	0.160747	0.946593	0.762983	1.17439
Ua3U8L	finn-b-M13_LOWBACKPAIN	finn-b-M13_LOWBACKPAIN	Eubacteriumfissicatenagroup	Weighted median	9	0.13301	0.0637662	0.0369875		0.0080283	0.257992	1.14226	1.00806	1.29433
UKDFMH	finn-b-M13_LOWBACKPAIN	finn-b-M13_LOWBACKPAIN	Howardella	Weighted median	10	0.068714	0.0585042	0.240189		-0.0459542	0.183382	1.07113	0.955086	1.20127
UpAeag	finn-b-M13_LOWBACKPAIN	finn-b-M13_LOWBACKPAIN	Prevotella9	Weighted median	18	-0.0509391	0.0636148	0.423281		-0.175624	0.073746	0.950337	0.838933	1.07653
UqlpfD	finn-b-M13_LOWBACKPAIN	finn-b-M13_LOWBACKPAIN	Lactobacillus	Weighted median	9	-0.113139	0.0673783	0.0931199		-0.245201	0.0189222	0.893026	0.782547	1.0191
ussFdX	finn-b-M13_LOWBACKPAIN	finn-b-M13_LOWBACKPAIN	Victivallis	Weighted median	12	0.0288361	0.0449842	0.521505		-0.059333	0.117005	1.02926	0.942393	1.12413
Utld4c	finn-b-M13_LOWBACKPAIN	finn-b-M13_LOWBACKPAIN	CandidatusSoleaferrea	Weighted median	13	-0.0415103	0.064775	0.521628		-0.168469	0.0854487	0.959339	0.844957	1.08921
uU84NV	finn-b-M13_LOWBACKPAIN	finn-b-M13_LOWBACKPAIN	Roseburia	Weighted median	16	-0.190709	0.095124	0.0449792		-0.377152	-0.00426621	0.826373	0.685812	0.995743
uve4QI	finn-b-M13_LOWBACKPAIN	finn-b-M13_LOWBACKPAIN	Coprobacter	Weighted median	13	-0.0176302	0.0625613	0.778091		-0.14025	0.10499	0.982524	0.869141	1.1107
v1DelK	finn-b-M13_LOWBACKPAIN	finn-b-M13_LOWBACKPAIN	Eubacteriumoxidoreducensgroup	Weighted median	6	0.0241848	0.0785393	0.758134		-0.129752	0.178122	1.02448	0.878313	1.19497
V71rfg	finn-b-M13_LOWBACKPAIN	finn-b-M13_LOWBACKPAIN	Dialister	Weighted median	12	0.0979464	0.0866321	0.258222		-0.0718524	0.267745	1.1029	0.930668	1.30701
vLYLzv	finn-b-M13_LOWBACKPAIN	finn-b-M13_LOWBACKPAIN	Actinomyces	Weighted median	8	0.0260973	0.0846697	0.757911		-0.139855	0.19205	1.02644	0.869484	1.21173
Vw3FGe	finn-b-M13_LOWBACKPAIN	finn-b-M13_LOWBACKPAIN	Ruminococcustorquesgroup	Weighted median	13	-0.0482461	0.110149	0.66138		-0.264137	0.167645	0.952899	0.767868	1.18252
X9fEqe	finn-b-M13_LOWBACKPAIN	finn-b-M13_LOWBACKPAIN	Streptococcus	Weighted median	16	0.0530086	0.0933417	0.570104		-0.129941	0.235958	1.05444	0.878147	1.26612
xEQprR	finn-b-M13_LOWBACKPAIN	finn-b-M13_LOWBACKPAIN	Intestinibacter	Weighted median	15	-0.0464918	0.0783201	0.552771		-0.199999	0.107016	0.954572	0.818731	1.11295
xH7Zgx	finn-b-M13_LOWBACKPAIN	finn-b-M13_LOWBACKPAIN	Akkermansia	Weighted median	12	0.0910558	0.0845707	0.281622		-0.0747027	0.256814	1.09533	0.928019	1.29281
XKGriL	finn-b-M13_LOWBACKPAIN	finn-b-M13_LOWBACKPAIN	Turicibacter	Weighted median	13	-0.0478196	0.0712549	0.502153		-0.187479	0.09184	0.953306	0.829046	1.09619
XoNFsT	finn-b-M13_LOWBACKPAIN	finn-b-M13_LOWBACKPAIN	Eisenbergiella	Weighted median	12	-0.109099	0.0582433	0.0610454		-0.223256	0.00505746	0.896641	0.79991	1.00507
xv3ig7	finn-b-M13_LOWBACKPAIN	finn-b-M13_LOWBACKPAIN	Faecalibacterium	Weighted median	13	-0.0291396	0.086821	0.737151		-0.199309	0.14103	0.971281	0.819297	1.15146
y3JRvs	finn-b-M13_LOWBACKPAIN	finn-b-M13_LOWBACKPAIN	Ruminococcusgauvreauiigroup	Weighted median	13	0.0222874	0.085637	0.794667		-0.145561	0.190136	1.02254	0.864537	1.20941
yCk0SH	finn-b-M13_LOWBACKPAIN	finn-b-M13_LOWBACKPAIN	Eubacteriumcoprostanoligenesgroup	Weighted median	13	-0.0448899	0.104319	0.666969		-0.249356	0.159576	0.956103	0.779302	1.17301
YDAOLj	finn-b-M13_LOWBACKPAIN	finn-b-M13_LOWBACKPAIN	Bacteroides	Weighted median	12	-0.0186686	0.115898	0.872032		-0.245828	0.208491	0.981505	0.782057	1.23182
YMckoq	finn-b-M13_LOWBACKPAIN	finn-b-M13_LOWBACKPAIN	Eubacteriumbrachygroup	Weighted median	11	-0.00876683	0.0536621	0.870226		-0.113945	0.0964109	0.991271	0.892307	1.10121
zBhDtV	finn-b-M13_LOWBACKPAIN	finn-b-M13_LOWBACKPAIN	Eubacteriumeligensgroup	Weighted median	9	-0.015096	0.0918204	0.86941		-0.195064	0.164872	0.985017	0.822782	1.17924
zjpa3f	finn-b-M13_LOWBACKPAIN	finn-b-M13_LOWBACKPAIN	RuminococcaceaeUCG011	Weighted median	8	-0.173552	0.0563588	0.00207411		-0.284015	-0.0630887	0.840673	0.752755	0.93886
zLaMuF	finn-b-M13_LOWBACKPAIN	finn-b-M13_LOWBACKPAIN	Coprococcus1	Weighted median	14	-0.0766629	0.100387	0.445062		-0.273422	0.120096	0.926202	0.760772	1.1276
ZxMZk0	finn-b-M13_LOWBACKPAIN	finn-b-M13_LOWBACKPAIN	RuminococcaceaeUCG009	Weighted median	14	-0.0480912	0.0631111	0.446055		-0.171789	0.0756066	0.953047	0.842157	1.07854
0apZwb	finn-b-M13_LOWBACKPAIN	finn-b-M13_LOWBACKPAIN	LachnospiraceaeUCG001	Weighted mode	16	-0.0259926	0.136164	0.851169		-0.292873	0.240888	0.974342	0.746117	1.27238
0Ji8Jb	finn-b-M13_LOWBACKPAIN	finn-b-M13_LOWBACKPAIN	Escherichia.Shigella	Weighted mode	15	-0.0327165	0.133096	0.809395		-0.293584	0.228151	0.967813	0.745586	1.25628
0PfIMb	finn-b-M13_LOWBACKPAIN	finn-b-M13_LOWBACKPAIN	Eubacteriumruminantiumgroup	Weighted mode	19	-0.0394407	0.0819077	0.635944		-0.19998	0.121098	0.961327	0.818747	1.12874
1s1F0Q	finn-b-M13_LOWBACKPAIN	finn-b-M13_LOWBACKPAIN	Bifidobacterium	Weighted mode	15	-0.038042	0.128198	0.771019		-0.28931	0.213226	0.962672	0.74878	1.23766
2iOmgp	finn-b-M13_LOWBACKPAIN	finn-b-M13_LOWBACKPAIN	Odoribacter	Weighted mode	8	0.251283	0.218104	0.287094		-0.1762	0.678766	1.28567	0.83845	1.97144
2ShXYO	finn-b-M13_LOWBACKPAIN	finn-b-M13_LOWBACKPAIN	Blautia	Weighted mode	13	-0.0215366	0.157272	0.89335		-0.329789	0.286716	0.978694	0.719076	1.33205
3Io6J9	finn-b-M13_LOWBACKPAIN	finn-b-M13_LOWBACKPAIN	Ruminococcus2	Weighted mode	15	0.155961	0.0964052	0.128014		-0.0329929	0.344916	1.16878	0.967545	1.41187
3tc1cv	finn-b-M13_LOWBACKPAIN	finn-b-M13_LOWBACKPAIN	Butyricicoccus	Weighted mode	9	-0.0145372	0.140228	0.919984		-0.289385	0.26031	0.985568	0.748724	1.29733
5EAjub	finn-b-M13_LOWBACKPAIN	finn-b-M13_LOWBACKPAIN	ErysipelotrichaceaeUCG003	Weighted mode	17	0.1325	0.124887	0.304461		-0.112278	0.377279	1.14168	0.893796	1.45831
5ND6yY	finn-b-M13_LOWBACKPAIN	finn-b-M13_LOWBACKPAIN	Paraprevotella	Weighted mode	13	0.0425088	0.113094	0.713574		-0.179156	0.264174	1.04343	0.835975	1.30235
5OXZ5t	finn-b-M13_LOWBACKPAIN	finn-b-M13_LOWBACKPAIN	Parasutterella	Weighted mode	16	0.0398656	0.139318	0.778679		-0.233198	0.31293	1.04067	0.791996	1.36743
5xoGRm	finn-b-M13_LOWBACKPAIN	finn-b-M13_LOWBACKPAIN	Prevotella7	Weighted mode	12	-0.0394097	0.0714557	0.5923		-0.179463	0.100643	0.961357	0.835719	1.10588
6SuDCq	finn-b-M13_LOWBACKPAIN	finn-b-M13_LOWBACKPAIN	Peptococcus	Weighted mode	16	-0.152405	0.100617	0.150634		-0.349614	0.0448045	0.858641	0.70496	1.04582
6xQXss	finn-b-M13_LOWBACKPAIN	finn-b-M13_LOWBACKPAIN	Butyricimonas	Weighted mode	16	-0.0341583	0.115101	0.770713		-0.259756	0.19144	0.966419	0.77124	1.21099
78e1i3	finn-b-M13_LOWBACKPAIN	finn-b-M13_LOWBACKPAIN	LachnospiraceaeFCS020group	Weighted mode	15	0.0394952	0.13818	0.779199		-0.231338	0.310329	1.04029	0.793471	1.36387
7jvU7p	finn-b-M13_LOWBACKPAIN	finn-b-M13_LOWBACKPAIN	Phascolarctobacterium	Weighted mode	11	-0.00449335	0.151448	0.976915		-0.301332	0.292345	0.995517	0.739832	1.33957
88NEdO	finn-b-M13_LOWBACKPAIN	finn-b-M13_LOWBACKPAIN	Tyzzerella3	Weighted mode	14	0.122173	0.0841238	0.170125		-0.0427097	0.287055	1.12995	0.95819	1.3325
8c78rw	finn-b-M13_LOWBACKPAIN	finn-b-M13_LOWBACKPAIN	Slackia	Weighted mode	9	-0.0313906	0.115017	0.791827		-0.256824	0.194043	0.969097	0.773504	1.21415
8G4j5p	finn-b-M13_LOWBACKPAIN	finn-b-M13_LOWBACKPAIN	Eubacteriumrectalegroup	Weighted mode	12	0.00912047	0.119685	0.940625		-0.225463	0.243704	1.00916	0.798147	1.27597
8lfcYT	finn-b-M13_LOWBACKPAIN	finn-b-M13_LOWBACKPAIN	Ruminiclostridium6	Weighted mode	16	0.133455	0.132361	0.329317		-0.125973	0.392883	1.14277	0.881639	1.48125
8tG4lU	finn-b-M13_LOWBACKPAIN	finn-b-M13_LOWBACKPAIN	Senegalimassilia	Weighted mode	6	-0.0756901	0.138446	0.60808		-0.347044	0.195664	0.927103	0.706774	1.21612
8VzjRd	finn-b-M13_LOWBACKPAIN	finn-b-M13_LOWBACKPAIN	Romboutsia	Weighted mode	14	-0.0382731	0.159024	0.813561		-0.34996	0.273414	0.96245	0.704716	1.31444
8XEXeR	finn-b-M13_LOWBACKPAIN	finn-b-M13_LOWBACKPAIN	Terrisporobacter	Weighted mode	5	0.150227	0.152001	0.378943		-0.147696	0.44815	1.1621	0.862693	1.56541
9JpGyY	finn-b-M13_LOWBACKPAIN	finn-b-M13_LOWBACKPAIN	Hungatella	Weighted mode	5	-0.0453021	0.093636	0.653814		-0.228829	0.138225	0.955709	0.795465	1.14823
9Nliv4	finn-b-M13_LOWBACKPAIN	finn-b-M13_LOWBACKPAIN	LachnospiraceaeUCG008	Weighted mode	12	-0.130055	0.106299	0.246708		-0.338402	0.0782908	0.878047	0.712909	1.08144
a7gi4x	finn-b-M13_LOWBACKPAIN	finn-b-M13_LOWBACKPAIN	RuminococcaceaeUCG004	Weighted mode	12	0.185725	0.179051	0.321871		-0.165214	0.536665	1.20409	0.847712	1.71029
AeR88U	finn-b-M13_LOWBACKPAIN	finn-b-M13_LOWBACKPAIN	RuminococcaceaeUCG014	Weighted mode	18	0.0125777	0.0929836	0.893989		-0.16967	0.194826	1.01266	0.843943	1.2151
Ak4osm	finn-b-M13_LOWBACKPAIN	finn-b-M13_LOWBACKPAIN	Anaerostipes	Weighted mode	15	0.118549	0.14942	0.440789		-0.174315	0.411413	1.12586	0.840032	1.50895
BOUlv2	finn-b-M13_LOWBACKPAIN	finn-b-M13_LOWBACKPAIN	Enterorhabdus	Weighted mode	7	0.0639249	0.115851	0.601028		-0.163144	0.290994	1.06601	0.849469	1.33776
c0XOwB	finn-b-M13_LOWBACKPAIN	finn-b-M13_LOWBACKPAIN	Lachnospira	Weighted mode	7	0.11367	0.180515	0.552101		-0.24014	0.46748	1.12038	0.786518	1.59597
CLxXLj	finn-b-M13_LOWBACKPAIN	finn-b-M13_LOWBACKPAIN	Holdemanella	Weighted mode	14	0.0127247	0.0842543	0.882272		-0.152414	0.177863	1.01281	0.858633	1.19466
CmTD3x	finn-b-M13_LOWBACKPAIN	finn-b-M13_LOWBACKPAIN	LachnospiraceaeUCG004	Weighted mode	13	-0.0918732	0.157782	0.571156		-0.401125	0.217379	0.912221	0.669566	1.24281
CwOOU3	finn-b-M13_LOWBACKPAIN	finn-b-M13_LOWBACKPAIN	Flavonifractor	Weighted mode	8	0.152689	0.155398	0.358553		-0.151891	0.457268	1.16496	0.859082	1.57975
DoZ5qx	finn-b-M13_LOWBACKPAIN	finn-b-M13_LOWBACKPAIN	Alistipes	Weighted mode	13	0.088915	0.189924	0.648058		-0.283336	0.461166	1.09299	0.753266	1.58592
dUn6k2	finn-b-M13_LOWBACKPAIN	finn-b-M13_LOWBACKPAIN	Anaerofilum	Weighted mode	12	0.0879918	0.105383	0.421498		-0.118559	0.294542	1.09198	0.8882	1.34251
eIEAEA	finn-b-M13_LOWBACKPAIN	finn-b-M13_LOWBACKPAIN	LachnospiraceaeNK4A136group	Weighted mode	15	-0.169876	0.0989909	0.108182		-0.363898	0.0241459	0.843769	0.694962	1.02444
emR6iS	finn-b-M13_LOWBACKPAIN	finn-b-M13_LOWBACKPAIN	RuminococcaceaeUCG002	Weighted mode	24	0.0869265	0.101337	0.399856		-0.111694	0.285547	1.09082	0.894318	1.33049
EzEUAY	finn-b-M13_LOWBACKPAIN	finn-b-M13_LOWBACKPAIN	Erysipelatoclostridium	Weighted mode	16	-0.110799	0.116278	0.355755		-0.338703	0.117106	0.895119	0.712694	1.12424
fOclqx	finn-b-M13_LOWBACKPAIN	finn-b-M13_LOWBACKPAIN	LachnospiraceaeND3007group	Weighted mode	3	-0.00312325	0.202748	0.989108		-0.400509	0.394262	0.996882	0.669979	1.48329
FOdouv	finn-b-M13_LOWBACKPAIN	finn-b-M13_LOWBACKPAIN	Coprococcus2	Weighted mode	9	-0.0719464	0.15359	0.651975		-0.372983	0.22909	0.930581	0.688677	1.25746
gfFtml	finn-b-M13_LOWBACKPAIN	finn-b-M13_LOWBACKPAIN	Fusicatenibacter	Weighted mode	18	0.0899411	0.147488	0.550047		-0.199136	0.379018	1.09411	0.819438	1.46085
ghO6dB	finn-b-M13_LOWBACKPAIN	finn-b-M13_LOWBACKPAIN	Oscillospira	Weighted mode	9	0.077323	0.134858	0.58215		-0.186998	0.341644	1.08039	0.829446	1.40726
gISZgk	finn-b-M13_LOWBACKPAIN	finn-b-M13_LOWBACKPAIN	Haemophilus	Weighted mode	13	0.0623888	0.109514	0.5794		-0.152259	0.277037	1.06438	0.858765	1.31922
gmcdH8	finn-b-M13_LOWBACKPAIN	finn-b-M13_LOWBACKPAIN	Olsenella	Weighted mode	10	-0.092097	0.069599	0.218381		-0.228511	0.044317	0.912017	0.795717	1.04531
GUU7JP	finn-b-M13_LOWBACKPAIN	finn-b-M13_LOWBACKPAIN	DefluviitaleaceaeUCG011	Weighted mode	10	0.0900248	0.125945	0.492859		-0.156828	0.336877	1.0942	0.854851	1.40057
gVOnFI	finn-b-M13_LOWBACKPAIN	finn-b-M13_LOWBACKPAIN	Bilophila	Weighted mode	16	-0.0976569	0.161242	0.553798		-0.413691	0.218377	0.90696	0.661205	1.24406
GWO02i	finn-b-M13_LOWBACKPAIN	finn-b-M13_LOWBACKPAIN	Eggerthella	Weighted mode	10	0.00411641	0.0983407	0.967525		-0.188631	0.196864	1.00412	0.828092	1.21758
gzwyFZ	finn-b-M13_LOWBACKPAIN	finn-b-M13_LOWBACKPAIN	Butyrivibrio	Weighted mode	16	-0.0827087	0.0694362	0.252104		-0.218804	0.0533862	0.920619	0.803479	1.05484
i6DF0t	finn-b-M13_LOWBACKPAIN	finn-b-M13_LOWBACKPAIN	Subdoligranulum	Weighted mode	13	0.125829	0.223462	0.583741		-0.312156	0.563814	1.13409	0.731868	1.75736
idgGvn	finn-b-M13_LOWBACKPAIN	finn-b-M13_LOWBACKPAIN	Ruminiclostridium9	Weighted mode	13	0.0185526	0.19156	0.924444		-0.356905	0.39401	1.01873	0.699839	1.48292
IRxwpT	finn-b-M13_LOWBACKPAIN	finn-b-M13_LOWBACKPAIN	Allisonella	Weighted mode	9	0.0176352	0.0759957	0.822321		-0.131316	0.166587	1.01779	0.87694	1.18127
j22Gfn	finn-b-M13_LOWBACKPAIN	finn-b-M13_LOWBACKPAIN	Gordonibacter	Weighted mode	14	-0.0255304	0.0758107	0.741669		-0.174119	0.123059	0.974793	0.840197	1.13095
JK7GZO	finn-b-M13_LOWBACKPAIN	finn-b-M13_LOWBACKPAIN	RuminococcaceaeUCG003	Weighted mode	14	-0.185747	0.129935	0.17644		-0.44042	0.0689261	0.830484	0.643766	1.07136
jp74tP	finn-b-M13_LOWBACKPAIN	finn-b-M13_LOWBACKPAIN	Holdemania	Weighted mode	17	0.000107514	0.110995	0.999239		-0.217442	0.217657	1.00011	0.804574	1.24316
jZWRCQ	finn-b-M13_LOWBACKPAIN	finn-b-M13_LOWBACKPAIN	Eubacteriumnodatumgroup	Weighted mode	11	-0.0348828	0.0706248	0.632033		-0.173307	0.103542	0.965719	0.840879	1.10909
k0sv3J	finn-b-M13_LOWBACKPAIN	finn-b-M13_LOWBACKPAIN	RikenellaceaeRC9gutgroup	Weighted mode	12	0.12098	0.108646	0.289224		-0.091966	0.333926	1.1286	0.912136	1.39644
k5mGq5	finn-b-M13_LOWBACKPAIN	finn-b-M13_LOWBACKPAIN	Lachnoclostridium	Weighted mode	14	-0.125768	0.151521	0.4215		-0.422748	0.171213	0.88182	0.655244	1.18674
keCj0b	finn-b-M13_LOWBACKPAIN	finn-b-M13_LOWBACKPAIN	ChristensenellaceaeR.7group	Weighted mode	11	-0.0163263	0.184604	0.931273		-0.378149	0.345497	0.983806	0.685128	1.41269
kSrUCS	finn-b-M13_LOWBACKPAIN	finn-b-M13_LOWBACKPAIN	Coprococcus3	Weighted mode	9	0.0804915	0.187552	0.679124		-0.28711	0.448093	1.08382	0.750429	1.56532
Lronjw	finn-b-M13_LOWBACKPAIN	finn-b-M13_LOWBACKPAIN	Alloprevotella	Weighted mode	7	-0.0900647	0.0853518	0.331951		-0.257354	0.0772248	0.913872	0.773094	1.08028
LSgk5h	finn-b-M13_LOWBACKPAIN	finn-b-M13_LOWBACKPAIN	FamilyXIIIAD3011group	Weighted mode	15	-0.00744775	0.138023	0.957729		-0.277973	0.263078	0.99258	0.757317	1.30093
lu1HRC	finn-b-M13_LOWBACKPAIN	finn-b-M13_LOWBACKPAIN	Veillonella	Weighted mode	9	0.0673458	0.132816	0.625791		-0.192974	0.327666	1.06967	0.824503	1.38772
MvAnnh	finn-b-M13_LOWBACKPAIN	finn-b-M13_LOWBACKPAIN	Intestinimonas	Weighted mode	18	0.0597643	0.147755	0.690901		-0.229835	0.349363	1.06159	0.794665	1.41816
N5OTQs	finn-b-M13_LOWBACKPAIN	finn-b-M13_LOWBACKPAIN	Ruminiclostridium5	Weighted mode	14	0.0432712	0.105728	0.689004		-0.163955	0.250497	1.04422	0.84878	1.28466
n6E3fb	finn-b-M13_LOWBACKPAIN	finn-b-M13_LOWBACKPAIN	Marvinbryantia	Weighted mode	10	-0.0176307	0.139131	0.901948		-0.290328	0.255066	0.982524	0.748018	1.29055
nQlhyE	finn-b-M13_LOWBACKPAIN	finn-b-M13_LOWBACKPAIN	Clostridiumsensustricto1	Weighted mode	9	-0.0344347	0.106938	0.755702		-0.244034	0.175164	0.966151	0.783461	1.19144
nxQOet	finn-b-M13_LOWBACKPAIN	finn-b-M13_LOWBACKPAIN	Eubacteriumxylanophilumgroup	Weighted mode	11	0.0340296	0.123032	0.787727		-0.207114	0.275173	1.03462	0.812927	1.31676
O9Muz6	finn-b-M13_LOWBACKPAIN	finn-b-M13_LOWBACKPAIN	RuminococcaceaeNK4A214group	Weighted mode	16	-0.0587772	0.110363	0.602126		-0.275089	0.157535	0.942917	0.759504	1.17062
oojwTv	finn-b-M13_LOWBACKPAIN	finn-b-M13_LOWBACKPAIN	Sellimonas	Weighted mode	10	0.0296527	0.0698718	0.681248		-0.107296	0.166602	1.0301	0.89826	1.18128
OzUjad	finn-b-M13_LOWBACKPAIN	finn-b-M13_LOWBACKPAIN	Barnesiella	Weighted mode	16	0.21139	0.167592	0.22645		-0.11709	0.53987	1.23539	0.889505	1.71578
P2vQrE	finn-b-M13_LOWBACKPAIN	finn-b-M13_LOWBACKPAIN	Sutterella	Weighted mode	12	0.111762	0.141955	0.447733		-0.166469	0.389993	1.11825	0.846649	1.47697
PfBTgZ	finn-b-M13_LOWBACKPAIN	finn-b-M13_LOWBACKPAIN	Catenibacterium	Weighted mode	4	0.0241391	0.105924	0.83438		-0.183473	0.231751	1.02443	0.832375	1.26081
PWdduY	finn-b-M13_LOWBACKPAIN	finn-b-M13_LOWBACKPAIN	Lactococcus	Weighted mode	11	0.01505	0.0765723	0.84812		-0.135032	0.165132	1.01516	0.873688	1.17955
qeoFGq	finn-b-M13_LOWBACKPAIN	finn-b-M13_LOWBACKPAIN	RuminococcaceaeUCG013	Weighted mode	14	0.0204038	0.16308	0.902346		-0.299233	0.34004	1.02061	0.741387	1.405
QfzBrH	finn-b-M13_LOWBACKPAIN	finn-b-M13_LOWBACKPAIN	FamilyXIIIUCG001	Weighted mode	10	-0.0073246	0.157041	0.963818		-0.315125	0.300475	0.992702	0.729698	1.3505
QhP1ha	finn-b-M13_LOWBACKPAIN	finn-b-M13_LOWBACKPAIN	RuminococcaceaeUCG010	Weighted mode	8	0.103755	0.137166	0.47408		-0.16509	0.3726	1.10933	0.847818	1.4515
qojjfq	finn-b-M13_LOWBACKPAIN	finn-b-M13_LOWBACKPAIN	Methanobrevibacter	Weighted mode	8	0.0335093	0.0914322	0.724824		-0.145698	0.212716	1.03408	0.864419	1.23703
QxMfQ0	finn-b-M13_LOWBACKPAIN	finn-b-M13_LOWBACKPAIN	Oxalobacter	Weighted mode	12	0.053905	0.0838964	0.533699		-0.110532	0.218342	1.05538	0.895358	1.24401
rh6wzT	finn-b-M13_LOWBACKPAIN	finn-b-M13_LOWBACKPAIN	Dorea	Weighted mode	12	0.118917	0.163945	0.483384		-0.202414	0.440248	1.12628	0.816757	1.55309
rIZjtL	finn-b-M13_LOWBACKPAIN	finn-b-M13_LOWBACKPAIN	RuminococcaceaeUCG005	Weighted mode	17	0.0328663	0.108024	0.76486		-0.178861	0.244594	1.03341	0.836222	1.2771
ruY0t6	finn-b-M13_LOWBACKPAIN	finn-b-M13_LOWBACKPAIN	Clostridiuminnocuumgroup	Weighted mode	11	0.0469528	0.0767419	0.554306		-0.103461	0.197367	1.04807	0.901711	1.21819
rvHvVO	finn-b-M13_LOWBACKPAIN	finn-b-M13_LOWBACKPAIN	Eubacteriumhalliigroup	Weighted mode	16	-0.060738	0.100481	0.554565		-0.257682	0.136206	0.94107	0.772841	1.14592
rx0LAF	finn-b-M13_LOWBACKPAIN	finn-b-M13_LOWBACKPAIN	LachnospiraceaeUCG010	Weighted mode	12	-0.093523	0.185214	0.62356		-0.456543	0.269496	0.910717	0.63347	1.3093
s1RZyH	finn-b-M13_LOWBACKPAIN	finn-b-M13_LOWBACKPAIN	Anaerotruncus	Weighted mode	15	-0.0614574	0.128518	0.639889		-0.313353	0.190438	0.940393	0.730992	1.20978
Sx9Nq6	finn-b-M13_LOWBACKPAIN	finn-b-M13_LOWBACKPAIN	Collinsella	Weighted mode	11	-0.145864	0.173037	0.418955		-0.485016	0.193289	0.864276	0.615687	1.21323
SYNaiX	finn-b-M13_LOWBACKPAIN	finn-b-M13_LOWBACKPAIN	Ruminococcusgnavusgroup	Weighted mode	12	-0.0651758	0.106711	0.553762		-0.274329	0.143977	0.936903	0.760082	1.15486
SyWWx5	finn-b-M13_LOWBACKPAIN	finn-b-M13_LOWBACKPAIN	Ruminococcus1	Weighted mode	13	-0.0427645	0.136718	0.759806		-0.310731	0.225202	0.958137	0.732911	1.25258
T21C08	finn-b-M13_LOWBACKPAIN	finn-b-M13_LOWBACKPAIN	Desulfovibrio	Weighted mode	10	-0.0174886	0.115316	0.882802		-0.243508	0.208531	0.982663	0.783873	1.23187
t6mVo7	finn-b-M13_LOWBACKPAIN	finn-b-M13_LOWBACKPAIN	Oscillibacter	Weighted mode	16	-0.102809	0.103975	0.33845		-0.3066	0.100982	0.902299	0.735945	1.10626
tpTX3y	finn-b-M13_LOWBACKPAIN	finn-b-M13_LOWBACKPAIN	Eubacteriumventriosumgroup	Weighted mode	16	0.124042	0.161219	0.453603		-0.191948	0.440031	1.13206	0.82535	1.55276
tUMU4o	finn-b-M13_LOWBACKPAIN	finn-b-M13_LOWBACKPAIN	Adlercreutzia	Weighted mode	12	-0.00345441	0.119689	0.977492		-0.238046	0.231137	0.996552	0.788167	1.26003
tZI8F2	finn-b-M13_LOWBACKPAIN	finn-b-M13_LOWBACKPAIN	LachnospiraceaeNC2004group	Weighted mode	10	-0.112247	0.124667	0.391375		-0.356594	0.1321	0.893823	0.700057	1.14122
u55XIp	finn-b-M13_LOWBACKPAIN	finn-b-M13_LOWBACKPAIN	Parabacteroides	Weighted mode	8	-0.052579	0.150638	0.737321		-0.34783	0.242672	0.948779	0.706219	1.27465
Ua3U8L	finn-b-M13_LOWBACKPAIN	finn-b-M13_LOWBACKPAIN	Eubacteriumfissicatenagroup	Weighted mode	9	0.168651	0.115651	0.182874		-0.0580237	0.395326	1.18371	0.943628	1.48487
UKDFMH	finn-b-M13_LOWBACKPAIN	finn-b-M13_LOWBACKPAIN	Howardella	Weighted mode	10	0.124078	0.101068	0.250711		-0.0740148	0.32217	1.1321	0.928658	1.38012
UpAeag	finn-b-M13_LOWBACKPAIN	finn-b-M13_LOWBACKPAIN	Prevotella9	Weighted mode	18	-0.0470603	0.107789	0.667898		-0.258326	0.164206	0.95403	0.772343	1.17846
UqlpfD	finn-b-M13_LOWBACKPAIN	finn-b-M13_LOWBACKPAIN	Lactobacillus	Weighted mode	9	-0.146168	0.09765	0.172801		-0.337562	0.0452256	0.864012	0.713507	1.04626
ussFdX	finn-b-M13_LOWBACKPAIN	finn-b-M13_LOWBACKPAIN	Victivallis	Weighted mode	12	0.0358894	0.0725008	0.630324		-0.106212	0.177991	1.03654	0.899234	1.19481
Utld4c	finn-b-M13_LOWBACKPAIN	finn-b-M13_LOWBACKPAIN	CandidatusSoleaferrea	Weighted mode	13	0.00137568	0.109111	0.990148		-0.212482	0.215234	1.00138	0.808575	1.24015
uU84NV	finn-b-M13_LOWBACKPAIN	finn-b-M13_LOWBACKPAIN	Roseburia	Weighted mode	16	-0.281947	0.174239	0.126459		-0.623457	0.0595622	0.754314	0.536088	1.06137
uve4QI	finn-b-M13_LOWBACKPAIN	finn-b-M13_LOWBACKPAIN	Coprobacter	Weighted mode	13	-0.0360542	0.0916537	0.700943		-0.215695	0.143587	0.964588	0.805981	1.15441
v1DelK	finn-b-M13_LOWBACKPAIN	finn-b-M13_LOWBACKPAIN	Eubacteriumoxidoreducensgroup	Weighted mode	6	0.0116928	0.105845	0.916333		-0.195763	0.219148	1.01176	0.822207	1.24502
V71rfg	finn-b-M13_LOWBACKPAIN	finn-b-M13_LOWBACKPAIN	Dialister	Weighted mode	12	0.190379	0.150147	0.230996		-0.103909	0.484668	1.20971	0.901307	1.62364
vLYLzv	finn-b-M13_LOWBACKPAIN	finn-b-M13_LOWBACKPAIN	Actinomyces	Weighted mode	8	0.0135974	0.101746	0.897448		-0.185824	0.213019	1.01369	0.830419	1.23741
Vw3FGe	finn-b-M13_LOWBACKPAIN	finn-b-M13_LOWBACKPAIN	Ruminococcustorquesgroup	Weighted mode	13	-0.081621	0.20311	0.694854		-0.479716	0.316474	0.921621	0.618959	1.37228
X9fEqe	finn-b-M13_LOWBACKPAIN	finn-b-M13_LOWBACKPAIN	Streptococcus	Weighted mode	16	0.122598	0.165349	0.469869		-0.201485	0.446682	1.13043	0.817516	1.56312
xEQprR	finn-b-M13_LOWBACKPAIN	finn-b-M13_LOWBACKPAIN	Intestinibacter	Weighted mode	15	-0.210337	0.125224	0.115188		-0.455777	0.0351028	0.810311	0.633955	1.03573
xH7Zgx	finn-b-M13_LOWBACKPAIN	finn-b-M13_LOWBACKPAIN	Akkermansia	Weighted mode	12	0.140415	0.13704	0.327544		-0.128184	0.409014	1.15075	0.879692	1.50533
XKGriL	finn-b-M13_LOWBACKPAIN	finn-b-M13_LOWBACKPAIN	Turicibacter	Weighted mode	13	-0.0551528	0.111596	0.630075		-0.273881	0.163575	0.946341	0.760423	1.17771
XoNFsT	finn-b-M13_LOWBACKPAIN	finn-b-M13_LOWBACKPAIN	Eisenbergiella	Weighted mode	12	-0.0939219	0.0840742	0.287745		-0.258707	0.0708636	0.910354	0.772049	1.07343
xv3ig7	finn-b-M13_LOWBACKPAIN	finn-b-M13_LOWBACKPAIN	Faecalibacterium	Weighted mode	13	0.00258401	0.103562	0.980504		-0.200398	0.205566	1.00259	0.818405	1.22822
y3JRvs	finn-b-M13_LOWBACKPAIN	finn-b-M13_LOWBACKPAIN	Ruminococcusgauvreauiigroup	Weighted mode	13	-0.0706983	0.1461	0.637165		-0.357054	0.215657	0.931743	0.699735	1.24068
yCk0SH	finn-b-M13_LOWBACKPAIN	finn-b-M13_LOWBACKPAIN	Eubacteriumcoprostanoligenesgroup	Weighted mode	13	-0.116702	0.173921	0.514925		-0.457588	0.224183	0.88985	0.632808	1.2513
YDAOLj	finn-b-M13_LOWBACKPAIN	finn-b-M13_LOWBACKPAIN	Bacteroides	Weighted mode	12	0.123763	0.20564	0.559479		-0.279291	0.526816	1.13175	0.75632	1.69353
YMckoq	finn-b-M13_LOWBACKPAIN	finn-b-M13_LOWBACKPAIN	Eubacteriumbrachygroup	Weighted mode	11	-0.0039637	0.0824535	0.962605		-0.165573	0.157645	0.996044	0.847408	1.17075
zBhDtV	finn-b-M13_LOWBACKPAIN	finn-b-M13_LOWBACKPAIN	Eubacteriumeligensgroup	Weighted mode	9	-0.0192029	0.119346	0.876161		-0.253121	0.214716	0.98098	0.776374	1.23951
zjpa3f	finn-b-M13_LOWBACKPAIN	finn-b-M13_LOWBACKPAIN	RuminococcaceaeUCG011	Weighted mode	8	-0.20082	0.0979225	0.0794363		-0.392748	-0.00889159	0.81806	0.675199	0.991148
zLaMuF	finn-b-M13_LOWBACKPAIN	finn-b-M13_LOWBACKPAIN	Coprococcus1	Weighted mode	14	-0.12434	0.138246	0.384792		-0.395302	0.146623	0.88308	0.673477	1.15792
ZxMZk0	finn-b-M13_LOWBACKPAIN	finn-b-M13_LOWBACKPAIN	RuminococcaceaeUCG009	Weighted mode	14	-0.122196	0.109583	0.285		-0.33698	0.0925877	0.884975	0.713923	1.09701

## Sheet: Supplementary Table S6
Supplementary Table S6. Casual effects of MR analysis between gut microbiota and "lumbar and other intervertebral disk disorders with radiculopathy" (P < 1.00E-05)
id.exposure	id.outcome	outcome	exposure	method	nsnp	b	se	pval	FDR p-value (BH)	lo_ci	up_ci	or	or_lci95	or_uci95
0MM3Oi	iU4O5G	ukb-b-18279	Coprococcus2	Inverse variance weighted	7	-0.00141905	0.000886831	0.109569	0.831648	-0.00315724	0.000319141	0.998582	0.996848	1.00032
1o9PpR	iU4O5G	ukb-b-18279	Actinomyces	Inverse variance weighted	4	-0.000358392	0.000970569	0.711934	0.943943	-0.00226071	0.00154392	0.999642	0.997742	1.00155
2lvnmH	iU4O5G	ukb-b-18279	Intestinimonas	Inverse variance weighted	10	8.89902e-05	0.000819352	0.913511	0.970606	-0.00151694	0.00169492	1.00009	0.998484	1.0017
3C49x9	iU4O5G	ukb-b-18279	Eubacteriumbrachygroup	Inverse variance weighted	6	0.000149532	0.000692942	0.829149	0.956364	-0.00120864	0.0015077	1.00015	0.998792	1.00151
3o8aE8	iU4O5G	ukb-b-18279	Dialister	Inverse variance weighted	9	-1.78052e-05	0.00084289	0.983147	0.983147	-0.00166987	0.00163426	0.999982	0.998332	1.00164
4bam1k	iU4O5G	ukb-b-18279	Lactobacillus	Inverse variance weighted	6	-0.00032713	0.000725823	0.652204	0.943943	-0.00174974	0.00109548	0.999673	0.998252	1.0011
5Db6fE	iU4O5G	ukb-b-18279	CandidatusSoleaferrea	Inverse variance weighted	10	0.000130279	0.000672176	0.84632	0.956364	-0.00118719	0.00144774	1.00013	0.998814	1.00145
5YSnW9	iU4O5G	ukb-b-18279	Parasutterella	Inverse variance weighted	13	-0.000692433	0.00084296	0.411401	0.874228	-0.00234464	0.000959769	0.999308	0.997658	1.00096
6Ao0XJ	iU4O5G	ukb-b-18279	Lactococcus	Inverse variance weighted	8	-0.000417109	0.000529664	0.430991	0.884275	-0.00145525	0.000621033	0.999583	0.998546	1.00062
6XcC0i	iU4O5G	ukb-b-18279	LachnospiraceaeNK4A136group	Inverse variance weighted	10	-0.000592579	0.000905183	0.512693	0.914422	-0.00236674	0.00118158	0.999408	0.997636	1.00118
74PNij	iU4O5G	ukb-b-18279	RuminococcaceaeUCG013	Inverse variance weighted	8	-0.00124137	0.000992783	0.211154	0.831648	-0.00318723	0.000704481	0.998759	0.996818	1.0007
7jYCYn	iU4O5G	ukb-b-18279	Clostridiumsensustricto1	Inverse variance weighted	2	0.000495068	0.0033942	0.884034	0.956364	-0.00615757	0.00714771	1.0005	0.993861	1.00717
7nCRpI	iU4O5G	ukb-b-18279	Sellimonas	Inverse variance weighted	9	-0.000161517	0.000410422	0.693922	0.943943	-0.000965945	0.000642911	0.999838	0.999035	1.00064
7t1gde	iU4O5G	ukb-b-18279	Lachnoclostridium	Inverse variance weighted	6	-0.00245852	0.00118462	0.0379521	0.780162	-0.00478036	-0.000136671	0.997545	0.995231	0.999863
9mBOq4	iU4O5G	ukb-b-18279	Barnesiella	Inverse variance weighted	5	-0.00125518	0.00202682	0.535729	0.919657	-0.00522775	0.00271739	0.998746	0.994786	1.00272
9RxeUh	iU4O5G	ukb-b-18279	Romboutsia	Inverse variance weighted	6	0.00146191	0.0010198	0.151706	0.831648	-0.00053689	0.00346071	1.00146	0.999463	1.00347
9sdpyE	iU4O5G	ukb-b-18279	Sutterella	Inverse variance weighted	10	-0.000614857	0.0011676	0.598473	0.934764	-0.00290336	0.00167365	0.999385	0.997101	1.00168
AbsoPl	iU4O5G	ukb-b-18279	LachnospiraceaeUCG001	Inverse variance weighted	10	0.000351774	0.000680165	0.605024	0.934764	-0.000981349	0.0016849	1.00035	0.999019	1.00169
AfV1AZ	iU4O5G	ukb-b-18279	Gordonibacter	Inverse variance weighted	4	0.000859911	0.000675758	0.203191	0.831648	-0.000464574	0.0021844	1.00086	0.999536	1.00219
AGovXD	iU4O5G	ukb-b-18279	Ruminococcusgnavusgroup	Inverse variance weighted	7	-0.00229464	0.000646939	0.000389754	0.0463807	-0.00356264	-0.00102664	0.997708	0.996444	0.998974
ahh22L	iU4O5G	ukb-b-18279	Howardella	Inverse variance weighted	4	-0.000522472	0.000906009	0.564159	0.919657	-0.00229825	0.0012533	0.999478	0.997704	1.00125
AKLNJ6	iU4O5G	ukb-b-18279	Holdemania	Inverse variance weighted	8	0.000214541	0.000726736	0.767832	0.956364	-0.00120986	0.00163894	1.00021	0.998791	1.00164
aWvflk	iU4O5G	ukb-b-18279	Flavonifractor	Inverse variance weighted	4	-0.00114837	0.00123352	0.351869	0.874228	-0.00356607	0.00126933	0.998852	0.99644	1.00127
bGQnH2	iU4O5G	ukb-b-18279	DefluviitaleaceaeUCG011	Inverse variance weighted	4	-0.00146052	0.0016631	0.379839	0.874228	-0.00472019	0.00179915	0.998541	0.995291	1.0018
bkrz3u	iU4O5G	ukb-b-18279	Prevotella7	Inverse variance weighted	8	0.00100215	0.000456834	0.0282586	0.780162	0.000106752	0.00189754	1.001	1.00011	1.0019
bRVNSU	iU4O5G	ukb-b-18279	Parabacteroides	Inverse variance weighted	2	-0.000771952	0.00195074	0.692309	0.943943	-0.0045954	0.00305149	0.999228	0.995415	1.00306
bWMOnT	iU4O5G	ukb-b-18279	Ruminiclostridium9	Inverse variance weighted	7	-0.00173109	0.00106515	0.104116	0.831648	-0.00381878	0.000356592	0.99827	0.996189	1.00036
CeFW6X	iU4O5G	ukb-b-18279	Eisenbergiella	Inverse variance weighted	9	0.000507123	0.000761531	0.505459	0.914422	-0.000985477	0.00199972	1.00051	0.999015	1.002
Cxtq5U	iU4O5G	ukb-b-18279	Anaerofilum	Inverse variance weighted	7	5.29566e-05	0.000573481	0.926426	0.971552	-0.00107107	0.00117698	1.00005	0.99893	1.00118
DCBquk	iU4O5G	ukb-b-18279	LachnospiraceaeUCG004	Inverse variance weighted	8	-0.000373791	0.000921379	0.684973	0.943943	-0.00217969	0.00143211	0.999626	0.997823	1.00143
eny5iQ	iU4O5G	ukb-b-18279	Collinsella	Inverse variance weighted	5	-0.00143202	0.00164773	0.3848	0.874228	-0.00466157	0.00179753	0.998569	0.995349	1.0018
ep99A9	iU4O5G	ukb-b-18279	RuminococcaceaeUCG005	Inverse variance weighted	8	-0.000859842	0.00131742	0.513969	0.914422	-0.00344199	0.00172231	0.999141	0.996564	1.00172
etpWNh	iU4O5G	ukb-b-18279	ErysipelotrichaceaeUCG003	Inverse variance weighted	6	-7.98237e-05	0.00120215	0.947059	0.971552	-0.00243603	0.00227639	0.99992	0.997567	1.00228
F3Uhfx	iU4O5G	ukb-b-18279	RuminococcaceaeUCG002	Inverse variance weighted	10	0.000325159	0.000900934	0.718164	0.943943	-0.00144067	0.00209099	1.00033	0.99856	1.00209
FrHUCn	iU4O5G	ukb-b-18279	Faecalibacterium	Inverse variance weighted	4	0.00228889	0.00147913	0.121754	0.831648	-0.000610211	0.00518799	1.00229	0.99939	1.0052
fx8hpt	iU4O5G	ukb-b-18279	Adlercreutzia	Inverse variance weighted	6	0.00114773	0.000821453	0.162355	0.831648	-0.000462317	0.00275778	1.00115	0.999538	1.00276
fxY7Xo	iU4O5G	ukb-b-18279	Catenibacterium	Inverse variance weighted	5	-0.000215984	0.000552658	0.695938	0.943943	-0.00129919	0.000867225	0.999784	0.998702	1.00087
GbXQxY	iU4O5G	ukb-b-18279	Coprococcus1	Inverse variance weighted	9	0.000444637	0.00132769	0.737703	0.943943	-0.00215763	0.0030469	1.00044	0.997845	1.00305
gkHTtY	iU4O5G	ukb-b-18279	Enterorhabdus	Inverse variance weighted	5	-0.000775748	0.000851815	0.362454	0.874228	-0.00244531	0.00089381	0.999225	0.997558	1.00089
GZoXGs	iU4O5G	ukb-b-18279	Slackia	Inverse variance weighted	5	-5.04731e-05	0.000753213	0.946573	0.971552	-0.00152677	0.00142583	0.99995	0.998474	1.00143
H8w86N	iU4O5G	ukb-b-18279	Roseburia	Inverse variance weighted	6	0.000990773	0.00123012	0.420571	0.878034	-0.00142025	0.0034018	1.00099	0.998581	1.00341
h9H4ff	iU4O5G	ukb-b-18279	RuminococcaceaeUCG010	Inverse variance weighted	7	-0.000439421	0.000933175	0.63772	0.943943	-0.00226844	0.0013896	0.999561	0.997734	1.00139
HO4FX0	iU4O5G	ukb-b-18279	Lachnospira	Inverse variance weighted	4	-0.00171365	0.00190294	0.367838	0.874228	-0.0054434	0.0020161	0.998288	0.994571	1.00202
HOFarq	iU4O5G	ukb-b-18279	LachnospiraceaeUCG010	Inverse variance weighted	7	0.000707575	0.00109714	0.518975	0.914422	-0.00144282	0.00285797	1.00071	0.998558	1.00286
HyPYxV	iU4O5G	ukb-b-18279	Ruminiclostridium6	Inverse variance weighted	6	-0.00157928	0.00145167	0.276635	0.874228	-0.00442455	0.00126599	0.998422	0.995585	1.00127
igRkRt	iU4O5G	ukb-b-18279	LachnospiraceaeUCG008	Inverse variance weighted	8	0.000791968	0.000679888	0.244079	0.874228	-0.000540612	0.00212455	1.00079	0.99946	1.00213
IPvxlG	iU4O5G	ukb-b-18279	Tyzzerella3	Inverse variance weighted	3	0.000914352	0.000806058	0.256648	0.874228	-0.000665521	0.00249423	1.00091	0.999335	1.0025
ITiR8k	iU4O5G	ukb-b-18279	Allisonella	Inverse variance weighted	7	0.000552413	0.000453945	0.223636	0.831648	-0.00033732	0.00144215	1.00055	0.999663	1.00144
iuQJIr	iU4O5G	ukb-b-18279	Eubacteriumeligensgroup	Inverse variance weighted	2	-0.00101455	0.00169588	0.549677	0.919657	-0.00433847	0.00230937	0.998986	0.995671	1.00231
jJnW6K	iU4O5G	ukb-b-18279	RikenellaceaeRC9gutgroup	Inverse variance weighted	8	-0.00111601	0.000456405	0.0144761	0.574218	-0.00201057	-0.00022146	0.998885	0.997991	0.999779
k4gfQC	iU4O5G	ukb-b-18279	Coprococcus3	Inverse variance weighted	8	0.000997962	0.000968184	0.302655	0.874228	-0.000899679	0.0028956	1.001	0.999101	1.0029
kCoz9A	iU4O5G	ukb-b-18279	Eubacteriumventriosumgroup	Inverse variance weighted	7	-0.000958062	0.00101482	0.345133	0.874228	-0.00294711	0.00103098	0.999042	0.997057	1.00103
KDfPXy	iU4O5G	ukb-b-18279	Desulfovibrio	Inverse variance weighted	4	-0.000181531	0.00118938	0.878693	0.956364	-0.00251272	0.00214966	0.999818	0.99749	1.00215
kna29B	iU4O5G	ukb-b-18279	RuminococcaceaeUCG003	Inverse variance weighted	9	-0.0015325	0.000875239	0.079955	0.831648	-0.00324796	0.000182971	0.998469	0.996757	1.00018
KocoLO	iU4O5G	ukb-b-18279	Butyricimonas	Inverse variance weighted	10	0.000651057	0.000715059	0.362562	0.874228	-0.000750459	0.00205257	1.00065	0.99925	1.00205
M0m0Ks	iU4O5G	ukb-b-18279	Streptococcus	Inverse variance weighted	5	0.00152731	0.00138305	0.269461	0.874228	-0.00118347	0.00423808	1.00153	0.998817	1.00425
M3IQg3	iU4O5G	ukb-b-18279	Olsenella	Inverse variance weighted	8	0.000490635	0.000535669	0.359704	0.874228	-0.000559276	0.00154055	1.00049	0.999441	1.00154
MIBURK	iU4O5G	ukb-b-18279	LachnospiraceaeFCS020group	Inverse variance weighted	8	-0.0011395	0.000900654	0.205804	0.831648	-0.00290478	0.000625786	0.998861	0.997099	1.00063
mMSFAw	iU4O5G	ukb-b-18279	Blautia	Inverse variance weighted	6	-0.00132023	0.00122362	0.28061	0.874228	-0.00371852	0.00107807	0.998681	0.996288	1.00108
mPEo93	iU4O5G	ukb-b-18279	Subdoligranulum	Inverse variance weighted	5	0.00181614	0.00168754	0.281835	0.874228	-0.00149143	0.00512371	1.00182	0.99851	1.00514
mwCIU7	iU4O5G	ukb-b-18279	Ruminococcustorquesgroup	Inverse variance weighted	7	0.00133807	0.00109448	0.221496	0.831648	-0.000807118	0.00348326	1.00134	0.999193	1.00349
NDOGA7	iU4O5G	ukb-b-18279	Bilophila	Inverse variance weighted	8	0.00016785	0.00097212	0.862916	0.956364	-0.00173751	0.00207321	1.00017	0.998264	1.00208
ntXXWM	iU4O5G	ukb-b-18279	Marvinbryantia	Inverse variance weighted	4	-3.14515e-05	0.00116186	0.978404	0.983147	-0.0023087	0.00224579	0.999969	0.997694	1.00225
o2WneP	iU4O5G	ukb-b-18279	Paraprevotella	Inverse variance weighted	7	-0.000399154	0.000685653	0.560464	0.919657	-0.00174303	0.000944726	0.999601	0.998258	1.00095
O3rWrV	iU4O5G	ukb-b-18279	Holdemanella	Inverse variance weighted	9	-0.00113232	0.000624457	0.0697865	0.831648	-0.00235626	9.16115e-05	0.998868	0.997647	1.00009
OCLNRA	iU4O5G	ukb-b-18279	Intestinibacter	Inverse variance weighted	7	-7.56734e-05	0.000924077	0.934734	0.971552	-0.00188687	0.00173552	0.999924	0.998115	1.00174
oCwv8S	iU4O5G	ukb-b-18279	Turicibacter	Inverse variance weighted	5	0.000510068	0.000942102	0.588222	0.933312	-0.00133645	0.00235659	1.00051	0.998664	1.00236
oK4pNn	iU4O5G	ukb-b-18279	Butyricicoccus	Inverse variance weighted	4	0.00176996	0.00213731	0.407599	0.874228	-0.00241917	0.00595909	1.00177	0.997584	1.00598
Oo0C5a	iU4O5G	ukb-b-18279	Coprobacter	Inverse variance weighted	7	-0.000837381	0.000686043	0.222239	0.831648	-0.00218202	0.000507263	0.999163	0.99782	1.00051
pUW7cg	iU4O5G	ukb-b-18279	Eubacteriumnodatumgroup	Inverse variance weighted	5	0.00101045	0.000601719	0.0930987	0.831648	-0.000168918	0.00218982	1.00101	0.999831	1.00219
QPVlZZ	iU4O5G	ukb-b-18279	Eubacteriumhalliigroup	Inverse variance weighted	7	0.00272243	0.00107655	0.0114435	0.574218	0.000612399	0.00483247	1.00273	1.00061	1.00484
Qt6aDT	iU4O5G	ukb-b-18279	Eubacteriumxylanophilumgroup	Inverse variance weighted	4	0.000521667	0.00200957	0.795179	0.956364	-0.0034171	0.00446043	1.00052	0.996589	1.00447
rcIsR9	iU4O5G	ukb-b-18279	Prevotella9	Inverse variance weighted	9	-0.00112458	0.000745273	0.13131	0.831648	-0.00258532	0.000336151	0.998876	0.997418	1.00034
RLqbqF	iU4O5G	ukb-b-18279	Butyrivibrio	Inverse variance weighted	10	-0.00058445	0.000461346	0.205214	0.831648	-0.00148869	0.000319788	0.999416	0.998512	1.00032
rUzHfT	iU4O5G	ukb-b-18279	RuminococcaceaeNK4A214group	Inverse variance weighted	7	0.000564989	0.0010027	0.573115	0.921631	-0.0014003	0.00253028	1.00057	0.998601	1.00253
ry0jAL	iU4O5G	ukb-b-18279	Eggerthella	Inverse variance weighted	8	1.8647e-05	0.000670666	0.977819	0.983147	-0.00129586	0.00133315	1.00002	0.998705	1.00133
Ry5tYq	iU4O5G	ukb-b-18279	Ruminiclostridium5	Inverse variance weighted	7	-0.000556326	0.00109898	0.612702	0.934764	-0.00271033	0.00159768	0.999444	0.997293	1.0016
s7MzgR	iU4O5G	ukb-b-18279	Terrisporobacter	Inverse variance weighted	3	0.00157518	0.00106993	0.14096	0.831648	-0.000521888	0.00367225	1.00158	0.999478	1.00368
SdE68S	iU4O5G	ukb-b-18279	Dorea	Inverse variance weighted	6	-0.000256217	0.00119251	0.82988	0.956364	-0.00259353	0.0020811	0.999744	0.99741	1.00208
sKSHtz	iU4O5G	ukb-b-18279	Ruminococcus1	Inverse variance weighted	4	0.00213346	0.00150205	0.1555	0.831648	-0.000810549	0.00507748	1.00214	0.99919	1.00509
sOtWV4	iU4O5G	ukb-b-18279	LachnospiraceaeND3007group	Inverse variance weighted	4	-0.00130956	0.00137538	0.341022	0.874228	-0.0040053	0.00138618	0.998691	0.996003	1.00139
SP79MC	iU4O5G	ukb-b-18279	Odoribacter	Inverse variance weighted	4	-0.00139799	0.00168702	0.407287	0.874228	-0.00470455	0.00190856	0.998603	0.995307	1.00191
SrojxJ	iU4O5G	ukb-b-18279	Senegalimassilia	Inverse variance weighted	4	-0.000828897	0.000919715	0.367453	0.874228	-0.00263154	0.000973744	0.999171	0.997372	1.00097
t3Osrq	iU4O5G	ukb-b-18279	Veillonella	Inverse variance weighted	9	-0.00017018	0.000697595	0.807267	0.956364	-0.00153747	0.00119711	0.99983	0.998464	1.0012
t4Zk0H	iU4O5G	ukb-b-18279	Ruminococcusgauvreauiigroup	Inverse variance weighted	8	-0.00136847	0.000905453	0.130697	0.831648	-0.00314315	0.000406222	0.998632	0.996862	1.00041
TKkXgs	iU4O5G	ukb-b-18279	Oscillospira	Inverse variance weighted	5	0.000427639	0.000992605	0.666595	0.943943	-0.00151787	0.00237314	1.00043	0.998483	1.00238
tKTOYV	iU4O5G	ukb-b-18279	Alloprevotella	Inverse variance weighted	6	-0.000141285	0.000499318	0.77721	0.956364	-0.00111995	0.000837378	0.999859	0.998881	1.00084
tlg9So	iU4O5G	ukb-b-18279	Oxalobacter	Inverse variance weighted	4	-0.000561907	0.000665816	0.398704	0.874228	-0.00186691	0.000743092	0.999438	0.998135	1.00074
TowYUJ	iU4O5G	ukb-b-18279	Erysipelatoclostridium	Inverse variance weighted	11	0.000868092	0.000674624	0.198172	0.831648	-0.000454172	0.00219036	1.00087	0.999546	1.00219
U8OR2Q	iU4O5G	ukb-b-18279	RuminococcaceaeUCG011	Inverse variance weighted	6	0.000546583	0.000535886	0.307747	0.874228	-0.000503754	0.00159692	1.00055	0.999496	1.0016
U9L6gS	iU4O5G	ukb-b-18279	Peptococcus	Inverse variance weighted	5	8.10394e-05	0.000730387	0.911653	0.970606	-0.00135052	0.0015126	1.00008	0.99865	1.00151
U9yG4g	iU4O5G	ukb-b-18279	RuminococcaceaeUCG009	Inverse variance weighted	8	-0.000350045	0.00102856	0.733613	0.943943	-0.00236603	0.00166594	0.99965	0.997637	1.00167
ua2aO2	iU4O5G	ukb-b-18279	ChristensenellaceaeR.7group	Inverse variance weighted	4	-0.00116951	0.00142022	0.410241	0.874228	-0.00395315	0.00161413	0.998831	0.996055	1.00162
UhOuMM	iU4O5G	ukb-b-18279	Oscillibacter	Inverse variance weighted	9	-0.00135091	0.000673341	0.0448264	0.780162	-0.00267066	-3.11622e-05	0.99865	0.997333	0.999969
uIJ1ca	iU4O5G	ukb-b-18279	LachnospiraceaeNC2004group	Inverse variance weighted	6	-0.00116401	0.000738467	0.114968	0.831648	-0.0026114	0.000283386	0.998837	0.997392	1.00028
uKPPpA	iU4O5G	ukb-b-18279	Bifidobacterium	Inverse variance weighted	10	-0.000660076	0.000897077	0.461848	0.914422	-0.00241835	0.0010982	0.99934	0.997585	1.0011
UOvlar	iU4O5G	ukb-b-18279	FamilyXIIIUCG001	Inverse variance weighted	4	0.00196626	0.00124338	0.113792	0.831648	-0.000470771	0.00440329	1.00197	0.999529	1.00441
uS7Oea	iU4O5G	ukb-b-18279	FamilyXIIIAD3011group	Inverse variance weighted	7	-0.00130447	0.000948959	0.169246	0.831648	-0.00316443	0.000555493	0.998696	0.996841	1.00056
UyzXmj	iU4O5G	ukb-b-18279	Eubacteriumoxidoreducensgroup	Inverse variance weighted	4	0.00161196	0.000807439	0.0458919	0.780162	2.93798e-05	0.00319454	1.00161	1.00003	1.0032
v10aa8	iU4O5G	ukb-b-18279	Eubacteriumfissicatenagroup	Inverse variance weighted	6	0.000763994	0.000619599	0.217559	0.831648	-0.00045042	0.00197841	1.00076	0.99955	1.00198
v9zPl3	iU4O5G	ukb-b-18279	Bacteroides	Inverse variance weighted	7	0.000830156	0.00111763	0.457613	0.914422	-0.0013604	0.00302071	1.00083	0.998641	1.00303
VZxIcr	iU4O5G	ukb-b-18279	Akkermansia	Inverse variance weighted	10	0.000612924	0.000739639	0.407286	0.874228	-0.000836769	0.00206262	1.00061	0.999164	1.00206
wdx10a	iU4O5G	ukb-b-18279	Eubacteriumcoprostanoligenesgroup	Inverse variance weighted	9	-0.000293128	0.00127166	0.817697	0.956364	-0.00278559	0.00219933	0.999707	0.997218	1.0022
wWiU1I	iU4O5G	ukb-b-18279	RuminococcaceaeUCG014	Inverse variance weighted	10	-0.000549304	0.000932646	0.555879	0.919657	-0.00237729	0.00127868	0.999451	0.997626	1.00128
XgkQGz	iU4O5G	ukb-b-18279	Alistipes	Inverse variance weighted	10	0.000378695	0.0012554	0.762916	0.956364	-0.00208188	0.00283927	1.00038	0.99792	1.00284
XK11S5	iU4O5G	ukb-b-18279	Hungatella	Inverse variance weighted	2	-0.000427962	0.00183361	0.815452	0.956364	-0.00402184	0.00316592	0.999572	0.995986	1.00317
XN1jxe	iU4O5G	ukb-b-18279	Clostridiuminnocuumgroup	Inverse variance weighted	7	-0.000380734	0.000536514	0.477924	0.914422	-0.0014323	0.000670833	0.999619	0.998569	1.00067
XSIqJ3	iU4O5G	ukb-b-18279	Fusicatenibacter	Inverse variance weighted	11	-0.000306332	0.00087506	0.726286	0.943943	-0.00202145	0.00140878	0.999694	0.997981	1.00141
XTOxhM	iU4O5G	ukb-b-18279	Ruminococcus2	Inverse variance weighted	7	-0.000364824	0.00102749	0.722542	0.943943	-0.00237871	0.00164906	0.999635	0.997624	1.00165
XVBifv	iU4O5G	ukb-b-18279	Victivallis	Inverse variance weighted	9	0.000531659	0.00041703	0.202356	0.831648	-0.000285721	0.00134904	1.00053	0.999714	1.00135
YaVKt2	iU4O5G	ukb-b-18279	Eubacteriumruminantiumgroup	Inverse variance weighted	11	-0.000134832	0.000583212	0.817169	0.956364	-0.00127793	0.00100826	0.999865	0.998723	1.00101
YaYWrl	iU4O5G	ukb-b-18279	Phascolarctobacterium	Inverse variance weighted	6	0.000834299	0.00128517	0.516227	0.914422	-0.00168464	0.00335324	1.00083	0.998317	1.00336
YSqj6L	iU4O5G	ukb-b-18279	Escherichia.Shigella	Inverse variance weighted	7	-0.000595149	0.000930712	0.522527	0.914422	-0.00241934	0.00122905	0.999405	0.997584	1.00123
zE3dlP	iU4O5G	ukb-b-18279	Eubacteriumrectalegroup	Inverse variance weighted	7	0.000479084	0.00109923	0.662955	0.943943	-0.0016754	0.00263357	1.00048	0.998326	1.00264
ZjZJPA	iU4O5G	ukb-b-18279	Anaerotruncus	Inverse variance weighted	9	0.000174638	0.000968592	0.856916	0.956364	-0.0017238	0.00207308	1.00017	0.998278	1.00208
ZKvRLy	iU4O5G	ukb-b-18279	Haemophilus	Inverse variance weighted	6	0.000815466	0.00116651	0.484512	0.914422	-0.0014709	0.00310183	1.00082	0.99853	1.00311
zl9uhM	iU4O5G	ukb-b-18279	Methanobrevibacter	Inverse variance weighted	5	-9.73257e-05	0.000601913	0.871547	0.956364	-0.00127707	0.00108242	0.999903	0.998724	1.00108
ZLZStR	iU4O5G	ukb-b-18279	Anaerostipes	Inverse variance weighted	8	0.000201666	0.00137827	0.88367	0.956364	-0.00249975	0.00290308	1.0002	0.997503	1.00291
ZUgBjG	iU4O5G	ukb-b-18279	RuminococcaceaeUCG004	Inverse variance weighted	9	0.00036126	0.00090844	0.690873	0.943943	-0.00141928	0.0021418	1.00036	0.998582	1.00214
0MM3Oi	iU4O5G	ukb-b-18279	Coprococcus2	MR Egger	7	-0.00919417	0.00915815	0.361493		-0.0271441	0.00875581	0.990848	0.973221	1.00879
1o9PpR	iU4O5G	ukb-b-18279	Actinomyces	MR Egger	4	0.00697637	0.00769897	0.460504		-0.00811361	0.0220664	1.007	0.991919	1.02231
2lvnmH	iU4O5G	ukb-b-18279	Intestinimonas	MR Egger	10	-0.00180436	0.00889617	0.844336		-0.0192408	0.0156321	0.998197	0.980943	1.01575
3C49x9	iU4O5G	ukb-b-18279	Eubacteriumbrachygroup	MR Egger	6	-0.00755811	0.0134012	0.602883		-0.0338244	0.0187082	0.99247	0.966741	1.01888
3o8aE8	iU4O5G	ukb-b-18279	Dialister	MR Egger	9	0.0107952	0.00955338	0.295708		-0.0079294	0.0295198	1.01085	0.992102	1.02996
4bam1k	iU4O5G	ukb-b-18279	Lactobacillus	MR Egger	6	0.00384083	0.00647136	0.584773		-0.00884304	0.0165247	1.00385	0.991196	1.01666
5Db6fE	iU4O5G	ukb-b-18279	CandidatusSoleaferrea	MR Egger	10	0.000719293	0.00749236	0.925879		-0.0139657	0.0154043	1.00072	0.986131	1.01552
5YSnW9	iU4O5G	ukb-b-18279	Parasutterella	MR Egger	13	0.00945759	0.0108628	0.402551		-0.0118335	0.0307487	1.0095	0.988236	1.03123
6Ao0XJ	iU4O5G	ukb-b-18279	Lactococcus	MR Egger	8	-0.00350458	0.00488864	0.500388		-0.0130863	0.00607716	0.996502	0.986999	1.0061
6XcC0i	iU4O5G	ukb-b-18279	LachnospiraceaeNK4A136group	MR Egger	10	-0.00294496	0.014704	0.846257		-0.0317648	0.0258749	0.997059	0.968734	1.02621
74PNij	iU4O5G	ukb-b-18279	RuminococcaceaeUCG013	MR Egger	8	-0.0133862	0.00873075	0.176111		-0.0304985	0.00372603	0.986703	0.969962	1.00373
7nCRpI	iU4O5G	ukb-b-18279	Sellimonas	MR Egger	9	-0.00311662	0.00433031	0.495019		-0.011604	0.00537079	0.996888	0.988463	1.00539
7t1gde	iU4O5G	ukb-b-18279	Lachnoclostridium	MR Egger	6	0.00333784	0.0125984	0.804147		-0.021355	0.0280307	1.00334	0.978871	1.02843
9mBOq4	iU4O5G	ukb-b-18279	Barnesiella	MR Egger	5	-0.0146255	0.0215484	0.545979		-0.0568604	0.0276093	0.985481	0.944726	1.02799
9RxeUh	iU4O5G	ukb-b-18279	Romboutsia	MR Egger	6	0.00759533	0.00572908	0.255566		-0.00363367	0.0188243	1.00762	0.996373	1.019
9sdpyE	iU4O5G	ukb-b-18279	Sutterella	MR Egger	10	0.00628888	0.0144821	0.675579		-0.022096	0.0346738	1.00631	0.978146	1.03528
AbsoPl	iU4O5G	ukb-b-18279	LachnospiraceaeUCG001	MR Egger	10	0.00125773	0.00665948	0.854903		-0.0117949	0.0143103	1.00126	0.988274	1.01441
AfV1AZ	iU4O5G	ukb-b-18279	Gordonibacter	MR Egger	4	0.0073195	0.00678789	0.393664		-0.00598476	0.0206238	1.00735	0.994033	1.02084
AGovXD	iU4O5G	ukb-b-18279	Ruminococcusgnavusgroup	MR Egger	7	-0.00216771	0.00481404	0.671354		-0.0116032	0.00726781	0.997835	0.988464	1.00729
ahh22L	iU4O5G	ukb-b-18279	Howardella	MR Egger	4	0.00373201	0.0106905	0.760345		-0.0172214	0.0246854	1.00374	0.982926	1.02499
AKLNJ6	iU4O5G	ukb-b-18279	Holdemania	MR Egger	8	-0.00577968	0.00599185	0.372001		-0.0175237	0.00596434	0.994237	0.982629	1.00598
aWvflk	iU4O5G	ukb-b-18279	Flavonifractor	MR Egger	4	-0.0198001	0.0130987	0.269761		-0.0454736	0.00587346	0.980395	0.955545	1.00589
bGQnH2	iU4O5G	ukb-b-18279	DefluviitaleaceaeUCG011	MR Egger	4	0.0116759	0.0161755	0.545385		-0.0200281	0.04338	1.01174	0.980171	1.04433
bkrz3u	iU4O5G	ukb-b-18279	Prevotella7	MR Egger	8	0.00119334	0.00469495	0.807847		-0.00800876	0.0103954	1.00119	0.992023	1.01045
bWMOnT	iU4O5G	ukb-b-18279	Ruminiclostridium9	MR Egger	7	0.0127573	0.00731753	0.141726		-0.00158511	0.0270996	1.01284	0.998416	1.02747
CeFW6X	iU4O5G	ukb-b-18279	Eisenbergiella	MR Egger	9	-0.0151833	0.00716835	0.0719232		-0.0292332	-0.0011333	0.984931	0.97119	0.998867
Cxtq5U	iU4O5G	ukb-b-18279	Anaerofilum	MR Egger	7	0.007606	0.00549946	0.225225		-0.00317293	0.0183849	1.00764	0.996832	1.01855
DCBquk	iU4O5G	ukb-b-18279	LachnospiraceaeUCG004	MR Egger	8	0.00658183	0.0152058	0.680251		-0.0232216	0.0363853	1.0066	0.977046	1.03706
eny5iQ	iU4O5G	ukb-b-18279	Collinsella	MR Egger	5	0.0167727	0.0216315	0.494624		-0.0256251	0.0591705	1.01691	0.9747	1.06096
ep99A9	iU4O5G	ukb-b-18279	RuminococcaceaeUCG005	MR Egger	8	-0.0200699	0.0181613	0.311453		-0.0556659	0.0155262	0.98013	0.945855	1.01565
etpWNh	iU4O5G	ukb-b-18279	ErysipelotrichaceaeUCG003	MR Egger	6	0.000815796	0.0113829	0.946306		-0.0214947	0.0231263	1.00082	0.978735	1.0234
F3Uhfx	iU4O5G	ukb-b-18279	RuminococcaceaeUCG002	MR Egger	10	-0.000385058	0.00880678	0.966197		-0.0176463	0.0168762	0.999615	0.982508	1.01702
FrHUCn	iU4O5G	ukb-b-18279	Faecalibacterium	MR Egger	4	-0.00250851	0.0138973	0.873392		-0.0297472	0.0247302	0.997495	0.970691	1.02504
fx8hpt	iU4O5G	ukb-b-18279	Adlercreutzia	MR Egger	6	0.00192088	0.00731037	0.805713		-0.0124074	0.0162492	1.00192	0.987669	1.01638
fxY7Xo	iU4O5G	ukb-b-18279	Catenibacterium	MR Egger	5	0.00656822	0.00496493	0.27766		-0.00316305	0.0162995	1.00659	0.996842	1.01643
GbXQxY	iU4O5G	ukb-b-18279	Coprococcus1	MR Egger	9	0.0110492	0.013327	0.434414		-0.0150717	0.0371701	1.01111	0.985041	1.03787
gkHTtY	iU4O5G	ukb-b-18279	Enterorhabdus	MR Egger	5	-0.0149899	0.0103449	0.243185		-0.0352658	0.00528608	0.985122	0.965349	1.0053
GZoXGs	iU4O5G	ukb-b-18279	Slackia	MR Egger	5	0.00529943	0.0164162	0.768025		-0.0268764	0.0374753	1.00531	0.973482	1.03819
H8w86N	iU4O5G	ukb-b-18279	Roseburia	MR Egger	6	0.0166666	0.0134575	0.283258		-0.00971002	0.0430433	1.01681	0.990337	1.04398
h9H4ff	iU4O5G	ukb-b-18279	RuminococcaceaeUCG010	MR Egger	7	-0.00535841	0.0136195	0.710213		-0.0320526	0.0213358	0.994656	0.968456	1.02156
HO4FX0	iU4O5G	ukb-b-18279	Lachnospira	MR Egger	4	-0.0155662	0.0313896	0.669098		-0.0770898	0.0459575	0.984554	0.925807	1.04703
HOFarq	iU4O5G	ukb-b-18279	LachnospiraceaeUCG010	MR Egger	7	-0.0134149	0.0094948	0.216809		-0.0320247	0.00519487	0.986675	0.968483	1.00521
HyPYxV	iU4O5G	ukb-b-18279	Ruminiclostridium6	MR Egger	6	0.0077792	0.0136605	0.599495		-0.0189953	0.0345537	1.00781	0.981184	1.03516
igRkRt	iU4O5G	ukb-b-18279	LachnospiraceaeUCG008	MR Egger	8	0.000647275	0.00565211	0.912562		-0.0104309	0.0117254	1.00065	0.989623	1.01179
IPvxlG	iU4O5G	ukb-b-18279	Tyzzerella3	MR Egger	3	-0.00804367	0.0121203	0.626996		-0.0317995	0.0157121	0.991989	0.968701	1.01584
ITiR8k	iU4O5G	ukb-b-18279	Allisonella	MR Egger	7	0.00629456	0.0031259	0.100175		0.000167804	0.0124213	1.00631	1.00017	1.0125
jJnW6K	iU4O5G	ukb-b-18279	RikenellaceaeRC9gutgroup	MR Egger	8	-0.00332007	0.00353942	0.384437		-0.0102573	0.00361719	0.996685	0.989795	1.00362
k4gfQC	iU4O5G	ukb-b-18279	Coprococcus3	MR Egger	8	0.00586287	0.0089688	0.537539		-0.011716	0.0234417	1.00588	0.988352	1.02372
kCoz9A	iU4O5G	ukb-b-18279	Eubacteriumventriosumgroup	MR Egger	7	-0.00056595	0.00871325	0.950729		-0.0176439	0.016512	0.999434	0.982511	1.01665
KDfPXy	iU4O5G	ukb-b-18279	Desulfovibrio	MR Egger	4	0.0181797	0.0130957	0.299482		-0.00748788	0.0438473	1.01835	0.99254	1.04482
kna29B	iU4O5G	ukb-b-18279	RuminococcaceaeUCG003	MR Egger	9	0.00231591	0.00979337	0.819833		-0.0168791	0.0215109	1.00232	0.983263	1.02174
KocoLO	iU4O5G	ukb-b-18279	Butyricimonas	MR Egger	10	-0.000780556	0.00875233	0.931129		-0.0179351	0.016374	0.99922	0.982225	1.01651
M0m0Ks	iU4O5G	ukb-b-18279	Streptococcus	MR Egger	5	0.0129579	0.0121595	0.364735		-0.0108748	0.0367906	1.01304	0.989184	1.03748
M3IQg3	iU4O5G	ukb-b-18279	Olsenella	MR Egger	8	0.00135547	0.00639983	0.839276		-0.0111882	0.0138991	1.00136	0.988874	1.014
MIBURK	iU4O5G	ukb-b-18279	LachnospiraceaeFCS020group	MR Egger	8	-0.0125871	0.0115094	0.316064		-0.0351456	0.00997127	0.987492	0.965465	1.01002
mMSFAw	iU4O5G	ukb-b-18279	Blautia	MR Egger	6	-0.0040075	0.0126462	0.767175		-0.0287941	0.0207791	0.996001	0.971617	1.021
mPEo93	iU4O5G	ukb-b-18279	Subdoligranulum	MR Egger	5	0.0221256	0.0512067	0.694854		-0.0782396	0.122491	1.02237	0.924743	1.13031
mwCIU7	iU4O5G	ukb-b-18279	Ruminococcustorquesgroup	MR Egger	7	0.0254695	0.0114293	0.0763152		0.00306801	0.047871	1.0258	1.00307	1.04904
NDOGA7	iU4O5G	ukb-b-18279	Bilophila	MR Egger	8	0.00993135	0.0114113	0.417588		-0.0124349	0.0322976	1.00998	0.987642	1.03282
ntXXWM	iU4O5G	ukb-b-18279	Marvinbryantia	MR Egger	4	0.00114741	0.0108151	0.925191		-0.0200502	0.022345	1.00115	0.98015	1.0226
o2WneP	iU4O5G	ukb-b-18279	Paraprevotella	MR Egger	7	-0.00358409	0.00563592	0.552783		-0.0146305	0.00746232	0.996422	0.985476	1.00749
O3rWrV	iU4O5G	ukb-b-18279	Holdemanella	MR Egger	9	-0.00862574	0.00927241	0.383198		-0.0267997	0.00954819	0.991411	0.973556	1.00959
OCLNRA	iU4O5G	ukb-b-18279	Intestinibacter	MR Egger	7	-0.00213688	0.00856659	0.812941		-0.0189274	0.0146536	0.997865	0.981251	1.01476
oCwv8S	iU4O5G	ukb-b-18279	Turicibacter	MR Egger	5	0.00278232	0.0154349	0.868437		-0.0274702	0.0330348	1.00279	0.972904	1.03359
oK4pNn	iU4O5G	ukb-b-18279	Butyricicoccus	MR Egger	4	-0.0374731	0.0171824	0.160964		-0.0711505	-0.00379555	0.96322	0.931322	0.996212
Oo0C5a	iU4O5G	ukb-b-18279	Coprobacter	MR Egger	7	0.00217725	0.00780128	0.791352		-0.0131133	0.0174678	1.00218	0.986972	1.01762
pUW7cg	iU4O5G	ukb-b-18279	Eubacteriumnodatumgroup	MR Egger	5	-0.000772044	0.010039	0.943541		-0.0204485	0.0189044	0.999228	0.979759	1.01908
QPVlZZ	iU4O5G	ukb-b-18279	Eubacteriumhalliigroup	MR Egger	7	-0.00733238	0.0188714	0.713608		-0.0443204	0.0296557	0.992694	0.956647	1.0301
Qt6aDT	iU4O5G	ukb-b-18279	Eubacteriumxylanophilumgroup	MR Egger	4	-0.00555206	0.0334932	0.883582		-0.0711987	0.0600946	0.994463	0.931277	1.06194
rcIsR9	iU4O5G	ukb-b-18279	Prevotella9	MR Egger	9	0.00701883	0.00767766	0.391019		-0.00802938	0.022067	1.00704	0.992003	1.02231
RLqbqF	iU4O5G	ukb-b-18279	Butyrivibrio	MR Egger	10	2.13058e-05	0.00517445	0.996816		-0.0101206	0.0101632	1.00002	0.98993	1.01022
rUzHfT	iU4O5G	ukb-b-18279	RuminococcaceaeNK4A214group	MR Egger	7	-0.010805	0.00761557	0.21517		-0.0257315	0.00412149	0.989253	0.974597	1.00413
ry0jAL	iU4O5G	ukb-b-18279	Eggerthella	MR Egger	8	0.00625523	0.00853988	0.491491		-0.0104829	0.0229934	1.00627	0.989572	1.02326
Ry5tYq	iU4O5G	ukb-b-18279	Ruminiclostridium5	MR Egger	7	0.00260002	0.0194419	0.89883		-0.0355061	0.0407061	1.0026	0.965117	1.04155
s7MzgR	iU4O5G	ukb-b-18279	Terrisporobacter	MR Egger	3	0.0193803	0.0162782	0.444757		-0.012525	0.0512856	1.01957	0.987553	1.05262
SdE68S	iU4O5G	ukb-b-18279	Dorea	MR Egger	6	0.019687	0.0133422	0.214097		-0.00646359	0.0458376	1.01988	0.993557	1.0469
sKSHtz	iU4O5G	ukb-b-18279	Ruminococcus1	MR Egger	4	-0.0277844	0.0238663	0.364448		-0.0745622	0.0189935	0.972598	0.92815	1.01917
sOtWV4	iU4O5G	ukb-b-18279	LachnospiraceaeND3007group	MR Egger	4	-0.00915475	0.0220662	0.718501		-0.0524045	0.034095	0.990887	0.948945	1.03468
SP79MC	iU4O5G	ukb-b-18279	Odoribacter	MR Egger	4	0.0255333	0.0131949	0.192631		-0.000328745	0.0513954	1.02586	0.999671	1.05274
SrojxJ	iU4O5G	ukb-b-18279	Senegalimassilia	MR Egger	4	0.0244558	0.0459138	0.647533		-0.0655352	0.114447	1.02476	0.936566	1.12125
t3Osrq	iU4O5G	ukb-b-18279	Veillonella	MR Egger	9	-0.0271485	0.0150565	0.114362		-0.0566592	0.00236219	0.973217	0.944916	1.00236
t4Zk0H	iU4O5G	ukb-b-18279	Ruminococcusgauvreauiigroup	MR Egger	8	-0.0177663	0.0121503	0.194001		-0.0415809	0.00604828	0.982391	0.959272	1.00607
TKkXgs	iU4O5G	ukb-b-18279	Oscillospira	MR Egger	5	0.0109876	0.0132517	0.46783		-0.0149857	0.036961	1.01105	0.985126	1.03765
tKTOYV	iU4O5G	ukb-b-18279	Alloprevotella	MR Egger	6	-0.00696379	0.00533046	0.261466		-0.0174115	0.00348392	0.99306	0.982739	1.00349
tlg9So	iU4O5G	ukb-b-18279	Oxalobacter	MR Egger	4	0.00159325	0.00766366	0.854557		-0.0134275	0.016614	1.00159	0.986662	1.01675
TowYUJ	iU4O5G	ukb-b-18279	Erysipelatoclostridium	MR Egger	11	0.000906718	0.00684567	0.897541		-0.0125108	0.0143242	1.00091	0.987567	1.01443
U8OR2Q	iU4O5G	ukb-b-18279	RuminococcaceaeUCG011	MR Egger	6	-0.00363501	0.00466665	0.479528		-0.0127816	0.00551162	0.996372	0.9873	1.00553
U9L6gS	iU4O5G	ukb-b-18279	Peptococcus	MR Egger	5	-0.00664041	0.0059035	0.342536		-0.0182113	0.00493046	0.993382	0.981954	1.00494
U9yG4g	iU4O5G	ukb-b-18279	RuminococcaceaeUCG009	MR Egger	8	-0.008968	0.0133948	0.528076		-0.0352218	0.0172858	0.991072	0.965391	1.01744
ua2aO2	iU4O5G	ukb-b-18279	ChristensenellaceaeR.7group	MR Egger	4	0.0041939	0.023334	0.873923		-0.0415407	0.0499285	1.0042	0.95931	1.0512
UhOuMM	iU4O5G	ukb-b-18279	Oscillibacter	MR Egger	9	-0.00768054	0.0103461	0.48203		-0.0279589	0.0125978	0.992349	0.972428	1.01268
uIJ1ca	iU4O5G	ukb-b-18279	LachnospiraceaeNC2004group	MR Egger	6	-0.00787369	0.00735419	0.344634		-0.0222879	0.00654053	0.992157	0.977959	1.00656
uKPPpA	iU4O5G	ukb-b-18279	Bifidobacterium	MR Egger	10	-0.00159574	0.00353063	0.663293		-0.00851579	0.0053243	0.998406	0.99152	1.00534
UOvlar	iU4O5G	ukb-b-18279	FamilyXIIIUCG001	MR Egger	4	0.0130256	0.018913	0.562167		-0.0240439	0.0500951	1.01311	0.976243	1.05137
uS7Oea	iU4O5G	ukb-b-18279	FamilyXIIIAD3011group	MR Egger	7	-0.00901608	0.00678874	0.241541		-0.022322	0.00428985	0.991024	0.977925	1.0043
UyzXmj	iU4O5G	ukb-b-18279	Eubacteriumoxidoreducensgroup	MR Egger	4	-0.018426	0.0476615	0.736306		-0.111843	0.0749905	0.981743	0.894185	1.07787
[truncated: 364 more rows]

## Sheet: Supplementary Table S7
Supplementary Table S7. Casual effects of MR analysis between gut microbiota and lower back pain or/and sciatica (P < 1.00E-05)
[truncated: 596 more rows]

[truncated: 3 more sheets: Supplementary Table S8, Supplementary Table S9, Supplementary Table S10]
